# Supplementary material for: Development of Biomarkers for Screening Hepatocellular Carcinoma Using Global Data Mining and Multiple Reaction Monitoring
Source: PLoS One. 2013 May 22;8(5):e63468. doi: 10.1371/journal.pone.0063468 (PMC3661589; doi:10.1371/journal.pone.0063468)
Supplement: Table S1 — Clinical specimen information on liver cancer patients after the treatment. (XLSX) [file pone.0063468.s003.xlsx]

## Sheet: Supplementray Table S1
Supplementary Table S1. Clinical specimen information on liver cancer patients after the treatment.
Case No	Gender	Age	HCC_size	TNM stage	BCLC stage	Pretreatment AFP	Logoregional modality#	AFP after treatment	Decreased AFP	Target lesion response*
1	M	49	2	IIIc	C	6900	TACE	2310	Yes	Partial remission
2	M	75	3.7	II	0	3530	TACE	144000	No	Progressive disease
3	M	55	9	IIIa	B	1920	Surgical resection	6	Yes	Progressive disease
4	M	49	10	IIIb	C	1690	TACE	37	Yes	Partial remission
5	F	74	2.5	II	A	1380	TACE	9	Yes	Complete remission
6	F	42	2.6	I	0	1000	PEIT	570	Yes	Partial remission
7	F	56	3.4	I	A	971	TACE	2.6	Yes	Complete remission
8	M	67	1.1	II	A	521	PEIT	3.4	Yes	Complete remission
9	F	69	2.3	I	A	473	PEIT	29	Yes	Complete remission
10	M	49	2.4	II	A	262	TACE	150	Yes	Progressive disease
11	M	50	1.4	I	0	244.2	PEIT	7.9	Yes	Complete remission
12	M	54	10.3	IIIb	C	242	TACE	46	Yes	Partial remission
13	M	59	9	IIIa	A	135	TACE	13	Yes	Partial remission
14	M	76	1.7	I	0	74	PEIT	54.7	Yes	Partial remission
15	M	59	1	I	0	29	PEIT	22	Yes	Progressive disease
16	M	60	8.3	IIIa	A	28	TACE	23	Yes	Progressive disease
17	F	63	1.5	I	A	16	PEIT	20	No	Progressive disease
18	M	58	1	I	A	14.1	PEIT	8.5	Yes	Complete remission
# There could be residual viable HCC cells after the treatment
* Target lesion response was assessed according to modified Response Evaluation Criteria in Solid Tumors (mRECISTs) criteria
(Reference: Lencioni R, Llovet JM, Modified RECIST (mRECIST) assessment for hepatocellular carcinoma. Semin Liver Dis. 2010 Feb;30(1):52-60.)
