# Supplementary material for: Development of Biomarkers for Screening Hepatocellular Carcinoma Using Global Data Mining and Multiple Reaction Monitoring
Source: PLoS One. 2013 May 22;8(5):e63468. doi: 10.1371/journal.pone.0063468 (PMC3661589; doi:10.1371/journal.pone.0063468)
Supplement: Table S2 — Lists of candidate proteins obtained from global data mining. Global data mining covers proteomics, cDNA microarray, copy number variation, and somatic mutation. Each number such as 0 and 1 in the cell represents hit count of candidate protein. (XLSX) [file pone.0063468.s004.xlsx]

## Sheet: Sheet1
ID	ICAT_01	ICAT_02	ITRAQ_01	ITRAQ_03	ITRAQ_04	ITRAQ_05b	ITRAQ_05c	SILAC_01	SILAC_02_a	SILAC_02_b	SILAC_03	SILAC_04
IPI00164222	IPI00164222	0	0	0	0	0	0	0	0	0	0	0
IPI00033030	IPI00033030	0	0	0	0	0	0	0	0	0	0	0
IPI00012007	IPI00012007	0	0	0	0	0	IPI00012007	0	0	0	0	0
IPI00032958	IPI00032958	0	0	0	0	0	0	0	0	0	0	0
IPI00004656	IPI00004656	0	0	0	0	0	IPI00004656	0	0	0	IPI00004656	0
IPI00027803	IPI00027803	0	0	0	0	0	0	0	0	0	0	0
IPI00171487	IPI00171487	0	0	0	0	0	0	0	0	0	0	0
IPI00015199	IPI00015199	0	0	0	0	0	0	0	0	0	0	0
IPI00028275	IPI00028275	0	0	0	0	0	0	0	0	0	0	0
IPI00011284	IPI00011284	0	0	0	0	0	IPI00011284	0	IPI00011284	IPI00011284	0	IPI00011284
IPI00164416	IPI00164416	0	0	0	0	0	0	0	0	0	0	0
IPI00029485	IPI00029485	0	0	0	0	0	0	0	0	0	0	0
IPI00163553	IPI00163553	0	0	0	0	0	0	0	0	0	0	0
IPI00061170	IPI00061170	0	0	0	0	0	0	0	0	0	0	0
IPI00015947	IPI00015947	0	0	0	0	0	0	0	0	0	0	IPI00015947
IPI00031836	IPI00031836	0	0	0	0	0	0	0	0	0	0	0
IPI00029536	IPI00029536	0	0	0	0	0	0	0	0	0	0	0
IPI00010810	IPI00010810	0	0	0	0	0	IPI00010810	0	0	0	IPI00010810	0
IPI00065180	IPI00065180	0	0	0	0	0	0	0	0	0	0	0
IPI00031773	IPI00031773	0	0	0	0	0	0	0	0	0	0	0
IPI00007241	IPI00007241	0	0	0	0	0	0	0	0	0	0	0
IPI00028564	IPI00028564	0	0	0	0	0	IPI00028564	0	0	0	0	0
IPI00026268	IPI00026268	0	0	0	0	0	0	0	0	0	0	0
IPI00171038	IPI00171038	0	0	0	0	0	0	0	0	0	0	0
IPI00007404	IPI00007404	0	0	0	0	0	0	0	0	0	0	0
IPI00007853	IPI00007853	0	0	0	0	0	0	0	0	0	0	0
IPI00008613	IPI00008613	0	0	0	0	0	0	0	0	0	0	0
IPI00018300	IPI00018300	0	0	0	0	IPI00018300	IPI00018300	0	0	0	0	0
IPI00024254	IPI00024254	0	0	0	0	0	IPI00024254	0	0	0	0	0
IPI00026834	IPI00026834	0	0	0	0	0	0	0	0	0	0	0
IPI00059811	IPI00059811	0	0	0	0	0	0	0	0	0	0	0
IPI00032387	IPI00032387	0	0	0	0	0	0	0	0	0	0	0
IPI00003499	IPI00003499	0	0	0	0	0	0	0	0	0	0	0
IPI00020096	IPI00020096	0	0	0	0	0	0	0	0	0	0	0
IPI00013976	IPI00013976	0	0	0	0	0	IPI00013976	0	0	0	0	0
IPI00152503	IPI00152503	0	0	0	0	0	0	0	0	0	0	0
IPI00000421	IPI00000421	0	0	0	0	0	0	0	0	0	0	0
IPI00023399	IPI00023399	0	0	0	0	0	0	0	0	0	0	0
IPI00024681	IPI00024681	0	0	0	0	0	0	0	0	0	0	0
IPI00012450	IPI00012450	0	0	0	0	0	0	0	0	0	0	0
IPI00000022	IPI00000022	0	0	0	0	0	0	0	0	0	0	0
IPI00002405	IPI00002405	0	0	0	0	0	0	0	0	0	0	0
IPI00141040	IPI00141040	0	0	0	0	0	0	0	0	0	0	0
IPI00024989	IPI00024989	0	0	0	0	0	0	0	0	0	0	0
IPI00016461	IPI00016461	0	0	0	0	0	0	0	0	0	0	0
IPI00019463	IPI00019463	0	0	0	0	0	0	0	0	0	0	0
IPI00008530	IPI00008530	IPI00008530	0	0	0	0	0	0	0	IPI00008530	0	0
IPI00021417	IPI00021417	0	0	0	0	0	0	0	0	0	0	IPI00021417
IPI00030781	IPI00030781	0	0	0	0	0	IPI00030781	0	0	0	0	0
IPI00024723	IPI00024723	0	0	0	0	0	0	0	0	0	0	0
IPI00146772	IPI00146772	0	0	0	0	0	0	0	0	0	0	0
IPI00062913	IPI00062913	0	0	0	0	0	0	0	0	0	0	0
IPI00045468	IPI00045468	0	0	0	0	0	0	0	0	0	0	0
IPI00145529	IPI00145529	0	0	0	0	0	0	0	0	0	0	0
IPI00009137	IPI00009137	0	0	0	0	0	0	0	0	0	0	0
IPI00024549	IPI00024549	0	0	0	0	0	0	0	0	0	0	0
IPI00004619	IPI00004619	0	0	0	0	0	0	0	0	0	0	0
IPI00026781	IPI00026781	0	0	0	0	0	IPI00026781	0	0	0	IPI00026781	0
IPI00016250	IPI00016250	0	0	0	0	0	0	0	0	0	0	0
IPI00011454	IPI00011454	0	0	IPI00011454	0	0	IPI00011454	0	0	0	0	0
IPI00156282	IPI00156282	0	0	0	0	0	0	0	0	0	0	0
IPI00150148	IPI00150148	0	0	0	0	0	0	0	0	0	0	0
IPI00015587	IPI00015587	0	0	0	0	0	0	0	0	0	0	0
IPI00166489	IPI00166489	0	0	0	0	0	0	0	0	0	0	0
IPI00055954	IPI00055954	0	0	0	0	0	0	0	0	0	0	0
IPI00166105	IPI00166105	0	0	0	0	0	0	0	0	0	0	0
IPI00022980	IPI00022980	0	0	0	0	0	0	0	0	0	0	0
IPI00017596	IPI00017596	0	0	0	0	0	0	0	0	0	0	0
IPI00005948	IPI00005948	0	0	0	0	0	0	0	0	0	0	0
IPI00004399	IPI00004399	0	0	0	0	0	0	0	0	0	0	0
IPI00022334	IPI00022334	0	0	0	0	0	0	0	0	0	0	0
IPI00021794	IPI00021794	0	0	0	0	0	0	0	0	0	IPI00021794	IPI00021794
IPI00034308	IPI00034308	0	0	0	0	0	0	0	0	0	0	0
IPI00023344	IPI00023344	0	0	0	0	0	0	0	0	0	0	0
IPI00099730	IPI00099730	0	0	0	0	0	0	0	0	0	0	0
IPI00027230	IPI00027230	0	0	0	0	0	IPI00027230	0	0	0	0	IPI00027230
IPI00166768	IPI00166768	0	0	0	0	0	0	0	0	0	0	IPI00166768
IPI00024693	IPI00024693	0	0	0	0	0	0	0	0	0	0	0
IPI00795694	0	IPI00795694	0	0	0	0	0	0	0	0	0	0
IPI00002245	0	IPI00002245	0	0	0	0	0	0	0	0	0	IPI00002245
IPI00791989	0	IPI00791989	0	0	0	0	0	0	0	0	0	0
IPI00293276	0	IPI00293276	0	0	0	0	0	IPI00293276	0	0	0	0
IPI00909066	0	IPI00909066	0	0	0	0	0	0	0	0	0	0
IPI00329771	0	IPI00329771	0	0	0	0	0	0	0	0	0	0
IPI00795595	0	IPI00795595	0	0	0	0	0	0	0	0	0	0
IPI00220986	0	IPI00220986	0	0	0	0	0	0	0	0	0	0
IPI00946344	0	IPI00946344	0	0	0	0	0	0	0	0	0	0
IPI00748386	0	IPI00748386	0	0	0	0	0	0	0	0	0	0
IPI00304803	0	IPI00304803	0	0	0	0	0	0	0	0	0	0
IPI00018931	0	IPI00018931	0	0	0	0	0	0	0	0	0	0
IPI00943562	0	IPI00943562	0	0	0	0	0	0	0	0	0	0
IPI00298281	0	IPI00298281	0	0	0	0	IPI00298281	0	0	0	0	0
IPI00843838	0	IPI00843838	0	0	0	0	0	0	0	0	0	0
IPI00246994	0	IPI00246994	0	0	0	0	0	0	0	0	0	0
IPI00021891	0	IPI00021891	0	0	0	IPI00021891	IPI00021891	0	0	0	0	0
IPI00877792	0	IPI00877792	0	0	0	IPI00877792	IPI00877792	0	0	0	0	0
IPI00411626	0	IPI00411626	0	0	0	IPI00411626	IPI00411626	0	0	0	0	0
IPI00219713	0	IPI00219713	0	0	0	IPI00219713	IPI00219713	0	0	0	0	0
IPI00877703	0	IPI00877703	0	0	0	IPI00877703	IPI00877703	0	0	0	0	0
IPI00877625	0	IPI00877625	0	0	0	IPI00877625	IPI00877625	0	0	0	0	0
IPI00641165	0	IPI00641165	0	0	0	0	0	0	0	0	0	0
IPI00013441	0	IPI00013441	0	0	0	0	0	0	0	0	0	0
IPI00880173	0	IPI00880173	0	0	0	0	0	0	0	0	0	0
IPI00479728	0	IPI00479728	0	0	0	0	0	0	0	0	0	0
IPI00878059	0	IPI00878059	0	0	0	0	0	0	0	0	0	0
IPI00384031	0	IPI00384031	0	0	0	0	0	0	0	0	0	0
IPI00740861	0	IPI00740861	0	0	0	0	0	0	0	0	0	0
IPI00029170	0	IPI00029170	0	0	0	0	0	0	0	0	0	0
IPI00740019	0	IPI00740019	0	0	0	0	0	0	0	0	0	0
IPI00217770	0	IPI00217770	0	0	0	0	0	0	0	0	0	0
IPI00746700	0	IPI00746700	0	0	0	0	0	0	0	0	0	0
IPI00946528	0	IPI00946528	0	0	0	0	0	0	0	0	0	0
IPI00946764	0	IPI00946764	0	0	0	0	0	0	0	0	0	0
IPI00329038	0	IPI00329038	0	0	0	0	0	0	0	0	0	0
IPI00384417	0	IPI00384417	0	0	0	0	0	0	0	0	0	0
IPI00946688	0	IPI00946688	0	0	0	0	0	0	0	0	0	0
IPI00329039	0	IPI00329039	0	0	0	0	0	0	0	0	0	0
IPI00385005	0	IPI00385005	0	0	0	0	0	0	0	0	0	0
IPI00946374	0	IPI00946374	0	0	0	0	0	0	0	0	0	0
IPI00384418	0	IPI00384418	0	0	0	0	0	0	0	0	0	0
IPI00360121	0	IPI00360121	0	0	0	0	0	0	0	0	0	0
IPI00410714	0	IPI00410714	0	0	0	0	IPI00410714	0	0	0	0	0
IPI00853068	0	IPI00853068	0	0	0	0	IPI00853068	0	0	0	0	0
IPI00790287	0	IPI00790287	0	0	0	0	0	0	0	0	0	0
IPI00871646	0	IPI00871646	0	0	0	0	0	0	0	0	0	0
IPI00791188	0	IPI00791188	0	0	0	0	0	0	0	0	0	0
IPI00797741	0	IPI00797741	0	0	0	0	0	0	0	0	0	0
IPI00940411	0	IPI00940411	0	0	0	0	0	0	0	0	0	0
IPI00793002	0	IPI00793002	0	0	0	0	0	0	0	0	0	0
IPI00556485	0	IPI00556485	0	0	0	0	0	0	0	0	0	0
IPI00791448	0	IPI00791448	0	0	0	0	0	0	0	0	0	0
IPI00946695	0	IPI00946695	0	0	0	IPI00946695	IPI00946695	0	0	0	0	0
IPI00945859	0	IPI00945859	0	0	0	IPI00945859	IPI00945859	0	0	0	0	0
IPI00921523	0	IPI00921523	0	0	0	IPI00921523	IPI00921523	0	0	0	0	0
IPI00947478	0	IPI00947478	0	0	0	IPI00947478	IPI00947478	0	0	0	0	0
IPI00947137	0	IPI00947137	0	0	0	IPI00947137	IPI00947137	0	0	0	0	0
IPI00515098	0	IPI00515098	0	0	0	IPI00515098	IPI00515098	0	0	0	0	0
IPI00019591	0	IPI00019591	0	0	0	IPI00019591	IPI00019591	0	0	0	0	0
IPI00554542	0	IPI00554542	0	0	0	0	IPI00554542	0	0	0	0	0
IPI00473118	0	IPI00473118	0	0	0	0	IPI00473118	0	0	0	0	0
IPI00607598	0	IPI00607598	0	0	0	0	IPI00607598	0	0	0	0	0
IPI00168520	0	IPI00168520	0	0	0	0	IPI00168520	0	0	0	0	0
IPI00455167	0	IPI00455167	0	0	0	IPI00455167	IPI00455167	IPI00455167	0	0	0	0
IPI00887673	0	IPI00887673	0	0	0	IPI00887673	IPI00887673	IPI00887673	0	0	0	0
IPI00005668	0	IPI00005668	0	0	0	IPI00005668	IPI00005668	IPI00005668	0	0	0	0
IPI00910990	0	IPI00910990	0	0	0	IPI00910990	IPI00910990	IPI00910990	0	0	0	0
IPI00291483	0	IPI00291483	0	0	0	0	0	IPI00291483	0	0	0	0
IPI00815947	0	IPI00815947	0	0	0	0	IPI00815947	0	0	0	0	0
IPI00796636	0	IPI00796636	0	0	0	0	IPI00796636	0	0	0	0	0
IPI00654755	0	IPI00654755	0	0	0	0	IPI00654755	0	0	0	0	0
IPI00413958	0	IPI00413958	0	0	0	0	IPI00413958	0	0	0	0	0
IPI00178352	0	IPI00178352	0	0	0	0	IPI00178352	0	0	0	0	0
IPI00793848	0	IPI00793848	0	0	0	0	IPI00793848	0	0	0	0	0
IPI00291262	0	IPI00291262	0	0	0	0	IPI00291262	0	0	0	0	0
IPI00954954	0	IPI00954954	0	0	0	0	IPI00954954	0	0	0	0	0
IPI00795633	0	IPI00795633	0	0	0	0	IPI00795633	0	0	0	0	0
IPI00400826	0	IPI00400826	0	0	0	0	IPI00400826	0	0	0	0	0
IPI00015890	0	IPI00015890	0	0	0	0	0	0	0	0	0	0
IPI00744490	0	IPI00744490	0	0	0	0	0	0	0	0	0	0
IPI00915412	0	IPI00915412	0	0	0	0	0	0	0	0	0	0
IPI00927179	0	IPI00927179	0	0	0	0	0	0	0	0	0	0
IPI00927375	0	IPI00927375	0	0	0	0	0	0	0	0	0	0
IPI00005222	0	IPI00005222	0	0	0	0	0	0	0	0	0	0
IPI00873336	0	IPI00873336	0	0	0	0	0	0	0	0	0	0
IPI00218784	0	IPI00218784	0	0	0	0	0	0	0	0	0	0
IPI00296461	0	IPI00296461	0	0	0	0	0	0	0	0	0	0
IPI00218785	0	IPI00218785	0	0	0	0	0	0	0	0	0	0
IPI00790197	0	IPI00790197	0	0	0	0	0	0	0	0	0	0
IPI00003627	0	IPI00003627	0	0	0	0	0	0	0	0	0	0
IPI00216622	0	IPI00216622	0	0	0	0	0	0	0	0	0	0
IPI00792088	0	IPI00792088	0	0	0	0	0	0	0	0	0	0
IPI00793214	0	IPI00793214	0	0	0	0	0	0	0	0	0	0
IPI00944907	0	IPI00944907	0	0	0	0	0	0	0	0	0	0
IPI00294870	0	IPI00294870	0	0	0	0	0	0	0	0	0	0
IPI00927195	0	IPI00927195	0	0	0	0	0	0	0	0	0	0
IPI00925286	0	IPI00925286	0	0	0	0	0	0	0	0	0	0
IPI00925067	0	IPI00925067	0	0	0	0	0	0	0	0	0	0
IPI00005018	0	IPI00005018	0	0	0	0	0	0	0	0	0	0
IPI00927387	0	IPI00927387	0	0	0	0	0	0	0	0	0	0
IPI00747886	0	IPI00747886	0	0	0	0	0	0	0	0	0	0
IPI00034336	0	IPI00034336	0	0	0	0	0	0	0	0	0	0
IPI00791558	0	IPI00791558	0	0	0	0	0	0	0	0	0	0
IPI00829896	0	IPI00829896	0	0	0	0	0	0	0	0	0	0
IPI00473011	0	IPI00473011	0	0	0	0	0	0	0	0	0	0
IPI00930351	0	IPI00930351	0	0	0	0	0	0	0	0	0	0
IPI00657660	0	IPI00657660	0	0	0	0	0	0	0	0	0	0
IPI00657703	0	IPI00657703	0	0	0	0	0	0	0	0	0	0
IPI00792538	0	IPI00792538	0	0	0	0	0	0	0	0	0	0
IPI00215911	0	IPI00215911	0	0	0	0	0	0	0	0	0	0
IPI00908449	0	IPI00908449	0	0	0	0	0	0	0	0	0	0
IPI00029764	0	IPI00029764	0	0	0	0	0	0	0	0	0	0
IPI00916230	0	IPI00916230	0	0	0	0	0	0	0	0	0	0
IPI00910929	0	IPI00910929	0	0	0	0	0	0	0	0	0	0
IPI00065486	0	IPI00065486	0	0	0	0	0	0	0	0	0	0
IPI00916884	0	IPI00916884	0	0	0	0	0	0	0	0	0	0
IPI00742677	0	IPI00742677	0	0	0	0	0	0	0	0	0	0
IPI00926577	0	IPI00926577	0	0	0	0	0	0	0	0	0	0
IPI00011285	0	IPI00011285	0	0	0	0	0	0	0	0	0	0
IPI00910547	0	IPI00910547	0	0	0	0	0	0	0	0	0	0
IPI00003483	0	IPI00003483	0	0	0	0	0	0	0	0	0	0
IPI00554624	0	IPI00554624	0	0	0	0	0	0	0	0	0	0
IPI00647579	0	IPI00647579	0	0	0	0	0	0	0	0	0	0
IPI00647942	0	IPI00647942	0	0	0	0	0	0	0	0	0	0
IPI00029266	0	IPI00029266	0	0	0	0	0	0	0	0	0	0
IPI00071399	0	IPI00071399	0	0	0	0	0	0	0	0	0	0
IPI00223253	0	IPI00223253	0	0	0	0	0	0	0	0	0	0
IPI00465574	0	IPI00465574	0	0	0	0	0	0	0	0	0	0
IPI00224575	0	IPI00224575	0	0	0	0	0	0	0	0	0	0
IPI00890005	0	IPI00890005	0	0	0	0	0	0	0	0	0	0
IPI00141933	0	IPI00141933	0	0	0	0	0	0	0	0	0	0
IPI00922915	0	IPI00922915	0	0	0	0	0	0	0	0	0	0
IPI00921844	0	IPI00921844	0	0	0	0	0	0	0	0	0	0
IPI00952610	0	IPI00952610	0	0	0	0	0	0	0	0	0	0
IPI00014792	0	IPI00014792	0	0	0	0	0	0	0	0	0	0
IPI00945274	0	IPI00945274	0	0	0	0	0	0	0	0	0	0
IPI00946664	0	IPI00946664	0	0	0	0	0	0	0	0	0	0
IPI00008315	0	IPI00008315	0	0	0	0	0	0	0	0	0	0
IPI00219244	0	IPI00219244	0	0	0	0	0	0	0	0	0	0
IPI00793977	0	IPI00793977	0	0	0	0	0	0	0	0	0	0
IPI00219245	0	IPI00219245	0	0	0	0	0	0	0	0	0	0
IPI00945114	0	IPI00945114	0	0	0	0	0	0	0	0	0	0
IPI00947014	0	IPI00947014	0	0	0	0	0	0	0	0	0	0
IPI00947175	0	IPI00947175	0	0	0	0	0	0	0	0	0	0
IPI00903258	0	IPI00903258	0	0	0	0	0	0	0	0	0	0
IPI00102259	0	IPI00102259	0	0	0	0	0	0	0	0	0	0
IPI00942534	0	IPI00942534	0	0	0	IPI00942534	IPI00942534	0	0	0	0	0
IPI00965024	0	IPI00965024	0	0	0	IPI00965024	IPI00965024	0	0	0	0	0
IPI00967718	0	IPI00967718	0	0	0	IPI00967718	IPI00967718	0	0	0	0	0
IPI00964254	0	IPI00964254	0	0	0	IPI00964254	IPI00964254	0	0	0	0	0
IPI00967415	0	IPI00967415	0	0	0	IPI00967415	IPI00967415	0	0	0	0	0
IPI00965595	0	IPI00965595	0	0	0	IPI00965595	IPI00965595	0	0	0	0	0
IPI00401448	0	IPI00401448	0	0	0	IPI00401448	IPI00401448	0	0	0	0	0
IPI00815946	0	IPI00815946	0	0	0	IPI00815946	IPI00815946	0	0	0	0	0
IPI00012728	0	IPI00012728	0	0	0	IPI00012728	IPI00012728	0	0	0	IPI00012728	0
IPI00965893	0	IPI00965893	0	0	0	IPI00965893	IPI00965893	0	0	0	0	0
IPI00884932	0	IPI00884932	0	0	0	0	0	0	0	0	0	0
IPI00185503	0	IPI00185503	0	0	0	0	0	0	0	0	0	0
IPI00908804	0	IPI00908804	0	0	0	0	0	0	0	0	0	0
IPI00002372	0	IPI00002372	0	0	0	0	0	0	0	IPI00002372	0	0
IPI00795606	0	IPI00795606	0	0	0	0	0	0	0	0	0	0
IPI00791083	0	IPI00791083	0	0	0	0	0	0	0	0	0	0
IPI00299155	0	IPI00299155	0	0	0	0	0	0	0	0	0	0
IPI00789638	0	IPI00789638	0	0	0	0	0	0	0	0	0	0
IPI00792218	0	IPI00792218	0	0	0	0	0	0	0	0	0	0
IPI00871469	0	IPI00871469	0	0	0	IPI00871469	IPI00871469	0	0	0	0	0
IPI00029717	0	IPI00029717	0	0	0	IPI00029717	IPI00029717	0	0	0	0	0
IPI00021885	0	IPI00021885	0	0	0	IPI00021885	IPI00021885	0	0	0	0	0
IPI00024993	0	IPI00024993	0	0	0	IPI00024993	IPI00024993	IPI00024993	0	0	0	IPI00024993
IPI00361962	0	IPI00361962	0	0	0	0	0	0	0	0	0	0
IPI00927949	0	IPI00927949	0	0	0	IPI00927949	IPI00927949	0	0	0	0	0
IPI00952747	0	IPI00952747	0	0	0	IPI00952747	IPI00952747	0	0	0	0	0
IPI00964325	0	IPI00964325	0	0	0	IPI00964325	IPI00964325	0	0	0	0	0
IPI00966461	0	IPI00966461	0	0	0	IPI00966461	IPI00966461	0	0	0	0	0
IPI00964982	0	IPI00964982	0	0	0	IPI00964982	IPI00964982	0	0	0	0	0
IPI00218899	0	IPI00218899	0	0	0	IPI00218899	IPI00218899	0	0	0	0	0
IPI00969124	0	IPI00969124	0	0	0	IPI00969124	IPI00969124	0	0	0	0	0
IPI00369459	0	IPI00369459	0	0	0	0	0	0	0	0	0	0
IPI00780563	0	IPI00780563	0	0	0	0	0	0	0	0	0	0
IPI00941338	0	IPI00941338	0	0	0	IPI00941338	IPI00941338	0	0	0	0	0
IPI00872991	0	IPI00872991	0	0	0	IPI00872991	IPI00872991	0	0	0	0	0
IPI00473031	0	IPI00473031	0	0	0	IPI00473031	IPI00473031	0	0	0	0	0
IPI00293655	0	IPI00293655	0	0	0	0	IPI00293655	0	0	0	IPI00293655	0
IPI00396627	0	IPI00396627	0	0	0	0	0	0	0	0	0	0
IPI00789842	0	IPI00789842	0	0	0	0	0	0	0	0	0	0
IPI00398822	0	IPI00398822	0	0	0	0	0	0	0	0	0	0
IPI00798145	0	IPI00798145	0	0	0	0	0	0	0	0	0	0
IPI00398823	0	IPI00398823	0	0	0	0	0	0	0	0	0	0
IPI00940094	0	IPI00940094	0	0	0	0	0	0	0	0	0	0
IPI00845263	0	IPI00845263	0	0	0	0	IPI00845263	0	0	0	0	0
IPI00855777	0	IPI00855777	0	0	0	0	IPI00855777	0	0	0	0	0
IPI00855785	0	IPI00855785	0	0	0	0	IPI00855785	0	0	0	0	0
IPI00339225	0	IPI00339225	0	0	0	0	IPI00339225	0	0	0	0	0
IPI00414283	0	IPI00414283	0	0	0	0	IPI00414283	0	0	0	0	0
IPI00339319	0	IPI00339319	0	0	0	0	IPI00339319	0	0	0	0	0
IPI00339223	0	IPI00339223	0	0	0	0	IPI00339223	0	0	0	0	0
IPI00022418	0	IPI00022418	0	0	0	0	IPI00022418	0	0	0	IPI00022418	0
IPI00339228	0	IPI00339228	0	0	0	0	IPI00339228	0	0	0	0	0
IPI00339224	0	IPI00339224	0	0	0	0	IPI00339224	0	0	0	0	0
IPI00867588	0	IPI00867588	0	0	0	0	IPI00867588	0	0	0	0	0
IPI00479723	0	IPI00479723	0	0	0	0	IPI00479723	0	0	0	0	0
IPI00922213	0	IPI00922213	0	0	0	0	IPI00922213	0	0	0	0	0
IPI00873210	0	IPI00873210	0	0	0	0	IPI00873210	0	0	0	0	0
IPI00411462	0	IPI00411462	0	0	0	0	IPI00411462	0	0	0	0	0
IPI00339226	0	IPI00339226	0	0	0	0	IPI00339226	0	0	0	0	0
IPI00339227	0	IPI00339227	0	0	0	0	IPI00339227	0	0	0	0	0
IPI00465029	0	IPI00465029	0	0	0	0	0	0	0	0	0	0
IPI00643879	0	IPI00643879	0	0	0	0	0	0	0	0	0	0
IPI00909347	0	IPI00909347	0	0	0	0	0	0	0	0	0	0
IPI00644258	0	IPI00644258	0	0	0	0	0	0	0	0	0	0
IPI00956507	0	IPI00956507	0	0	0	IPI00956507	IPI00956507	0	0	0	0	0
IPI00426542	0	IPI00426542	0	0	0	IPI00426542	IPI00426542	0	0	0	0	0
IPI00956477	0	IPI00956477	0	0	0	IPI00956477	IPI00956477	0	0	0	0	0
IPI00921399	0	IPI00921399	0	0	0	0	IPI00921399	0	0	0	0	0
IPI00218978	0	IPI00218978	0	0	0	0	IPI00218978	0	0	0	0	0
IPI00792328	0	IPI00792328	0	0	0	0	IPI00792328	0	0	0	0	0
IPI00001441	0	IPI00001441	0	0	0	0	IPI00001441	0	0	0	0	0
IPI00218977	0	IPI00218977	0	0	0	0	IPI00218977	0	0	0	0	0
IPI00218976	0	IPI00218976	0	0	0	0	IPI00218976	0	0	0	0	0
IPI00008934	0	IPI00008934	0	0	0	IPI00008934	IPI00008934	0	0	0	0	0
IPI00398729	0	IPI00398729	0	0	0	0	0	0	0	0	0	0
IPI00854664	0	IPI00854664	0	0	0	0	0	0	0	0	0	0
IPI00394758	0	IPI00394758	0	0	0	IPI00394758	IPI00394758	0	0	0	0	0
IPI00333619	0	IPI00333619	0	0	0	IPI00333619	IPI00333619	0	0	0	0	0
IPI00789301	0	IPI00789301	0	0	0	IPI00789301	IPI00789301	0	0	0	0	0
IPI00642880	0	IPI00642880	0	0	0	0	0	0	0	0	0	0
IPI00791495	0	IPI00791495	0	0	0	0	0	0	0	0	0	0
IPI00893059	0	IPI00893059	0	0	0	0	0	0	0	0	0	0
IPI00894545	0	IPI00894545	0	0	0	0	0	0	0	0	0	0
IPI00908716	0	IPI00908716	0	0	0	0	0	0	0	0	0	0
IPI00893300	0	IPI00893300	0	0	0	0	0	0	0	0	0	0
IPI00641829	0	IPI00641829	0	0	0	0	0	0	0	0	0	0
IPI00641926	0	IPI00641926	0	0	0	0	0	0	0	0	0	0
IPI00893446	0	IPI00893446	0	0	0	0	0	0	0	0	0	0
IPI00894161	0	IPI00894161	0	0	0	0	0	0	0	0	0	0
IPI00894437	0	IPI00894437	0	0	0	0	0	0	0	0	0	0
IPI00910878	0	IPI00910878	0	0	0	0	0	0	0	0	0	0
IPI00641325	0	IPI00641325	0	0	0	0	0	0	0	0	0	0
IPI00892588	0	IPI00892588	0	0	0	0	0	0	0	0	0	0
IPI00848161	0	IPI00848161	0	0	0	0	0	0	0	0	0	0
IPI00939221	0	IPI00939221	0	0	0	0	0	0	0	0	0	0
IPI00796920	0	IPI00796920	0	0	0	0	0	0	0	0	0	0
IPI00893228	0	IPI00893228	0	0	0	0	0	0	0	0	0	0
IPI00893927	0	IPI00893927	0	0	0	0	0	0	0	0	0	0
IPI00641634	0	IPI00641634	0	0	0	0	0	0	0	0	0	0
IPI00644541	0	IPI00644541	0	0	0	0	0	0	0	0	0	0
IPI00790636	0	IPI00790636	0	0	0	0	0	0	0	0	0	0
IPI00893920	0	IPI00893920	0	0	0	0	0	0	0	0	0	0
IPI00642800	0	IPI00642800	0	0	0	0	0	0	0	0	0	0
IPI00643815	0	IPI00643815	0	0	0	0	0	0	0	0	0	0
IPI00795722	0	IPI00795722	0	0	0	0	0	0	0	0	0	0
IPI00892760	0	IPI00892760	0	0	0	0	0	0	0	0	0	0
IPI00893580	0	IPI00893580	0	0	0	0	0	0	0	0	0	0
IPI00792043	0	IPI00792043	0	0	0	0	0	0	0	0	0	0
IPI00007282	0	IPI00007282	0	0	0	IPI00007282	IPI00007282	0	0	0	0	0
IPI00816043	0	IPI00816043	0	0	0	IPI00816043	IPI00816043	0	0	0	0	0
IPI00816414	0	IPI00816414	0	0	0	IPI00816414	IPI00816414	0	0	0	0	0
IPI00555724	0	IPI00555724	0	0	0	IPI00555724	IPI00555724	0	0	0	0	0
IPI00956011	0	IPI00956011	0	0	0	0	0	0	0	0	0	0
IPI00018207	0	IPI00018207	0	0	0	0	0	0	0	0	0	0
IPI00382418	0	IPI00382418	0	0	0	0	0	0	0	0	0	0
IPI00922455	0	IPI00922455	0	0	0	0	0	0	0	0	0	0
IPI00643589	0	IPI00643589	0	0	0	0	0	0	0	0	0	0
IPI00552997	0	IPI00552997	0	0	0	0	0	0	0	0	0	0
IPI00640093	0	IPI00640093	0	0	0	0	0	0	0	0	0	0
IPI00641200	0	IPI00641200	0	0	0	0	0	0	0	0	0	0
IPI00477957	0	IPI00477957	0	0	0	0	0	0	0	0	0	0
IPI00552170	0	IPI00552170	0	0	0	0	0	0	0	0	0	0
IPI00910998	0	IPI00910998	0	0	0	0	0	0	0	0	0	0
IPI00943072	0	IPI00943072	0	0	0	0	0	0	0	0	0	0
IPI00465101	0	IPI00465101	0	0	0	0	0	0	0	0	0	0
IPI00218896	0	IPI00218896	0	0	0	0	0	0	0	0	0	0
IPI00030363	0	IPI00030363	0	0	0	0	IPI00030363	0	0	0	0	IPI00030363
IPI00062003	0	IPI00062003	0	0	0	0	IPI00062003	0	0	0	0	0
IPI00382560	0	IPI00382560	0	0	0	0	0	0	0	0	0	0
IPI00963836	0	IPI00963836	0	0	0	0	0	0	0	0	0	0
IPI00965066	0	IPI00965066	0	0	0	0	0	0	0	0	0	0
IPI00941540	0	IPI00941540	0	0	0	0	0	0	0	0	0	0
IPI00170537	0	IPI00170537	0	0	0	0	0	0	0	0	0	0
IPI00966762	0	IPI00966762	0	0	0	0	0	0	0	0	0	0
IPI00218052	0	IPI00218052	0	0	0	0	0	0	0	0	0	0
IPI00942022	0	IPI00942022	0	0	0	0	0	0	0	0	0	0
IPI00333702	0	IPI00333702	0	0	0	0	0	0	0	0	0	0
IPI00760714	0	IPI00760714	0	0	0	0	0	0	0	0	0	0
IPI00967059	0	IPI00967059	0	0	0	0	0	0	0	0	0	0
IPI00302658	0	IPI00302658	0	0	0	0	0	0	0	0	0	0
IPI00333632	0	IPI00333632	0	0	0	0	0	0	0	0	0	0
IPI00333633	0	IPI00333633	0	0	0	0	0	0	0	0	0	0
IPI00328634	0	IPI00328634	0	0	0	0	0	0	0	0	0	0
IPI00642128	0	IPI00642128	0	0	0	IPI00642128	IPI00642128	0	0	0	0	0
IPI00909521	0	IPI00909521	0	0	0	IPI00909521	IPI00909521	0	0	0	0	0
IPI00640430	0	IPI00640430	0	0	0	IPI00640430	IPI00640430	0	0	0	0	0
IPI00020632	0	IPI00020632	0	0	0	IPI00020632	IPI00020632	0	0	0	0	0
IPI00514341	0	IPI00514341	0	0	0	IPI00514341	IPI00514341	0	0	0	0	0
IPI00014310	0	IPI00014310	0	0	0	0	0	0	0	0	0	0
IPI00917192	0	IPI00917192	0	0	0	0	0	0	0	0	0	0
IPI00293564	0	IPI00293564	0	0	0	IPI00293564	IPI00293564	0	0	0	0	0
IPI00965794	0	IPI00965794	0	0	0	IPI00965794	IPI00965794	0	0	0	0	0
IPI00966379	0	IPI00966379	0	0	0	IPI00966379	IPI00966379	0	0	0	0	0
IPI00908707	0	IPI00908707	0	0	0	IPI00908707	IPI00908707	0	0	0	0	0
IPI00514742	0	IPI00514742	0	0	0	IPI00514742	IPI00514742	0	0	0	0	0
IPI00908629	0	IPI00908629	0	0	0	0	0	0	0	0	0	0
IPI00003389	0	IPI00003389	0	0	0	0	0	0	0	IPI00003389	0	0
IPI00640352	0	IPI00640352	0	0	0	0	0	0	0	0	0	0
IPI00030179	0	IPI00030179	0	0	0	0	0	0	0	0	0	0
IPI00793342	0	IPI00793342	0	0	0	0	0	0	0	0	0	0
IPI00871827	0	IPI00871827	0	0	0	0	0	0	0	0	0	0
IPI00794746	0	IPI00794746	0	0	0	0	0	0	0	0	0	0
IPI00472171	0	IPI00472171	0	0	0	0	0	0	0	0	0	0
IPI00790291	0	IPI00790291	0	0	0	0	0	0	0	0	0	0
IPI00402185	0	IPI00402185	0	0	0	0	IPI00402185	0	0	0	0	0
IPI00402184	0	IPI00402184	0	0	0	0	IPI00402184	0	0	0	0	0
IPI00402183	0	IPI00402183	0	0	0	0	IPI00402183	0	0	0	0	0
IPI00966060	0	IPI00966060	0	0	0	0	IPI00966060	0	0	0	0	0
IPI00018140	0	IPI00018140	0	0	0	0	IPI00018140	0	0	0	0	0
IPI00402182	0	IPI00402182	0	0	0	0	IPI00402182	0	0	0	0	0
IPI00930205	0	IPI00930205	0	0	0	0	IPI00930205	0	0	0	0	0
IPI00930710	0	IPI00930710	0	0	0	IPI00930710	IPI00930710	0	0	0	0	0
IPI00007084	0	IPI00007084	0	0	0	IPI00007084	IPI00007084	0	0	IPI00007084	0	0
IPI00218342	0	IPI00218342	0	0	0	IPI00218342	IPI00218342	0	0	0	0	0
IPI00794900	0	IPI00794900	0	0	0	IPI00794900	IPI00794900	0	0	0	0	0
IPI00470573	0	IPI00470573	0	0	0	0	0	0	0	0	0	0
IPI00005159	0	IPI00005159	0	0	0	0	0	0	0	0	0	0
IPI00176593	0	IPI00176593	0	0	0	0	0	0	0	0	0	0
IPI00909247	0	IPI00909247	0	0	0	0	0	0	0	0	0	0
IPI00216773	0	IPI00216773	0	0	0	IPI00216773	IPI00216773	0	0	0	0	0
IPI00384697	0	IPI00384697	0	0	0	IPI00384697	IPI00384697	0	0	0	0	0
IPI00965913	0	IPI00965913	0	0	0	IPI00965913	IPI00965913	0	0	0	0	0
IPI00965074	0	IPI00965074	0	0	0	IPI00965074	IPI00965074	0	0	0	0	0
IPI00953582	0	IPI00953582	0	0	0	IPI00953582	IPI00953582	0	0	0	0	0
IPI00908876	0	IPI00908876	0	0	0	IPI00908876	IPI00908876	0	0	0	0	0
IPI00966829	0	IPI00966829	0	0	0	IPI00966829	IPI00966829	0	0	0	0	0
IPI00745872	0	IPI00745872	0	0	0	IPI00745872	IPI00745872	0	0	0	0	0
IPI00022434	0	IPI00022434	0	0	0	IPI00022434	IPI00022434	0	0	0	IPI00022434	0
IPI00878517	0	IPI00878517	0	0	0	IPI00878517	IPI00878517	0	0	0	0	0
IPI00878282	0	IPI00878282	0	0	0	IPI00878282	IPI00878282	0	0	0	0	0
IPI00965577	0	IPI00965577	0	0	0	IPI00965577	IPI00965577	0	0	0	0	0
IPI00966832	0	IPI00966832	0	0	0	0	IPI00966832	0	0	0	0	0
IPI00965336	0	IPI00965336	0	0	0	0	IPI00965336	0	0	0	0	0
IPI00966528	0	IPI00966528	0	0	0	0	IPI00966528	0	0	0	0	0
IPI00965580	0	IPI00965580	0	0	0	0	IPI00965580	0	0	0	0	0
IPI00965117	0	IPI00965117	0	0	0	0	IPI00965117	0	0	0	0	0
IPI00847995	0	IPI00847995	0	0	0	0	IPI00847995	0	0	0	0	0
IPI00019912	0	IPI00019912	0	0	0	0	IPI00019912	0	0	0	0	0
IPI00909582	0	IPI00909582	0	0	0	0	IPI00909582	0	0	0	0	0
IPI00384116	0	IPI00384116	0	0	0	IPI00384116	IPI00384116	0	0	0	0	0
IPI00797038	0	IPI00797038	0	0	0	IPI00797038	IPI00797038	0	0	0	0	0
IPI00640741	0	IPI00640741	0	IPI00640741	0	0	IPI00640741	0	0	0	0	0
IPI00000874	0	IPI00000874	0	IPI00000874	0	0	IPI00000874	0	0	0	0	0
IPI00641244	0	IPI00641244	0	IPI00641244	0	0	IPI00641244	0	0	0	0	0
IPI00639797	0	IPI00639797	0	0	0	0	IPI00639797	0	0	0	0	0
IPI00017726	0	IPI00017726	0	0	0	0	IPI00017726	0	0	0	0	IPI00017726
IPI00336094	0	IPI00336094	0	0	0	0	IPI00336094	0	0	0	0	0
IPI00009367	0	IPI00009367	0	0	0	IPI00009367	IPI00009367	0	0	0	0	0
IPI00922176	0	IPI00922176	0	0	0	IPI00922176	IPI00922176	0	0	0	0	0
IPI00329033	0	IPI00329033	0	0	0	IPI00329033	IPI00329033	0	0	0	0	0
IPI00072918	0	IPI00072918	0	0	0	0	IPI00072918	0	0	0	0	0
IPI00917583	0	IPI00917583	0	0	0	0	IPI00917583	0	0	0	0	0
IPI00220701	0	IPI00220701	0	0	0	0	IPI00220701	0	0	0	0	0
IPI00072917	0	IPI00072917	0	0	0	0	IPI00072917	0	0	0	0	0
IPI00946286	0	IPI00946286	0	0	0	0	IPI00946286	0	0	0	0	0
IPI00871621	0	IPI00871621	0	0	0	0	IPI00871621	0	0	0	0	0
IPI00022200	0	IPI00022200	0	0	0	0	IPI00022200	0	0	0	0	0
IPI00853061	0	IPI00853061	0	0	0	0	IPI00853061	0	0	0	0	0
IPI00941465	0	IPI00941465	0	0	0	0	IPI00941465	0	0	0	0	0
IPI00895806	0	IPI00895806	0	0	0	0	0	0	0	0	0	0
IPI00964013	0	IPI00964013	0	0	0	0	0	0	0	0	0	0
IPI00430814	0	IPI00430814	0	0	0	0	0	0	0	0	0	0
IPI00965541	0	IPI00965541	0	0	0	0	0	0	0	0	0	0
IPI00895911	0	IPI00895911	0	0	0	0	0	0	0	0	0	0
IPI00967344	0	IPI00967344	0	0	0	0	0	0	0	0	0	0
IPI00430812	0	IPI00430812	0	0	0	0	0	0	0	0	0	0
IPI00895852	0	IPI00895852	0	0	0	0	0	0	0	0	0	0
IPI00430813	0	IPI00430813	0	0	0	0	0	0	0	0	0	0
IPI00333996	0	IPI00333996	0	0	0	0	0	0	0	0	0	0
IPI00926546	0	IPI00926546	0	0	0	0	0	0	0	0	0	0
IPI00926358	0	IPI00926358	0	0	0	0	0	0	0	0	0	0
IPI00927286	0	IPI00927286	0	0	0	0	0	0	0	0	0	0
IPI00743479	0	IPI00743479	0	0	0	0	0	0	0	0	0	0
IPI00291398	0	IPI00291398	0	0	0	0	0	0	0	0	0	0
IPI00964799	0	IPI00964799	0	0	0	0	0	0	0	0	0	0
IPI00298935	0	IPI00298935	0	0	0	0	0	0	0	0	0	0
IPI00749486	0	IPI00749486	0	0	0	0	0	0	0	0	0	0
IPI00748132	0	IPI00748132	0	0	0	0	0	0	0	0	0	0
IPI00964128	0	IPI00964128	0	0	0	0	0	0	0	0	0	0
IPI00219018	0	IPI00219018	0	0	0	0	IPI00219018	IPI00219018	0	IPI00219018	0	0
IPI00789134	0	IPI00789134	0	0	0	0	IPI00789134	IPI00789134	0	0	0	0
IPI00795622	0	IPI00795622	0	0	0	0	IPI00795622	IPI00795622	0	0	0	0
IPI00795257	0	IPI00795257	0	0	0	0	IPI00795257	IPI00795257	0	0	0	0
IPI00788737	0	IPI00788737	0	0	0	0	IPI00788737	IPI00788737	0	0	0	0
IPI00793922	0	IPI00793922	0	0	0	0	IPI00793922	IPI00793922	0	0	0	0
IPI00797221	0	IPI00797221	0	0	0	0	IPI00797221	IPI00797221	0	0	0	0
IPI00449908	0	IPI00449908	0	0	0	0	0	0	0	0	0	0
IPI00449909	0	IPI00449909	0	0	0	0	0	0	0	0	0	0
IPI00945799	0	IPI00945799	0	0	0	0	0	0	0	0	0	0
IPI00790992	0	IPI00790992	0	0	0	0	0	0	0	0	0	0
IPI00945304	0	IPI00945304	0	0	0	0	0	0	0	0	0	0
IPI00945027	0	IPI00945027	0	0	0	0	0	0	0	0	0	0
IPI00945115	0	IPI00945115	0	0	0	0	0	0	0	0	0	0
IPI00945477	0	IPI00945477	0	0	0	0	0	0	0	0	0	0
IPI00641543	0	IPI00641543	0	0	0	0	0	0	0	0	0	0
IPI00449907	0	IPI00449907	0	0	0	0	0	0	0	0	0	0
IPI00900260	0	IPI00900260	0	0	0	0	0	0	0	0	0	0
IPI00900378	0	IPI00900378	0	0	0	0	0	0	0	0	0	0
IPI00947263	0	IPI00947263	0	0	0	0	0	0	0	0	0	0
IPI00744627	0	IPI00744627	0	0	0	0	0	0	0	0	0	0
IPI00554710	0	IPI00554710	0	0	0	0	0	0	0	0	0	0
IPI00909566	0	IPI00909566	0	0	0	0	0	0	0	0	0	0
IPI00550021	0	IPI00550021	0	0	0	0	0	0	0	0	0	0
IPI00878827	0	IPI00878827	0	0	0	0	0	0	0	0	0	0
IPI00877999	0	IPI00877999	0	0	0	0	0	0	0	0	0	0
IPI00651660	0	IPI00651660	0	0	0	0	0	0	0	0	0	0
IPI00878524	0	IPI00878524	0	0	0	0	0	0	0	0	0	0
IPI00877787	0	IPI00877787	0	0	0	0	0	0	0	0	0	0
IPI00877635	0	IPI00877635	0	0	0	0	0	0	0	0	0	0
IPI00031370	0	IPI00031370	0	0	0	0	0	0	0	0	0	0
IPI00827736	0	IPI00827736	0	0	0	0	0	0	0	0	0	0
IPI00791522	0	IPI00791522	0	0	0	0	0	0	0	0	0	0
IPI00382995	0	IPI00382995	0	0	0	0	0	0	0	0	0	0
IPI00218109	0	IPI00218109	0	0	0	0	0	0	0	0	0	0
IPI00384121	0	IPI00384121	0	0	0	0	0	0	0	0	0	0
IPI00008994	0	IPI00008994	0	0	0	0	0	0	0	0	0	0
IPI00759789	0	IPI00759789	0	0	0	0	0	0	0	0	0	0
IPI00218108	0	IPI00218108	0	0	0	0	0	0	0	0	0	0
IPI00644989	0	IPI00644989	0	0	0	0	IPI00644989	0	0	0	0	0
IPI00299571	0	IPI00299571	0	0	0	0	IPI00299571	0	0	0	IPI00299571	0
IPI00295741	0	IPI00295741	0	0	0	0	IPI00295741	0	0	0	0	IPI00295741
IPI00909303	0	IPI00909303	0	0	0	0	IPI00909303	0	0	0	0	0
IPI00941296	0	IPI00941296	0	0	0	0	IPI00941296	0	0	0	0	0
IPI00788996	0	IPI00788996	0	0	0	0	IPI00788996	0	0	0	0	0
IPI00007219	0	IPI00007219	0	0	0	0	0	0	0	0	0	0
IPI00011416	0	IPI00011416	0	IPI00011416	0	0	0	0	0	0	0	0
IPI00102423	0	IPI00102423	0	0	0	0	0	0	0	0	0	0
IPI00942659	0	IPI00942659	0	0	0	0	0	0	0	0	0	0
IPI00955006	0	IPI00955006	0	0	0	0	IPI00955006	0	0	0	0	0
IPI00894523	0	IPI00894523	0	0	0	0	0	0	0	0	0	0
IPI00807522	0	IPI00807522	0	0	0	0	IPI00807522	0	0	0	0	0
IPI00894498	0	IPI00894498	0	0	0	0	0	0	0	0	0	0
IPI00922693	0	IPI00922693	0	0	0	0	0	0	0	0	0	0
IPI00893604	0	IPI00893604	0	0	0	0	0	0	0	0	0	0
IPI00894365	0	IPI00894365	0	0	0	0	0	0	0	0	0	0
IPI00937995	0	IPI00937995	0	0	0	0	IPI00937995	0	0	0	0	0
IPI00021439	0	IPI00021439	0	0	0	0	0	0	0	IPI00021439	0	0
IPI00969471	0	IPI00969471	0	0	0	0	IPI00969471	0	0	0	0	0
IPI00893981	0	IPI00893981	0	0	0	0	0	0	0	0	0	0
IPI00295363	0	IPI00295363	0	0	0	IPI00295363	IPI00295363	0	0	0	0	0
IPI00479311	0	IPI00479311	0	0	0	IPI00479311	IPI00479311	0	0	0	0	0
IPI00026105	0	IPI00026105	0	0	0	IPI00026105	IPI00026105	0	0	0	0	0
IPI00909685	0	IPI00909685	0	0	0	IPI00909685	IPI00909685	0	0	0	0	0
IPI00433347	0	IPI00433347	0	0	0	IPI00433347	IPI00433347	0	0	0	0	0
IPI00479510	0	IPI00479510	0	0	0	IPI00479510	IPI00479510	0	0	0	0	0
IPI00479934	0	IPI00479934	0	0	0	IPI00479934	IPI00479934	0	0	0	0	0
IPI00943320	0	IPI00943320	0	0	0	IPI00943320	IPI00943320	0	0	0	0	0
IPI00908963	0	IPI00908963	0	0	0	0	IPI00908963	0	0	0	0	0
IPI00641249	0	IPI00641249	0	0	0	0	IPI00641249	0	0	0	0	0
IPI00440493	0	IPI00440493	0	0	0	0	IPI00440493	0	0	IPI00440493	0	0
IPI00471928	0	IPI00471928	0	0	0	0	IPI00471928	0	0	0	0	0
IPI00549805	0	IPI00549805	0	0	0	0	IPI00549805	0	0	0	0	0
IPI00513830	0	IPI00513830	0	0	0	IPI00513830	IPI00513830	0	0	0	0	0
IPI00942961	0	IPI00942961	0	0	0	IPI00942961	IPI00942961	0	0	0	0	0
IPI00218407	0	IPI00218407	0	0	0	IPI00218407	IPI00218407	0	0	0	0	0
IPI00784216	0	IPI00784216	0	0	0	0	IPI00784216	0	0	0	0	0
IPI00925520	0	IPI00925520	0	0	0	0	IPI00925520	0	0	0	0	0
IPI00332371	0	IPI00332371	0	0	0	0	IPI00332371	0	0	0	0	0
IPI00230889	0	0	IPI00230889	0	0	0	0	0	0	0	0	0
IPI00190557	0	0	IPI00190557	0	0	0	0	0	0	0	0	0
IPI00780297	0	0	IPI00780297	0	0	0	0	0	0	0	0	0
IPI00209690	0	0	IPI00209690	0	0	0	0	0	0	0	0	0
IPI00874909	0	0	IPI00874909	0	0	0	0	0	0	0	0	0
IPI00230365	0	0	IPI00230365	0	0	0	0	0	0	0	0	0
IPI00454479	0	0	IPI00454479	0	0	0	0	0	0	0	0	0
IPI00679256	0	0	IPI00679256	0	0	0	0	0	0	0	0	0
IPI00204774	0	0	IPI00204774	0	0	0	0	0	0	0	0	0
IPI00421855	0	0	IPI00421855	0	0	0	0	0	0	0	0	0
IPI00950740	0	0	IPI00950740	0	0	0	0	0	0	0	0	0
IPI00951599	0	0	IPI00951599	0	0	0	0	0	0	0	0	0
IPI00557751	0	0	IPI00557751	0	0	0	0	0	0	0	0	0
IPI00231639	0	0	IPI00231639	0	0	0	0	0	0	0	0	0
IPI00230941	0	0	IPI00230941	0	0	0	0	0	0	0	0	0
IPI00331241	0	0	IPI00331241	0	0	0	0	0	0	0	0	0
IPI00421795	0	0	IPI00421795	0	0	0	0	0	0	0	0	0
IPI00778515	0	0	IPI00778515	0	0	0	0	0	0	0	0	0
IPI00480820	0	0	IPI00480820	0	0	0	0	0	0	0	0	0
IPI00951813	0	0	IPI00951813	0	0	0	0	0	0	0	0	0
IPI00362070	0	0	IPI00362070	0	0	0	0	0	0	0	0	0
IPI00231150	0	0	IPI00231150	0	0	0	0	0	0	0	0	0
IPI00949599	0	0	IPI00949599	0	0	0	0	0	0	0	0	0
IPI00231742	0	0	IPI00231742	0	0	0	0	0	0	0	0	0
IPI00210644	0	0	IPI00210644	0	0	0	0	0	0	0	0	0
IPI00950946	0	0	IPI00950946	0	0	0	0	0	0	0	0	0
IPI00555299	0	0	IPI00555299	0	0	0	0	0	0	0	0	0
IPI00231264	0	0	IPI00231264	0	0	0	0	0	0	0	0	0
IPI00211127	0	0	IPI00211127	0	0	0	0	0	0	0	0	0
IPI00295400	0	0	0	IPI00295400	0	0	IPI00295400	0	0	0	0	0
IPI00412737	0	0	0	IPI00412737	0	0	IPI00412737	0	0	0	0	0
IPI00032140	0	0	0	IPI00032140	0	0	IPI00032140	0	0	0	IPI00032140	0
IPI00910487	0	0	0	IPI00910487	0	0	IPI00910487	0	0	0	0	0
IPI00554722	0	0	0	IPI00554722	0	0	0	0	0	0	0	0
IPI00604710	0	0	0	IPI00604710	0	0	0	0	0	0	0	0
IPI00027493	0	0	0	IPI00027493	0	0	0	0	0	IPI00027493	0	IPI00027493
IPI00554611	0	0	0	IPI00554611	0	0	0	0	0	0	0	0
IPI00908885	0	0	0	IPI00908885	0	0	0	0	0	0	0	0
IPI00554702	0	0	0	IPI00554702	0	0	0	0	0	0	0	0
IPI00554481	0	0	0	IPI00554481	0	0	0	0	0	0	0	0
IPI00940148	0	0	0	IPI00940148	0	0	IPI00940148	0	0	0	0	0
IPI00640006	0	0	0	IPI00640006	0	0	IPI00640006	0	0	0	0	0
IPI00514395	0	0	0	IPI00514395	0	0	IPI00514395	0	0	0	0	0
IPI00031461	0	0	0	IPI00031461	0	0	IPI00031461	0	0	0	0	0
IPI00645255	0	0	0	IPI00645255	0	0	IPI00645255	0	0	0	0	0
IPI00513929	0	0	0	IPI00513929	0	0	IPI00513929	0	0	0	0	0
IPI00383581	0	0	0	IPI00383581	0	0	IPI00383581	0	0	0	0	0
IPI00441414	0	0	0	IPI00441414	0	0	IPI00441414	0	0	0	0	0
IPI00324302	0	0	0	IPI00324302	0	0	0	0	0	0	0	0
IPI00197555	0	0	0	IPI00197555	0	0	0	0	0	0	0	0
IPI00231028	0	0	0	IPI00231028	0	0	0	0	0	0	0	0
IPI00964648	0	0	0	IPI00964648	0	0	0	0	0	0	0	0
IPI00028888	0	0	0	IPI00028888	0	0	0	0	0	0	0	0
IPI00220684	0	0	0	IPI00220684	0	0	0	0	0	0	0	0
IPI00967841	0	0	0	IPI00967841	0	0	0	0	0	0	0	0
IPI00915340	0	0	0	IPI00915340	0	0	0	0	0	0	0	0
IPI00220685	0	0	0	IPI00220685	0	0	0	0	0	0	0	0
IPI00965952	0	0	0	IPI00965952	0	0	0	0	0	0	0	0
IPI00968092	0	0	0	IPI00968092	0	0	0	0	0	0	0	0
IPI00220683	0	0	0	IPI00220683	0	0	0	0	0	0	0	0
IPI00967562	0	0	0	IPI00967562	0	0	0	0	0	0	0	0
IPI00963980	0	0	0	IPI00963980	0	0	0	0	0	0	0	0
IPI00325599	0	0	0	IPI00325599	0	0	0	0	0	0	0	0
IPI00949912	0	0	0	IPI00949912	0	0	0	0	0	0	0	0
IPI00910553	0	0	0	IPI00910553	IPI00910553	0	IPI00910553	IPI00910553	0	0	0	0
IPI00220301	0	0	0	IPI00220301	IPI00220301	0	IPI00220301	IPI00220301	0	0	0	0
IPI00202658	0	0	0	IPI00202658	0	0	0	0	0	0	0	0
IPI00012069	0	0	0	IPI00012069	0	0	0	0	0	0	0	0
IPI00619966	0	0	0	IPI00619966	0	0	0	0	0	0	0	0
IPI00910902	0	0	0	IPI00910902	0	0	0	0	0	0	0	0
IPI00619898	0	0	0	IPI00619898	0	0	0	0	0	0	0	0
IPI00324443	0	0	0	IPI00324443	0	0	0	0	0	0	0	0
IPI00325135	0	0	0	IPI00325135	0	0	0	0	0	0	0	0
IPI00916175	0	0	0	IPI00916175	0	0	IPI00916175	0	0	0	0	0
IPI00022774	0	0	0	IPI00022774	0	0	IPI00022774	0	IPI00022774	IPI00022774	0	IPI00022774
IPI00915799	0	0	0	IPI00915799	0	0	IPI00915799	0	0	0	0	0
IPI00421392	0	0	0	IPI00421392	0	0	0	0	0	0	0	0
IPI00339162	0	0	0	IPI00339162	0	0	0	0	0	0	0	0
IPI00765670	0	0	0	IPI00765670	0	0	0	0	0	0	0	0
IPI00769156	0	0	0	IPI00769156	0	0	0	0	0	0	0	0
IPI00231767	0	0	0	IPI00231767	0	0	0	0	0	0	0	0
IPI00764805	0	0	0	IPI00764805	0	0	0	0	0	0	0	0
IPI00364046	0	0	0	IPI00364046	0	0	0	0	0	0	0	0
IPI00230907	0	0	0	IPI00230907	0	0	0	0	0	0	0	0
IPI00760133	0	0	0	IPI00760133	0	0	0	0	0	0	0	0
IPI00231611	0	0	0	IPI00231611	0	0	0	0	0	0	0	0
IPI00327694	0	0	0	IPI00327694	0	0	0	0	0	0	0	0
IPI00470301	0	0	0	IPI00470301	0	0	0	0	0	0	0	0
IPI00915941	0	0	0	IPI00915941	0	0	IPI00915941	IPI00915941	0	0	0	0
IPI00917789	0	0	0	IPI00917789	0	0	IPI00917789	IPI00917789	0	0	0	0
IPI00784154	0	0	0	IPI00784154	0	0	IPI00784154	IPI00784154	0	0	0	0
IPI00917686	0	0	0	IPI00917686	0	0	IPI00917686	IPI00917686	0	0	0	0
IPI00969594	0	0	0	IPI00969594	0	0	IPI00969594	IPI00969594	0	0	0	0
IPI00917983	0	0	0	IPI00917983	0	0	IPI00917983	IPI00917983	0	0	0	0
IPI00076042	0	0	0	IPI00076042	0	0	IPI00076042	IPI00076042	0	0	0	0
IPI00916653	0	0	0	IPI00916653	0	0	IPI00916653	IPI00916653	0	0	0	0
IPI00759715	0	0	0	IPI00759715	0	0	IPI00759715	0	0	0	0	0
IPI00296053	0	0	0	IPI00296053	0	0	IPI00296053	0	0	0	0	0
IPI00471872	0	0	0	IPI00471872	0	0	0	0	0	0	0	0
IPI00923597	0	0	0	IPI00923597	0	0	0	0	0	0	0	0
IPI00022078	0	0	0	IPI00022078	0	0	0	0	0	0	0	0
IPI00796530	0	0	0	IPI00796530	0	0	0	0	0	0	0	0
IPI00026087	0	0	0	IPI00026087	0	0	IPI00026087	0	0	0	0	0
IPI00186338	0	0	0	IPI00186338	0	0	IPI00186338	0	0	0	0	0
IPI00020599	0	0	0	IPI00020599	0	0	IPI00020599	0	0	0	IPI00020599	0
IPI00027463	0	0	0	0	IPI00027463	0	0	IPI00027463	0	0	0	IPI00027463
IPI00903334	0	0	0	0	IPI00903334	0	IPI00903334	0	0	0	0	0
IPI00455315	0	0	0	0	IPI00455315	0	IPI00455315	0	0	0	0	0
IPI00334627	0	0	0	0	IPI00334627	0	IPI00334627	0	0	0	0	0
IPI00795925	0	0	0	0	IPI00795925	0	IPI00795925	0	0	0	0	0
IPI00418169	0	0	0	0	IPI00418169	0	IPI00418169	0	0	0	0	0
IPI00945626	0	0	0	0	IPI00945626	0	IPI00945626	0	0	0	0	0
IPI00796467	0	0	0	0	IPI00796467	0	IPI00796467	0	0	0	0	0
IPI00789295	0	0	0	0	IPI00789295	0	IPI00789295	0	0	0	0	0
IPI00790648	0	0	0	0	IPI00790648	0	IPI00790648	0	0	0	0	0
IPI00789954	0	0	0	0	IPI00789954	0	IPI00789954	0	0	0	0	0
IPI00945308	0	0	0	0	IPI00945308	0	IPI00945308	0	0	0	0	0
IPI00022463	0	0	0	0	IPI00022463	0	IPI00022463	0	0	0	0	IPI00022463
IPI00945661	0	0	0	0	IPI00945661	0	IPI00945661	0	0	0	0	0
IPI00798216	0	0	0	0	IPI00798216	0	IPI00798216	0	0	0	0	0
IPI00945828	0	0	0	0	IPI00945828	0	IPI00945828	0	0	0	0	0
IPI00798430	0	0	0	0	IPI00798430	0	IPI00798430	0	0	0	0	0
IPI00877763	0	0	0	0	IPI00877763	0	IPI00877763	0	0	0	0	0
IPI00032313	0	0	0	0	IPI00032313	0	0	0	0	0	0	IPI00032313
IPI00946502	0	0	0	0	IPI00946502	0	0	0	0	0	0	0
IPI00945644	0	0	0	0	IPI00945644	0	0	0	0	0	0	0
IPI00946642	0	0	0	0	IPI00946642	0	0	0	0	0	0	0
IPI00006935	0	0	0	0	IPI00006935	0	0	0	0	0	0	0
IPI00889534	0	0	0	0	IPI00889534	IPI00889534	IPI00889534	0	0	0	0	0
IPI00926403	0	0	0	0	IPI00926403	IPI00926403	IPI00926403	0	0	0	0	0
IPI00926199	0	0	0	0	IPI00926199	IPI00926199	IPI00926199	0	0	0	0	0
IPI00011062	0	0	0	0	IPI00011062	IPI00011062	IPI00011062	0	0	0	0	0
IPI00397498	0	0	0	0	IPI00397498	IPI00397498	IPI00397498	0	0	0	0	0
IPI00789310	0	0	0	0	IPI00789310	0	0	IPI00789310	0	0	0	0
IPI00947136	0	0	0	0	IPI00947136	0	0	IPI00947136	0	0	0	0
IPI00942979	0	0	0	0	IPI00942979	0	0	IPI00942979	0	0	0	0
IPI00793119	0	0	0	0	IPI00793119	0	0	IPI00793119	0	0	0	0
IPI00792641	0	0	0	0	IPI00792641	0	0	IPI00792641	0	0	0	0
IPI00946864	0	0	0	0	IPI00946864	0	0	IPI00946864	0	0	0	0
IPI00946973	0	0	0	0	IPI00946973	0	0	IPI00946973	0	0	0	0
IPI00940673	0	0	0	0	IPI00940673	0	0	IPI00940673	0	0	0	0
IPI00643920	0	0	0	0	IPI00643920	0	0	IPI00643920	0	0	0	IPI00643920
IPI00219217	0	0	0	0	IPI00219217	0	IPI00219217	0	0	0	0	0
IPI00788938	0	0	0	0	IPI00788938	0	IPI00788938	0	0	0	0	0
IPI00789173	0	0	0	0	IPI00789173	0	IPI00789173	0	0	0	0	0
IPI00797270	0	0	0	0	IPI00797270	IPI00797270	IPI00797270	IPI00797270	0	0	0	0
IPI00465028	0	0	0	0	IPI00465028	IPI00465028	IPI00465028	IPI00465028	0	0	0	0
IPI00215637	0	0	0	0	IPI00215637	0	0	0	0	0	0	0
IPI00909282	0	0	0	0	IPI00909282	0	0	0	0	0	0	0
IPI00909544	0	0	0	0	IPI00909544	0	0	0	0	0	0	0
IPI00910433	0	0	0	0	IPI00910433	0	0	0	0	0	0	0
IPI00453473	0	0	0	0	IPI00453473	0	IPI00453473	0	0	0	0	IPI00453473
IPI00289334	0	0	0	0	IPI00289334	0	IPI00289334	0	0	0	0	0
IPI00943563	0	0	0	0	IPI00943563	0	IPI00943563	0	0	0	0	0
IPI00798140	0	0	0	0	IPI00798140	0	IPI00798140	0	0	0	0	0
IPI00945771	0	0	0	0	IPI00945771	0	IPI00945771	0	0	0	0	0
IPI00382698	0	0	0	0	IPI00382698	0	IPI00382698	0	0	0	0	0
IPI00477536	0	0	0	0	IPI00477536	0	IPI00477536	0	0	0	0	0
IPI00382697	0	0	0	0	IPI00382697	0	IPI00382697	0	0	0	0	0
IPI00940093	0	0	0	0	IPI00940093	0	IPI00940093	0	0	0	0	0
IPI00900293	0	0	0	0	IPI00900293	0	IPI00900293	0	0	0	0	0
IPI00945610	0	0	0	0	IPI00945610	0	IPI00945610	0	0	0	0	0
IPI00382699	0	0	0	0	IPI00382699	0	IPI00382699	0	0	0	0	0
IPI00302592	0	0	0	0	IPI00302592	0	IPI00302592	0	0	0	0	0
IPI00910863	0	0	0	0	IPI00910863	0	IPI00910863	0	0	0	0	0
IPI00552858	0	0	0	0	IPI00552858	0	IPI00552858	0	0	0	0	0
IPI00893150	0	0	0	0	IPI00893150	0	IPI00893150	0	0	0	0	0
IPI00333541	0	0	0	0	IPI00333541	0	IPI00333541	0	0	0	0	0
IPI00552416	0	0	0	0	IPI00552416	0	IPI00552416	0	0	0	0	0
IPI00553169	0	0	0	0	IPI00553169	0	IPI00553169	0	0	0	0	0
IPI00644576	0	0	0	0	IPI00644576	0	IPI00644576	0	0	0	0	0
IPI00927825	0	0	0	0	IPI00927825	0	IPI00927825	0	0	0	0	0
IPI00419880	0	0	0	0	IPI00419880	0	0	0	0	0	0	0
IPI00736161	0	0	0	0	IPI00736161	0	0	0	0	0	0	0
IPI00963912	0	0	0	0	IPI00963912	0	0	0	0	0	0	0
IPI00966860	0	0	0	0	IPI00966860	0	0	0	0	0	0	0
IPI00967641	0	0	0	0	IPI00967641	0	0	0	0	0	0	0
IPI00966516	0	0	0	0	IPI00966516	0	0	0	0	0	0	0
IPI00964983	0	0	0	0	IPI00964983	0	0	0	0	0	0	0
IPI00965481	0	0	0	0	IPI00965481	0	0	0	0	0	0	0
IPI00967073	0	0	0	0	IPI00967073	0	0	0	0	0	0	0
IPI00967897	0	0	0	0	IPI00967897	0	0	0	0	0	0	0
IPI00968146	0	0	0	0	IPI00968146	0	0	0	0	0	0	0
IPI00472119	0	0	0	0	IPI00472119	0	0	0	0	0	0	0
IPI00965772	0	0	0	0	IPI00965772	0	0	0	0	0	0	0
IPI00967388	0	0	0	0	IPI00967388	0	0	0	0	0	0	0
IPI00017601	0	0	0	0	0	0	IPI00017601	0	0	0	0	0
IPI00022229	0	0	0	0	0	0	IPI00022229	0	0	0	0	0
IPI00550991	0	0	0	0	0	IPI00550991	IPI00550991	0	0	0	IPI00550991	0
IPI00783921	0	0	0	0	0	0	0	0	0	0	0	0
IPI00790993	0	0	0	0	0	0	0	0	0	0	0	0
IPI00022417	0	0	0	0	0	0	0	0	0	0	0	0
IPI00218732	0	0	0	0	0	0	IPI00218732	0	IPI00218732	IPI00218732	0	0
IPI00783987	0	0	0	0	0	0	IPI00783987	0	0	0	0	0
IPI00292950	0	0	0	0	0	0	0	0	0	0	0	0
IPI00298971	0	0	0	0	0	0	IPI00298971	0	0	0	0	0
IPI00418163	0	0	0	0	0	0	0	0	0	0	0	0
IPI00020986	0	0	0	0	0	0	0	0	0	0	0	0
IPI00478003	0	0	0	0	0	0	IPI00478003	0	0	0	IPI00478003	0
IPI00643525	0	0	0	0	0	0	0	0	0	0	0	0
IPI00303963	0	0	0	0	0	0	0	0	0	0	0	0
IPI00328609	0	0	0	0	0	0	0	0	0	0	0	0
IPI00006114	0	0	0	0	0	0	IPI00006114	0	0	0	0	0
IPI00298828	0	0	0	0	0	0	0	0	0	0	0	0
IPI00215894	0	0	0	0	0	0	IPI00215894	0	0	0	0	0
IPI00745089	0	0	0	0	0	0	0	0	0	0	0	0
IPI00022429	0	0	0	0	0	0	0	0	0	0	0	0
IPI00022395	0	0	0	0	0	IPI00022395	IPI00022395	0	0	0	0	0
IPI00291866	0	0	0	0	0	0	0	0	0	0	0	0
IPI00022371	0	0	0	0	0	0	IPI00022371	0	0	0	0	0
IPI00019399	0	0	0	0	0	0	0	0	0	0	0	0
IPI00019943	0	0	0	0	0	0	0	0	0	0	0	0
IPI00645038	0	0	0	0	0	IPI00645038	IPI00645038	0	0	0	0	0
IPI00022488	0	0	0	0	0	0	IPI00022488	0	0	0	0	0
IPI00022431	0	0	0	0	0	IPI00022431	IPI00022431	0	0	0	0	0
IPI00738433	0	0	0	0	0	0	0	0	0	0	0	0
IPI00032463	0	0	0	0	0	0	0	0	0	0	0	0
IPI00027235	0	0	0	0	0	0	0	0	0	0	0	0
IPI00027482	0	0	0	0	0	0	0	0	0	0	0	0
IPI00329775	0	0	0	0	0	0	0	0	0	0	0	0
IPI00029739	0	0	0	0	0	0	IPI00029739	0	0	0	0	0
IPI00556459	0	0	0	0	0	0	0	0	0	0	0	0
IPI00032179	0	0	0	0	0	0	0	0	0	0	0	0
IPI00006662	0	0	0	0	0	0	0	0	0	0	0	0
IPI00641737	0	0	0	0	0	IPI00641737	IPI00641737	0	0	0	0	0
IPI00790784	0	0	0	0	0	IPI00790784	IPI00790784	0	0	0	0	0
IPI00055606	0	0	0	0	0	IPI00055606	IPI00055606	0	0	0	0	0
IPI00922730	0	0	0	0	0	IPI00922730	IPI00922730	0	0	0	0	0
IPI00644668	0	0	0	0	0	IPI00644668	IPI00644668	0	0	0	0	0
IPI00902610	0	0	0	0	0	IPI00902610	IPI00902610	0	0	0	0	0
IPI00639828	0	0	0	0	0	IPI00639828	IPI00639828	0	0	0	0	0
IPI00643324	0	0	0	0	0	IPI00643324	IPI00643324	0	0	0	0	0
IPI00647207	0	0	0	0	0	IPI00647207	IPI00647207	0	0	0	0	0
IPI00644118	0	0	0	0	0	IPI00644118	IPI00644118	0	0	0	0	0
IPI00930706	0	0	0	0	0	IPI00930706	IPI00930706	0	0	0	0	0
IPI00014398	0	0	0	0	0	IPI00014398	IPI00014398	0	0	0	0	0
IPI00029028	0	0	0	0	0	IPI00029028	IPI00029028	0	0	0	0	0
IPI00641404	0	0	0	0	0	IPI00641404	IPI00641404	0	0	0	0	0
IPI00645286	0	0	0	0	0	IPI00645286	IPI00645286	0	0	0	0	0
IPI00922545	0	0	0	0	0	IPI00922545	IPI00922545	0	0	0	0	0
IPI00883502	0	0	0	0	0	IPI00883502	IPI00883502	0	0	0	0	0
IPI00696300	0	0	0	0	0	IPI00696300	IPI00696300	0	0	0	0	0
IPI00703157	0	0	0	0	0	IPI00703157	IPI00703157	0	0	0	0	0
IPI00717442	0	0	0	0	0	IPI00717442	IPI00717442	0	0	0	0	0
IPI00820359	0	0	0	0	0	IPI00820359	IPI00820359	0	0	0	0	0
IPI00821817	0	0	0	0	0	IPI00821817	IPI00821817	0	0	0	0	0
IPI00589937	0	0	0	0	0	IPI00589937	IPI00589937	0	0	0	0	0
IPI00965227	0	0	0	0	0	IPI00965227	IPI00965227	0	0	0	0	0
IPI00930504	0	0	0	0	0	IPI00930504	IPI00930504	0	0	0	0	0
IPI00966506	0	0	0	0	0	IPI00966506	IPI00966506	0	0	0	0	0
IPI00969129	0	0	0	0	0	IPI00969129	IPI00969129	0	0	0	0	0
IPI00019439	0	0	0	0	0	IPI00019439	IPI00019439	0	0	0	0	0
IPI00924148	0	0	0	0	0	IPI00924148	IPI00924148	0	0	0	0	0
IPI00822768	0	0	0	0	0	IPI00822768	IPI00822768	0	0	0	0	0
IPI00600593	0	0	0	0	0	IPI00600593	IPI00600593	0	0	0	0	0
IPI00686067	0	0	0	0	0	IPI00686067	IPI00686067	0	0	0	0	0
IPI00588604	0	0	0	0	0	IPI00588604	IPI00588604	0	0	0	0	0
IPI00030075	0	0	0	0	0	IPI00030075	IPI00030075	0	0	0	0	0
IPI00794096	0	0	0	0	0	IPI00794096	IPI00794096	0	0	0	0	0
IPI00717930	0	0	0	0	0	IPI00717930	IPI00717930	0	0	0	0	0
IPI00556036	0	0	0	0	0	IPI00556036	IPI00556036	0	0	0	0	0
IPI00896413	0	0	0	0	0	IPI00896413	IPI00896413	0	0	0	0	0
IPI00789284	0	0	0	0	0	IPI00789284	IPI00789284	0	0	0	0	0
IPI00896419	0	0	0	0	0	IPI00896419	IPI00896419	0	0	0	0	0
IPI00798006	0	0	0	0	0	IPI00798006	IPI00798006	0	0	0	0	0
IPI00922043	0	0	0	0	0	IPI00922043	IPI00922043	0	0	0	0	0
IPI00218192	0	0	0	0	0	IPI00218192	IPI00218192	0	0	0	0	0
IPI00791097	0	0	0	0	0	IPI00791097	IPI00791097	0	0	0	0	0
IPI00944960	0	0	0	0	0	IPI00944960	IPI00944960	0	0	0	0	0
IPI00907201	0	0	0	0	0	IPI00907201	IPI00907201	0	0	0	0	0
IPI00717527	0	0	0	0	0	IPI00717527	IPI00717527	0	0	0	0	0
IPI00905874	0	0	0	0	0	IPI00905874	IPI00905874	0	0	0	0	0
IPI00786489	0	0	0	0	0	IPI00786489	IPI00786489	0	0	0	0	0
IPI00680258	0	0	0	0	0	IPI00680258	IPI00680258	0	0	0	0	0
IPI00879231	0	0	0	0	0	IPI00879231	IPI00879231	0	0	0	0	0
IPI00029863	0	0	0	0	0	IPI00029863	IPI00029863	0	0	0	0	0
IPI00879608	0	0	0	0	0	IPI00879608	IPI00879608	0	0	0	0	0
IPI00879937	0	0	0	0	0	IPI00879937	IPI00879937	0	0	0	0	0
IPI00877925	0	0	0	0	0	IPI00877925	IPI00877925	0	0	0	0	0
IPI00687651	0	0	0	0	0	IPI00687651	IPI00687651	0	0	0	0	0
IPI00658209	0	0	0	0	0	IPI00658209	IPI00658209	0	0	0	0	0
IPI00385137	0	0	0	0	0	IPI00385137	IPI00385137	0	0	0	0	0
IPI00657979	0	0	0	0	0	IPI00657979	IPI00657979	0	0	0	0	0
IPI00910385	0	0	0	0	0	IPI00910385	IPI00910385	0	0	0	0	0
IPI00878612	0	0	0	0	0	IPI00878612	IPI00878612	0	0	0	0	0
IPI00102685	0	0	0	0	0	IPI00102685	IPI00102685	0	0	0	0	0
IPI00711074	0	0	0	0	0	IPI00711074	IPI00711074	0	0	0	0	0
IPI00576404	0	0	0	0	0	IPI00576404	IPI00576404	0	0	0	0	0
IPI00418181	0	0	0	0	0	IPI00418181	IPI00418181	0	0	0	0	0
IPI00171160	0	0	0	0	0	IPI00171160	IPI00171160	0	0	0	0	0
IPI00927038	0	0	0	0	0	IPI00927038	IPI00927038	0	0	0	0	0
IPI00704007	0	0	0	0	0	IPI00704007	IPI00704007	0	0	0	0	0
IPI00811716	0	0	0	0	0	IPI00811716	IPI00811716	0	0	0	0	0
IPI00707034	0	0	0	0	0	IPI00707034	IPI00707034	0	0	0	0	0
IPI00841879	0	0	0	0	0	IPI00841879	IPI00841879	0	0	0	0	0
IPI00824495	0	0	0	0	0	IPI00824495	IPI00824495	0	0	0	0	0
IPI00847635	0	0	0	0	0	IPI00847635	IPI00847635	0	0	0	0	0
IPI00607870	0	0	0	0	0	IPI00607870	IPI00607870	0	0	0	0	0
IPI00708398	0	0	0	0	0	IPI00708398	IPI00708398	0	0	0	0	0
IPI00574195	0	0	0	0	0	IPI00574195	IPI00574195	0	0	0	0	0
IPI00002236	0	0	0	0	0	IPI00002236	IPI00002236	0	0	0	0	0
IPI00334005	0	0	0	0	0	IPI00334005	IPI00334005	0	0	0	0	0
IPI00966900	0	0	0	0	0	IPI00966900	IPI00966900	0	0	0	0	0
IPI00588573	0	0	0	0	0	IPI00588573	IPI00588573	0	0	0	0	0
IPI00689638	0	0	0	0	0	IPI00689638	IPI00689638	0	0	0	0	0
IPI00689035	0	0	0	0	0	IPI00689035	IPI00689035	0	0	0	0	0
IPI00688815	0	0	0	0	0	IPI00688815	IPI00688815	0	0	0	0	0
IPI00021854	0	0	0	0	0	IPI00021854	IPI00021854	0	0	0	0	0
IPI00446657	0	0	0	0	0	IPI00446657	IPI00446657	0	0	0	0	0
IPI00699305	0	0	0	0	0	IPI00699305	IPI00699305	0	0	0	0	0
IPI00823062	0	0	0	0	0	IPI00823062	IPI00823062	0	0	0	0	0
IPI00821539	0	0	0	0	0	IPI00821539	IPI00821539	0	0	0	0	0
IPI00600909	0	0	0	0	0	IPI00600909	IPI00600909	0	0	0	0	0
IPI00574203	0	0	0	0	0	IPI00574203	IPI00574203	0	0	0	0	0
IPI00786264	0	0	0	0	0	IPI00786264	IPI00786264	0	0	0	0	0
IPI00384097	0	0	0	0	0	IPI00384097	IPI00384097	0	0	0	0	0
IPI00967725	0	0	0	0	0	IPI00967725	IPI00967725	0	0	0	0	0
IPI00965579	0	0	0	0	0	IPI00965579	IPI00965579	0	0	0	0	0
IPI00827759	0	0	0	0	0	IPI00827759	IPI00827759	0	0	0	0	0
IPI00329573	0	0	0	0	0	IPI00329573	IPI00329573	0	0	0	0	0
IPI00302944	0	0	0	0	0	IPI00302944	IPI00302944	0	0	0	0	0
IPI00964552	0	0	0	0	0	IPI00964552	IPI00964552	0	0	0	0	0
IPI00941565	0	0	0	0	0	IPI00941565	IPI00941565	0	0	0	0	0
IPI00221384	0	0	0	0	0	IPI00221384	IPI00221384	0	0	0	0	0
IPI00700026	0	0	0	0	0	IPI00700026	IPI00700026	0	0	0	0	0
IPI00398805	0	0	0	0	0	IPI00398805	IPI00398805	IPI00398805	0	0	0	0
IPI00926183	0	0	0	0	0	IPI00926183	IPI00926183	IPI00926183	0	0	0	0
IPI00398806	0	0	0	0	0	IPI00398806	IPI00398806	IPI00398806	0	0	0	0
IPI00141938	0	0	0	0	0	IPI00141938	IPI00141938	IPI00141938	0	0	0	0
IPI00398798	0	0	0	0	0	IPI00398798	IPI00398798	IPI00398798	0	0	0	0
IPI00913961	0	0	0	0	0	IPI00913961	IPI00913961	IPI00913961	0	0	0	0
IPI00927887	0	0	0	0	0	IPI00927887	IPI00927887	IPI00927887	0	0	0	0
IPI00018278	0	0	0	0	0	IPI00018278	IPI00018278	IPI00018278	0	0	0	IPI00018278
IPI00941900	0	0	0	0	0	IPI00941900	IPI00941900	0	0	0	0	0
IPI00789155	0	0	0	0	0	IPI00789155	IPI00789155	0	0	0	0	0
IPI00946092	0	0	0	0	0	IPI00946092	IPI00946092	0	0	0	0	0
IPI00045396	0	0	0	0	0	IPI00045396	IPI00045396	0	0	0	0	0
IPI00716493	0	0	0	0	0	IPI00716493	IPI00716493	0	0	0	0	0
IPI00715548	0	0	0	0	0	IPI00715548	IPI00715548	0	0	0	0	0
IPI00580765	0	0	0	0	0	IPI00580765	IPI00580765	0	0	0	0	0
IPI00021841	0	0	0	0	0	IPI00021841	IPI00021841	0	0	0	0	0
IPI00853525	0	0	0	0	0	IPI00853525	IPI00853525	0	0	0	0	0
IPI00703899	0	0	0	0	0	IPI00703899	IPI00703899	0	0	0	0	0
IPI00905865	0	0	0	0	0	IPI00905865	IPI00905865	0	0	0	0	0
IPI00465084	0	0	0	0	0	IPI00465084	IPI00465084	0	0	0	0	0
IPI00025327	0	0	0	0	0	IPI00025327	IPI00025327	0	0	0	0	0
IPI00855913	0	0	0	0	0	IPI00855913	IPI00855913	0	0	0	0	0
IPI00019580	0	0	0	0	0	IPI00019580	IPI00019580	0	0	0	0	0
IPI00866916	0	0	0	0	0	IPI00866916	IPI00866916	0	0	0	0	0
IPI00907672	0	0	0	0	0	IPI00907672	IPI00907672	0	0	0	0	0
IPI00692205	0	0	0	0	0	IPI00692205	IPI00692205	0	0	0	0	0
IPI00823032	0	0	0	0	0	IPI00823032	IPI00823032	0	0	0	0	0
IPI00574250	0	0	0	0	0	IPI00574250	IPI00574250	0	0	0	0	0
IPI00589759	0	0	0	0	0	IPI00589759	IPI00589759	0	0	0	0	0
IPI00791521	0	0	0	0	0	IPI00791521	IPI00791521	0	0	0	0	0
IPI00795830	0	0	0	0	0	IPI00795830	IPI00795830	0	0	0	0	0
IPI00953689	0	0	0	0	0	IPI00953689	IPI00953689	0	0	0	0	0
IPI00707101	0	0	0	0	0	IPI00707101	IPI00707101	0	0	0	0	0
IPI00925530	0	0	0	0	0	IPI00925530	IPI00925530	0	0	0	0	0
IPI00790896	0	0	0	0	0	IPI00790896	IPI00790896	0	0	0	0	0
IPI00924758	0	0	0	0	0	IPI00924758	IPI00924758	0	0	0	0	0
IPI00003348	0	0	0	0	0	IPI00003348	IPI00003348	0	0	IPI00003348	0	0
IPI00790302	0	0	0	0	0	IPI00790302	IPI00790302	0	0	0	0	0
IPI00797969	0	0	0	0	0	IPI00797969	IPI00797969	0	0	0	0	0
IPI00712819	0	0	0	0	0	IPI00712819	IPI00712819	0	0	0	0	0
IPI00711509	0	0	0	0	0	IPI00711509	IPI00711509	0	0	0	0	0
IPI00909718	0	0	0	0	0	IPI00909718	IPI00909718	0	0	0	0	0
IPI00026241	0	0	0	0	0	IPI00026241	IPI00026241	0	0	0	0	0
IPI00303300	0	0	0	0	0	IPI00303300	IPI00303300	0	0	0	0	0
IPI00794022	0	0	0	0	0	IPI00794022	IPI00794022	0	0	0	0	0
IPI00334818	0	0	0	0	0	IPI00334818	IPI00334818	0	0	0	0	0
IPI00184854	0	0	0	0	0	IPI00184854	IPI00184854	0	0	0	0	0
IPI00909121	0	0	0	0	0	IPI00909121	IPI00909121	0	0	0	0	0
IPI00697856	0	0	0	0	0	IPI00697856	IPI00697856	0	0	0	0	0
IPI00822787	0	0	0	0	0	IPI00822787	IPI00822787	0	0	0	0	0
IPI00811383	0	0	0	0	0	IPI00811383	IPI00811383	0	0	0	0	0
IPI00572382	0	0	0	0	0	IPI00572382	IPI00572382	0	0	0	0	0
IPI00814257	0	0	0	0	0	IPI00814257	IPI00814257	0	0	0	0	0
IPI00810918	0	0	0	0	0	IPI00810918	IPI00810918	0	0	0	0	0
IPI00883557	0	0	0	0	0	IPI00883557	IPI00883557	0	0	0	0	0
IPI00688802	0	0	0	0	0	IPI00688802	IPI00688802	0	0	0	0	0
IPI00910585	0	0	0	0	0	IPI00910585	IPI00910585	0	0	0	0	0
IPI00384542	0	0	0	0	0	IPI00384542	IPI00384542	0	0	0	0	0
IPI00026944	0	0	0	0	0	IPI00026944	IPI00026944	0	0	0	0	0
IPI00295503	0	0	0	0	0	IPI00295503	IPI00295503	0	0	0	0	0
IPI00654731	0	0	0	0	0	IPI00654731	IPI00654731	0	0	0	0	0
IPI00903846	0	0	0	0	0	IPI00903846	IPI00903846	0	0	0	0	0
IPI00716102	0	0	0	0	0	IPI00716102	IPI00716102	0	0	0	0	0
IPI00837753	0	0	0	0	0	IPI00837753	IPI00837753	0	0	0	0	0
IPI00924302	0	0	0	0	0	IPI00924302	IPI00924302	0	0	0	0	0
IPI00298497	0	0	0	0	0	IPI00298497	IPI00298497	0	0	0	0	0
IPI00816687	0	0	0	0	0	IPI00816687	IPI00816687	0	0	0	0	0
IPI00965713	0	0	0	0	0	IPI00965713	IPI00965713	0	0	0	0	0
IPI00878769	0	0	0	0	0	IPI00878769	IPI00878769	0	0	0	0	0
IPI00819765	0	0	0	0	0	IPI00819765	IPI00819765	0	0	0	0	0
IPI00588322	0	0	0	0	0	IPI00588322	IPI00588322	0	0	0	0	0
IPI00166870	0	0	0	0	0	IPI00166870	IPI00166870	0	0	0	0	0
IPI00012510	0	0	0	0	0	IPI00012510	IPI00012510	0	0	0	0	0
IPI00572486	0	0	0	0	0	IPI00572486	IPI00572486	0	0	0	0	0
IPI00913057	0	0	0	0	0	IPI00913057	IPI00913057	0	0	0	0	0
IPI00686617	0	0	0	0	0	IPI00686617	IPI00686617	0	0	0	0	0
IPI00682865	0	0	0	0	0	IPI00682865	IPI00682865	0	0	0	0	0
IPI00573783	0	0	0	0	0	IPI00573783	IPI00573783	0	0	0	0	0
IPI00021831	0	0	0	0	0	IPI00021831	IPI00021831	0	0	0	0	0
IPI00714984	0	0	0	0	0	IPI00714984	IPI00714984	0	0	0	0	0
IPI00573327	0	0	0	0	0	IPI00573327	IPI00573327	0	0	0	0	0
IPI00823795	0	0	0	0	0	IPI00823795	IPI00823795	0	0	0	0	0
IPI00965085	0	0	0	0	0	IPI00965085	IPI00965085	0	0	0	0	0
IPI00965382	0	0	0	0	0	IPI00965382	IPI00965382	0	0	0	0	0
IPI00968182	0	0	0	0	0	IPI00968182	IPI00968182	0	0	0	0	0
IPI00555812	0	0	0	0	0	IPI00555812	IPI00555812	0	0	0	0	0
IPI00968027	0	0	0	0	0	IPI00968027	IPI00968027	0	0	0	0	0
IPI00691819	0	0	0	0	0	IPI00691819	IPI00691819	0	0	0	0	0
IPI00589899	0	0	0	0	0	IPI00589899	IPI00589899	0	0	0	0	0
IPI00571323	0	0	0	0	0	IPI00571323	IPI00571323	0	0	0	0	0
IPI00718595	0	0	0	0	0	IPI00718595	IPI00718595	0	0	0	0	0
IPI00715287	0	0	0	0	0	IPI00715287	IPI00715287	0	0	0	0	0
IPI00702335	0	0	0	0	0	IPI00702335	IPI00702335	0	0	0	0	0
IPI00305461	0	0	0	0	0	IPI00305461	IPI00305461	0	0	0	0	0
IPI00910636	0	0	0	0	0	IPI00910636	IPI00910636	0	0	0	0	0
IPI00514159	0	0	0	0	0	IPI00514159	IPI00514159	0	0	0	0	0
IPI00589157	0	0	0	0	0	IPI00589157	IPI00589157	0	0	0	0	0
IPI00794986	0	0	0	0	0	IPI00794986	IPI00794986	0	0	0	0	0
IPI00924892	0	0	0	0	0	IPI00924892	IPI00924892	0	0	0	0	0
IPI00926935	0	0	0	0	0	IPI00926935	IPI00926935	0	0	0	0	0
IPI00925691	0	0	0	0	0	IPI00925691	IPI00925691	0	0	0	0	0
IPI00925504	0	0	0	0	0	IPI00925504	IPI00925504	0	0	0	0	0
IPI00924659	0	0	0	0	0	IPI00924659	IPI00924659	0	0	0	0	0
IPI00748145	0	0	0	0	0	IPI00748145	IPI00748145	0	0	0	0	0
IPI00217906	0	0	0	0	0	IPI00217906	IPI00217906	0	0	IPI00217906	0	0
IPI00924427	0	0	0	0	0	IPI00924427	IPI00924427	0	0	0	0	0
IPI00718065	0	0	0	0	0	IPI00718065	IPI00718065	0	0	0	0	0
IPI00711537	0	0	0	0	0	IPI00711537	IPI00711537	0	0	0	0	0
IPI00577494	0	0	0	0	0	IPI00577494	IPI00577494	0	0	0	0	0
IPI00597846	0	0	0	0	0	IPI00597846	IPI00597846	0	0	0	0	0
IPI00514578	0	0	0	0	0	IPI00514578	IPI00514578	0	0	0	0	0
IPI00514355	0	0	0	0	0	IPI00514355	IPI00514355	0	0	0	0	0
IPI00647622	0	0	0	0	0	IPI00647622	IPI00647622	0	0	0	0	0
IPI00514485	0	0	0	0	0	IPI00514485	IPI00514485	0	0	0	0	0
IPI00747758	0	0	0	0	0	IPI00747758	IPI00747758	0	0	0	0	0
IPI00024284	0	0	0	0	0	IPI00024284	IPI00024284	0	0	0	0	0
IPI00513870	0	0	0	0	0	IPI00513870	IPI00513870	0	0	0	0	0
IPI00514690	0	0	0	0	0	IPI00514690	IPI00514690	0	0	0	0	0
IPI00939313	0	0	0	0	0	IPI00939313	IPI00939313	0	0	0	0	0
IPI00943326	0	0	0	0	0	IPI00943326	IPI00943326	0	0	0	0	0
IPI00152842	0	0	0	0	0	IPI00152842	IPI00152842	0	0	0	0	0
IPI00712795	0	0	0	0	0	IPI00712795	IPI00712795	0	0	0	0	0
IPI00686645	0	0	0	0	0	IPI00686645	IPI00686645	0	0	0	0	0
IPI00215997	0	0	0	0	0	IPI00215997	IPI00215997	0	0	0	0	0
IPI00908644	0	0	0	0	0	IPI00908644	IPI00908644	0	0	0	0	0
IPI00795937	0	0	0	0	0	IPI00795937	IPI00795937	0	0	0	0	0
IPI00556460	0	0	0	0	0	IPI00556460	IPI00556460	0	0	0	0	0
IPI00657796	0	0	0	0	0	IPI00657796	IPI00657796	0	0	0	0	0
IPI00586681	0	0	0	0	0	IPI00586681	IPI00586681	0	0	0	0	0
IPI00829992	0	0	0	0	0	IPI00829992	IPI00829992	0	0	0	0	0
IPI00010418	0	0	0	0	0	IPI00010418	IPI00010418	0	0	IPI00010418	0	0
IPI00743335	0	0	0	0	0	IPI00743335	IPI00743335	0	0	0	0	0
IPI00791026	0	0	0	0	0	IPI00791026	IPI00791026	0	0	0	0	0
IPI00697174	0	0	0	0	0	IPI00697174	IPI00697174	0	0	0	0	0
IPI00697756	0	0	0	0	0	IPI00697756	IPI00697756	0	0	0	0	0
IPI00929087	0	0	0	0	0	IPI00929087	IPI00929087	0	0	0	0	0
IPI00929091	0	0	0	0	0	IPI00929091	IPI00929091	0	0	0	0	0
IPI00577008	0	0	0	0	0	IPI00577008	IPI00577008	0	0	0	0	0
IPI00574104	0	0	0	0	0	IPI00574104	IPI00574104	0	0	0	0	0
IPI00478493	0	0	0	0	0	IPI00478493	IPI00478493	0	0	0	0	0
IPI00942787	0	0	0	0	0	IPI00942787	IPI00942787	0	0	0	0	0
IPI00431645	0	0	0	0	0	IPI00431645	IPI00431645	0	0	0	0	0
IPI00709448	0	0	0	0	0	IPI00709448	IPI00709448	0	0	0	0	0
IPI00705491	0	0	0	0	0	IPI00705491	IPI00705491	0	0	0	0	0
IPI00906182	0	0	0	0	0	IPI00906182	IPI00906182	0	0	0	0	0
IPI00695489	0	0	0	0	0	IPI00695489	IPI00695489	0	0	0	0	0
IPI00591427	0	0	0	0	0	IPI00591427	IPI00591427	0	0	0	0	0
IPI00553177	0	0	0	0	0	IPI00553177	IPI00553177	0	0	0	IPI00553177	0
IPI00869004	0	0	0	0	0	IPI00869004	IPI00869004	0	0	0	0	0
IPI00592072	0	0	0	0	0	IPI00592072	IPI00592072	0	0	0	0	0
IPI00685084	0	0	0	0	0	IPI00685084	IPI00685084	0	0	0	0	0
IPI00843209	0	0	0	0	0	IPI00843209	IPI00843209	0	0	0	0	0
IPI00699860	0	0	0	0	0	IPI00699860	IPI00699860	0	0	0	0	0
IPI00715459	0	0	0	0	0	IPI00715459	IPI00715459	0	0	0	0	0
IPI00794003	0	0	0	0	0	IPI00794003	IPI00794003	0	0	0	0	0
IPI00925230	0	0	0	0	0	IPI00925230	IPI00925230	0	0	0	0	0
IPI00008418	0	0	0	0	0	IPI00008418	IPI00008418	0	0	0	0	0
IPI00789460	0	0	0	0	0	IPI00789460	IPI00789460	0	0	0	0	0
IPI00924568	0	0	0	0	0	IPI00924568	IPI00924568	0	0	0	0	0
IPI00924790	0	0	0	0	0	IPI00924790	IPI00924790	0	0	0	0	0
IPI00148255	0	0	0	0	0	IPI00148255	IPI00148255	0	0	0	0	0
IPI00793399	0	0	0	0	0	IPI00793399	IPI00793399	0	0	0	0	0
IPI00219865	0	0	0	0	0	IPI00219865	IPI00219865	0	0	0	0	0
IPI00592885	0	0	0	0	0	IPI00592885	IPI00592885	0	0	0	0	0
IPI00819540	0	0	0	0	0	IPI00819540	IPI00819540	0	0	0	0	0
IPI00570742	0	0	0	0	0	IPI00570742	IPI00570742	0	0	0	0	0
IPI00760359	0	0	0	0	0	IPI00760359	IPI00760359	0	0	0	0	0
IPI00760355	0	0	0	0	0	IPI00760355	IPI00760355	0	0	0	0	0
IPI00791032	0	0	0	0	0	IPI00791032	IPI00791032	0	0	0	0	0
IPI00221259	0	0	0	0	0	IPI00221259	IPI00221259	0	0	0	0	0
IPI00855888	0	0	0	0	0	IPI00855888	IPI00855888	0	0	0	0	0
IPI00791924	0	0	0	0	0	IPI00791924	IPI00791924	0	0	0	0	0
IPI00736561	0	0	0	0	0	IPI00736561	IPI00736561	0	0	0	0	0
IPI00550936	0	0	0	0	0	IPI00550936	IPI00550936	0	0	0	0	0
IPI00946657	0	0	0	0	0	IPI00946657	IPI00946657	0	0	0	0	0
IPI00855853	0	0	0	0	0	IPI00855853	IPI00855853	0	0	0	0	0
IPI00789145	0	0	0	0	0	IPI00789145	IPI00789145	0	0	0	0	0
IPI00790383	0	0	0	0	0	IPI00790383	IPI00790383	0	0	0	0	0
IPI00943107	0	0	0	0	0	IPI00943107	IPI00943107	0	0	0	0	0
IPI00336081	0	0	0	0	0	IPI00336081	IPI00336081	0	0	0	0	0
IPI00221255	0	0	0	0	0	IPI00221255	IPI00221255	0	0	0	0	0
IPI00760498	0	0	0	0	0	IPI00760498	IPI00760498	0	0	0	0	0
IPI00700714	0	0	0	0	0	IPI00700714	IPI00700714	0	0	0	0	0
IPI00684493	0	0	0	0	0	IPI00684493	0	0	0	0	0	0
IPI00589313	0	0	0	0	0	IPI00589313	0	0	0	0	0	0
IPI00679403	0	0	0	0	0	IPI00679403	0	0	0	0	0	0
IPI00823306	0	0	0	0	0	IPI00823306	0	0	0	0	0	0
IPI00734138	0	0	0	0	0	IPI00734138	0	0	0	0	0	0
IPI00479191	0	0	0	0	0	IPI00479191	0	0	0	0	0	0
IPI00013881	0	0	0	0	0	IPI00013881	0	0	0	0	0	0
IPI00967835	0	0	0	0	0	IPI00967835	0	0	0	0	0	0
IPI00964846	0	0	0	0	0	IPI00964846	0	0	0	0	0	0
IPI00965156	0	0	0	0	0	IPI00965156	0	0	0	0	0	0
IPI00965435	0	0	0	0	0	IPI00965435	0	0	0	0	0	0
IPI00966018	0	0	0	0	0	IPI00966018	0	0	0	0	0	0
IPI00967535	0	0	0	0	0	IPI00967535	0	0	0	0	0	0
IPI00908896	0	0	0	0	0	IPI00908896	0	0	0	0	0	0
IPI00967216	0	0	0	0	0	IPI00967216	0	0	0	0	0	0
IPI00964535	0	0	0	0	0	IPI00964535	0	0	0	0	0	0
IPI00968132	0	0	0	0	0	IPI00968132	0	0	0	0	0	0
IPI00963924	0	0	0	0	0	IPI00963924	0	0	0	0	0	0
IPI00964237	0	0	0	0	0	IPI00964237	0	0	0	0	0	0
IPI00966932	0	0	0	0	0	IPI00966932	0	0	0	0	0	0
IPI00867199	0	0	0	0	0	IPI00867199	IPI00867199	0	0	0	0	0
IPI00572175	0	0	0	0	0	IPI00572175	IPI00572175	0	0	0	0	0
IPI00574217	0	0	0	0	0	IPI00574217	IPI00574217	0	0	0	0	0
IPI00783726	0	0	0	0	0	IPI00783726	IPI00783726	0	0	0	0	0
IPI00909030	0	0	0	0	0	IPI00909030	IPI00909030	0	0	0	0	0
IPI00337736	0	0	0	0	0	IPI00337736	IPI00337736	0	0	0	0	0
IPI00328753	0	0	0	0	0	IPI00328753	IPI00328753	0	0	0	0	0
IPI00893518	0	0	0	0	0	IPI00893518	IPI00893518	0	0	0	0	0
IPI00894525	0	0	0	0	0	IPI00894525	IPI00894525	0	0	0	0	0
IPI00793401	0	0	0	0	0	IPI00793401	IPI00793401	0	0	0	0	0
IPI00827631	0	0	0	0	0	IPI00827631	IPI00827631	0	0	0	0	0
IPI00892615	0	0	0	0	0	IPI00892615	IPI00892615	0	0	0	0	0
IPI00892740	0	0	0	0	0	IPI00892740	IPI00892740	0	0	0	0	0
IPI00894145	0	0	0	0	0	IPI00894145	IPI00894145	0	0	0	0	0
IPI00791583	0	0	0	0	0	IPI00791583	IPI00791583	0	0	0	0	0
IPI00893081	0	0	0	0	0	IPI00893081	IPI00893081	0	0	0	0	0
IPI00792079	0	0	0	0	0	IPI00792079	IPI00792079	0	0	0	0	0
IPI00893832	0	0	0	0	0	IPI00893832	IPI00893832	0	0	0	0	0
IPI00892872	0	0	0	0	0	IPI00892872	IPI00892872	0	0	0	0	0
IPI00894029	0	0	0	0	0	IPI00894029	IPI00894029	0	0	0	0	0
IPI00893347	0	0	0	0	0	IPI00893347	IPI00893347	0	0	0	0	0
IPI00893481	0	0	0	0	0	IPI00893481	IPI00893481	0	0	0	0	0
IPI00941052	0	0	0	0	0	IPI00941052	IPI00941052	0	0	0	0	0
IPI00967236	0	0	0	0	0	IPI00967236	IPI00967236	0	0	0	0	0
IPI00027438	0	0	0	0	0	IPI00027438	IPI00027438	0	0	IPI00027438	0	0
IPI00607626	0	0	0	0	0	IPI00607626	IPI00607626	0	0	0	0	0
IPI00789691	0	0	0	0	0	IPI00789691	IPI00789691	0	0	0	0	0
IPI00892989	0	0	0	0	0	IPI00892989	IPI00892989	0	0	0	0	0
IPI00894385	0	0	0	0	0	IPI00894385	IPI00894385	0	0	0	0	0
IPI00692311	0	0	0	0	0	IPI00692311	IPI00692311	0	0	0	0	0
IPI00014852	0	0	0	0	0	IPI00014852	IPI00014852	0	0	0	0	0
IPI00555832	0	0	0	0	0	IPI00555832	IPI00555832	0	0	0	0	0
IPI00852717	0	0	0	0	0	IPI00852717	IPI00852717	0	0	0	0	0
IPI00553217	0	0	0	0	0	IPI00553217	IPI00553217	0	0	0	0	0
IPI00867182	0	0	0	0	0	IPI00867182	IPI00867182	0	0	0	0	0
IPI00230718	0	0	0	0	0	IPI00230718	IPI00230718	0	0	0	0	0
IPI00231423	0	0	0	0	0	IPI00231423	IPI00231423	0	0	0	0	0
IPI00715188	0	0	0	0	0	IPI00715188	IPI00715188	0	0	0	0	0
IPI00600968	0	0	0	0	0	IPI00600968	IPI00600968	0	0	0	0	0
IPI00709615	0	0	0	0	0	IPI00709615	IPI00709615	0	0	0	0	0
IPI00702812	0	0	0	0	0	IPI00702812	IPI00702812	0	0	0	0	0
IPI00794837	0	0	0	0	0	IPI00794837	IPI00794837	0	0	0	0	0
IPI00797610	0	0	0	0	0	IPI00797610	IPI00797610	0	0	0	0	0
IPI00798389	0	0	0	0	0	IPI00798389	IPI00798389	0	0	0	0	0
IPI00793629	0	0	0	0	0	IPI00793629	IPI00793629	0	0	0	0	0
IPI00795289	0	0	0	0	0	IPI00795289	IPI00795289	0	0	0	0	0
IPI00796515	0	0	0	0	0	IPI00796515	IPI00796515	0	0	0	0	0
IPI00167949	0	0	0	0	0	IPI00167949	IPI00167949	0	0	0	0	0
IPI00794288	0	0	0	0	0	IPI00794288	IPI00794288	0	0	0	0	0
IPI00647694	0	0	0	0	0	IPI00647694	IPI00647694	0	0	0	0	0
IPI00009896	0	0	0	0	0	IPI00009896	IPI00009896	0	0	IPI00009896	0	0
IPI00640017	0	0	0	0	0	IPI00640017	IPI00640017	0	0	0	0	0
IPI00712596	0	0	0	0	0	IPI00712596	IPI00712596	0	0	0	0	0
IPI00585413	0	0	0	0	0	IPI00585413	IPI00585413	0	0	0	0	0
IPI00694612	0	0	0	0	0	IPI00694612	IPI00694612	0	0	0	0	0
IPI00589564	0	0	0	0	0	IPI00589564	IPI00589564	0	0	0	0	0
IPI00219029	0	0	0	0	0	IPI00219029	IPI00219029	0	0	0	0	0
IPI00584699	0	0	0	0	0	IPI00584699	IPI00584699	0	0	0	0	0
IPI00015972	0	0	0	0	0	IPI00015972	IPI00015972	0	0	0	0	0
IPI00707430	0	0	0	0	0	IPI00707430	IPI00707430	0	0	0	0	0
IPI00073772	0	0	0	0	0	IPI00073772	IPI00073772	0	0	0	0	0
IPI00644994	0	0	0	0	0	IPI00644994	IPI00644994	0	0	0	0	0
IPI00818368	0	0	0	0	0	IPI00818368	IPI00818368	0	0	0	0	0
IPI00601713	0	0	0	0	0	IPI00601713	IPI00601713	0	0	0	0	0
IPI00704584	0	0	0	0	0	IPI00704584	IPI00704584	0	0	0	0	0
IPI00577471	0	0	0	0	0	IPI00577471	IPI00577471	0	0	0	0	0
IPI00820019	0	0	0	0	0	IPI00820019	IPI00820019	0	0	0	0	0
IPI00685459	0	0	0	0	0	IPI00685459	IPI00685459	0	0	0	0	0
IPI00903967	0	0	0	0	0	IPI00903967	IPI00903967	0	0	0	0	0
IPI00797917	0	0	0	0	0	IPI00797917	IPI00797917	0	0	0	0	0
IPI00796620	0	0	0	0	0	IPI00796620	IPI00796620	0	0	0	0	0
IPI00448095	0	0	0	0	0	IPI00448095	IPI00448095	0	0	0	0	IPI00448095
IPI00797249	0	0	0	0	0	IPI00797249	IPI00797249	0	0	0	0	0
IPI00789087	0	0	0	0	0	IPI00789087	IPI00789087	0	0	0	0	0
IPI00692052	0	0	0	0	0	IPI00692052	IPI00692052	0	0	0	0	0
IPI00216279	0	0	0	0	0	IPI00216279	IPI00216279	0	0	0	0	0
IPI00032103	0	0	0	0	0	IPI00032103	IPI00032103	0	0	0	0	0
IPI00792191	0	0	0	0	0	IPI00792191	IPI00792191	0	0	0	0	0
IPI00603925	0	0	0	0	0	IPI00603925	IPI00603925	0	0	0	0	0
IPI00818906	0	0	0	0	0	IPI00818906	IPI00818906	0	0	0	0	0
IPI00018465	0	0	0	0	0	IPI00018465	IPI00018465	0	0	IPI00018465	0	0
IPI00952671	0	0	0	0	0	IPI00952671	IPI00952671	0	0	0	0	0
IPI00952607	0	0	0	0	0	IPI00952607	IPI00952607	0	0	0	0	0
IPI00917364	0	0	0	0	0	IPI00917364	IPI00917364	0	0	0	0	0
IPI00916908	0	0	0	0	0	IPI00916908	IPI00916908	0	0	0	0	0
IPI00552072	0	0	0	0	0	IPI00552072	IPI00552072	0	0	0	0	0
IPI00700509	0	0	0	0	0	IPI00700509	IPI00700509	0	0	0	0	0
IPI00292858	0	0	0	0	0	IPI00292858	IPI00292858	0	0	0	0	0
IPI00853163	0	0	0	0	0	IPI00853163	IPI00853163	0	0	0	0	0
IPI00903115	0	0	0	0	0	IPI00903115	IPI00903115	0	0	0	0	0
IPI00852987	0	0	0	0	0	IPI00852987	IPI00852987	0	0	0	0	0
IPI00910873	0	0	0	0	0	IPI00910873	IPI00910873	0	0	0	0	0
IPI00927256	0	0	0	0	0	IPI00927256	IPI00927256	IPI00927256	0	0	0	0
IPI00925000	0	0	0	0	0	IPI00925000	IPI00925000	IPI00925000	0	0	0	0
IPI00926055	0	0	0	0	0	IPI00926055	IPI00926055	IPI00926055	0	0	0	0
IPI00027223	0	0	0	0	0	IPI00027223	IPI00027223	IPI00027223	0	0	0	0
IPI00927373	0	0	0	0	0	IPI00927373	IPI00927373	IPI00927373	0	0	0	0
IPI00925864	0	0	0	0	0	IPI00925864	IPI00925864	IPI00925864	0	0	0	0
IPI00924576	0	0	0	0	0	IPI00924576	IPI00924576	IPI00924576	0	0	0	0
IPI00702781	0	0	0	0	0	IPI00702781	IPI00702781	0	0	0	0	0
IPI00598809	0	0	0	0	0	IPI00598809	IPI00598809	0	0	0	0	0
IPI00713324	0	0	0	0	0	IPI00713324	IPI00713324	0	0	0	0	0
IPI00941929	0	0	0	0	0	IPI00941929	IPI00941929	0	0	0	0	0
IPI00940904	0	0	0	0	0	IPI00940904	IPI00940904	0	0	0	0	0
IPI00946793	0	0	0	0	0	IPI00946793	IPI00946793	0	0	0	0	0
IPI00894171	0	0	0	0	0	IPI00894171	IPI00894171	0	0	0	0	0
IPI00218639	0	0	0	0	0	IPI00218639	IPI00218639	0	0	0	0	0
IPI00946340	0	0	0	0	0	IPI00946340	IPI00946340	0	0	0	0	0
IPI00942187	0	0	0	0	0	IPI00942187	IPI00942187	0	0	0	0	0
IPI00383520	0	0	0	0	0	IPI00383520	IPI00383520	0	0	0	0	0
IPI00939561	0	0	0	0	0	IPI00939561	IPI00939561	0	0	0	0	0
IPI00941536	0	0	0	0	0	IPI00941536	IPI00941536	0	0	0	0	0
IPI00744907	0	0	0	0	0	IPI00744907	IPI00744907	0	0	0	0	0
IPI00941345	0	0	0	0	0	IPI00941345	IPI00941345	0	0	0	0	0
IPI00679860	0	0	0	0	0	IPI00679860	IPI00679860	0	0	0	0	0
IPI00826273	0	0	0	0	0	IPI00826273	IPI00826273	0	0	0	0	0
IPI00697251	0	0	0	0	0	IPI00697251	IPI00697251	0	0	0	0	0
IPI00031557	0	0	0	0	0	IPI00031557	IPI00031557	0	0	0	0	0
IPI00908512	0	0	0	0	0	IPI00908512	IPI00908512	0	0	0	0	0
IPI00221301	0	0	0	0	0	IPI00221301	IPI00221301	0	0	0	0	0
IPI00004457	0	0	0	0	0	IPI00004457	IPI00004457	0	0	0	0	0
IPI00700497	0	0	0	0	0	IPI00700497	IPI00700497	0	0	0	0	0
IPI00715952	0	0	0	0	0	IPI00715952	IPI00715952	0	0	0	0	0
IPI00718133	0	0	0	0	0	IPI00718133	IPI00718133	0	0	0	0	0
IPI00907199	0	0	0	0	0	IPI00907199	IPI00907199	0	0	0	0	0
IPI00692286	0	0	0	0	0	IPI00692286	IPI00692286	0	0	0	0	0
IPI00578405	0	0	0	0	0	IPI00578405	IPI00578405	0	0	0	0	0
IPI00811260	0	0	0	0	0	IPI00811260	IPI00811260	0	0	0	0	0
IPI00583590	0	0	0	0	0	IPI00583590	IPI00583590	0	0	0	0	0
IPI00956634	0	0	0	0	0	IPI00956634	IPI00956634	0	0	0	0	0
IPI00472824	0	0	0	0	0	IPI00472824	IPI00472824	0	0	0	0	0
IPI00930064	0	0	0	0	0	IPI00930064	IPI00930064	0	0	0	0	0
IPI00434346	0	0	0	0	0	IPI00434346	IPI00434346	0	0	0	0	0
IPI00657799	0	0	0	0	0	IPI00657799	IPI00657799	0	0	0	0	0
IPI00233885	0	0	0	0	0	IPI00233885	IPI00233885	0	0	0	0	0
IPI00760952	0	0	0	0	0	IPI00760952	IPI00760952	0	0	0	0	0
IPI00410366	0	0	0	0	0	IPI00410366	IPI00410366	0	0	0	0	0
IPI00892843	0	0	0	0	0	IPI00892843	IPI00892843	0	0	0	0	0
IPI00451965	0	0	0	0	0	IPI00451965	IPI00451965	0	0	0	0	0
IPI00946165	0	0	0	0	0	IPI00946165	IPI00946165	0	0	0	0	0
IPI00439935	0	0	0	0	0	IPI00439935	IPI00439935	0	0	0	0	0
IPI00893254	0	0	0	0	0	IPI00893254	IPI00893254	0	0	0	0	0
IPI00969082	0	0	0	0	0	IPI00969082	IPI00969082	0	0	0	0	0
IPI00872012	0	0	0	0	0	IPI00872012	IPI00872012	0	0	0	0	0
IPI00946102	0	0	0	0	0	IPI00946102	IPI00946102	0	0	0	0	0
IPI00384872	0	0	0	0	0	IPI00384872	IPI00384872	0	0	0	0	0
IPI00473079	0	0	0	0	0	IPI00473079	IPI00473079	0	0	0	0	0
IPI00039666	0	0	0	0	0	IPI00039666	IPI00039666	0	0	0	0	0
IPI00907654	0	0	0	0	0	IPI00907654	IPI00907654	0	0	0	0	0
IPI00715573	0	0	0	0	0	IPI00715573	IPI00715573	0	0	0	0	0
IPI00571458	0	0	0	0	0	IPI00571458	IPI00571458	0	0	0	0	0
IPI00556304	0	0	0	0	0	IPI00556304	IPI00556304	0	0	0	0	0
IPI00640851	0	0	0	0	0	IPI00640851	IPI00640851	0	0	0	0	0
IPI00515016	0	0	0	0	0	IPI00515016	IPI00515016	0	0	0	0	0
IPI00219129	0	0	0	0	0	IPI00219129	IPI00219129	0	0	0	0	IPI00219129
IPI00967700	0	0	0	0	0	IPI00967700	IPI00967700	0	0	0	0	0
IPI00966879	0	0	0	0	0	IPI00966879	IPI00966879	0	0	0	0	0
IPI00029784	0	0	0	0	0	IPI00029784	IPI00029784	0	0	0	0	0
IPI00680063	0	0	0	0	0	IPI00680063	IPI00680063	0	0	0	0	0
IPI00821401	0	0	0	0	0	IPI00821401	IPI00821401	0	0	0	0	0
IPI00592392	0	0	0	0	0	IPI00592392	IPI00592392	0	0	0	0	0
IPI00683793	0	0	0	0	0	IPI00683793	IPI00683793	0	0	0	0	0
IPI00679398	0	0	0	0	0	IPI00679398	IPI00679398	0	0	0	0	0
IPI00216975	0	0	0	0	0	IPI00216975	IPI00216975	0	0	0	0	0
IPI00010779	0	0	0	0	0	IPI00010779	IPI00010779	0	0	0	0	0
IPI00910322	0	0	0	0	0	IPI00910322	IPI00910322	0	0	0	0	0
IPI00727017	0	0	0	0	0	IPI00727017	IPI00727017	0	0	0	0	0
IPI00012912	0	0	0	0	0	IPI00012912	IPI00012912	0	0	IPI00012912	0	0
IPI00578616	0	0	0	0	0	IPI00578616	IPI00578616	0	0	0	0	0
IPI00820944	0	0	0	0	0	IPI00820944	IPI00820944	0	0	0	0	0
IPI00716785	0	0	0	0	0	IPI00716785	IPI00716785	0	0	0	0	0
IPI00715285	0	0	0	0	0	IPI00715285	IPI00715285	0	0	0	0	0
IPI00296196	0	0	0	0	0	IPI00296196	IPI00296196	0	0	0	0	0
IPI00178676	0	0	0	0	0	IPI00178676	IPI00178676	0	0	0	0	0
IPI00689377	0	0	0	0	0	IPI00689377	IPI00689377	0	0	0	0	0
IPI00552590	0	0	0	0	0	IPI00552590	IPI00552590	0	0	0	0	0
IPI00027626	0	0	0	0	0	IPI00027626	IPI00027626	0	0	IPI00027626	0	0
IPI00592971	0	0	0	0	0	IPI00592971	IPI00592971	0	0	0	0	0
IPI00289524	0	0	0	0	0	IPI00289524	IPI00289524	0	0	0	0	0
IPI00871915	0	0	0	0	0	IPI00871915	IPI00871915	0	0	0	0	0
IPI00704078	0	0	0	0	0	IPI00704078	IPI00704078	0	0	0	0	0
IPI00819720	0	0	0	0	0	IPI00819720	IPI00819720	0	0	0	0	0
IPI00601855	0	0	0	0	0	IPI00601855	IPI00601855	0	0	0	0	0
IPI00686881	0	0	0	0	0	IPI00686881	IPI00686881	0	0	0	0	0
IPI00685792	0	0	0	0	0	IPI00685792	IPI00685792	0	0	0	0	0
IPI00183695	0	0	0	0	0	IPI00183695	IPI00183695	0	0	0	0	0
IPI00705354	0	0	0	0	0	IPI00705354	IPI00705354	0	0	0	0	0
IPI00590689	0	0	0	0	0	IPI00590689	IPI00590689	0	0	0	0	0
IPI00010863	0	0	0	0	0	IPI00010863	IPI00010863	0	0	0	0	0
IPI00714004	0	0	0	0	0	IPI00714004	IPI00714004	0	0	0	0	0
IPI00589210	0	0	0	0	0	IPI00589210	IPI00589210	0	0	0	0	0
IPI00791854	0	0	0	0	0	IPI00791854	IPI00791854	0	0	0	0	0
IPI00647161	0	0	0	0	0	IPI00647161	IPI00647161	0	0	0	0	0
IPI00910126	0	0	0	0	0	IPI00910126	IPI00910126	0	0	0	0	0
IPI00646963	0	0	0	0	0	IPI00646963	IPI00646963	0	0	0	0	0
IPI00823235	0	0	0	0	0	IPI00823235	IPI00823235	0	0	0	0	0
IPI00573699	0	0	0	0	0	IPI00573699	IPI00573699	0	0	0	0	0
IPI00008485	0	0	0	0	0	IPI00008485	IPI00008485	0	0	0	0	0
IPI00643595	0	0	0	0	0	IPI00643595	IPI00643595	0	0	0	0	0
IPI00930318	0	0	0	0	0	IPI00930318	IPI00930318	0	0	0	0	0
IPI00685374	0	0	0	0	0	IPI00685374	IPI00685374	0	0	0	0	0
IPI00691466	0	0	0	0	0	IPI00691466	IPI00691466	0	0	0	0	0
IPI00867383	0	0	0	0	0	IPI00867383	IPI00867383	0	0	0	0	0
IPI00683621	0	0	0	0	0	IPI00683621	IPI00683621	0	0	0	0	0
IPI00598425	0	0	0	0	0	IPI00598425	IPI00598425	0	0	0	0	0
IPI00701374	0	0	0	0	0	IPI00701374	IPI00701374	0	0	0	0	0
IPI00707201	0	0	0	0	0	IPI00707201	IPI00707201	0	0	0	0	0
IPI00016801	0	0	0	0	0	IPI00016801	IPI00016801	IPI00016801	0	0	0	0
IPI00746092	0	0	0	0	0	IPI00746092	IPI00746092	IPI00746092	0	0	0	0
IPI00017551	0	0	0	0	0	IPI00017551	IPI00017551	0	0	0	0	0
IPI00845361	0	0	0	0	0	IPI00845361	IPI00845361	0	0	0	0	0
IPI00574628	0	0	0	0	0	IPI00574628	IPI00574628	0	0	0	0	0
IPI00716974	0	0	0	0	0	IPI00716974	IPI00716974	0	0	0	0	0
IPI00685318	0	0	0	0	0	IPI00685318	IPI00685318	0	0	0	0	0
IPI00906445	0	0	0	0	0	IPI00906445	IPI00906445	0	0	0	0	0
IPI00584727	0	0	0	0	0	IPI00584727	IPI00584727	0	0	0	0	0
IPI00818097	0	0	0	0	0	IPI00818097	IPI00818097	0	0	0	0	0
IPI00908791	0	0	0	0	0	IPI00908791	IPI00908791	0	0	0	0	0
IPI00939286	0	0	0	0	0	IPI00939286	IPI00939286	0	0	0	0	0
IPI00795075	0	0	0	0	0	IPI00795075	IPI00795075	0	0	0	0	0
IPI00217966	0	0	0	0	0	IPI00217966	IPI00217966	0	0	0	0	0
IPI00607708	0	0	0	0	0	IPI00607708	IPI00607708	0	0	0	0	0
IPI00947127	0	0	0	0	0	IPI00947127	IPI00947127	0	0	0	0	0
IPI00952964	0	0	0	0	0	IPI00952964	IPI00952964	0	0	0	0	0
IPI00910754	0	0	0	0	0	IPI00910754	IPI00910754	0	0	0	0	0
IPI00582846	0	0	0	0	0	IPI00582846	IPI00582846	0	0	0	0	0
IPI00592364	0	0	0	0	0	IPI00592364	IPI00592364	0	0	0	0	0
IPI00822854	0	0	0	0	0	IPI00822854	IPI00822854	0	0	0	0	0
IPI00695419	0	0	0	0	0	IPI00695419	IPI00695419	0	0	0	0	0
IPI00010182	0	0	0	0	0	IPI00010182	IPI00010182	0	0	0	0	0
IPI00815745	0	0	0	0	0	IPI00815745	IPI00815745	0	0	0	0	0
IPI00218836	0	0	0	0	0	IPI00218836	IPI00218836	0	0	0	0	0
IPI00966070	0	0	0	0	0	IPI00966070	IPI00966070	0	0	0	0	0
IPI00705248	0	0	0	0	0	IPI00705248	IPI00705248	0	0	0	0	0
IPI00966982	0	0	0	0	0	IPI00966982	IPI00966982	0	0	0	0	0
IPI00026848	0	0	0	0	0	IPI00026848	IPI00026848	0	0	0	0	0
IPI00588285	0	0	0	0	0	IPI00588285	IPI00588285	0	0	0	0	0
IPI00822589	0	0	0	0	0	IPI00822589	IPI00822589	0	0	0	0	0
IPI00706362	0	0	0	0	0	IPI00706362	IPI00706362	0	0	0	0	0
IPI00292657	0	0	0	0	0	IPI00292657	IPI00292657	0	0	0	0	0
IPI00642248	0	0	0	0	0	IPI00642248	IPI00642248	0	0	0	0	0
IPI00164901	0	0	0	0	0	IPI00164901	IPI00164901	0	0	0	0	0
IPI00643630	0	0	0	0	0	IPI00643630	IPI00643630	0	0	0	0	0
IPI00600709	0	0	0	0	0	IPI00600709	IPI00600709	0	0	0	0	0
IPI00702765	0	0	0	0	0	IPI00702765	IPI00702765	0	0	0	0	0
IPI00298547	0	0	0	0	0	IPI00298547	IPI00298547	0	0	0	0	0
IPI00063827	0	0	0	0	0	IPI00063827	IPI00063827	0	0	0	0	0
IPI00910706	0	0	0	0	0	IPI00910706	IPI00910706	0	0	0	0	0
IPI00747859	0	0	0	0	0	IPI00747859	IPI00747859	0	0	0	0	0
IPI00908954	0	0	0	0	0	IPI00908954	IPI00908954	0	0	0	0	0
IPI00910875	0	0	0	0	0	IPI00910875	IPI00910875	0	0	0	0	0
IPI00841708	0	0	0	0	0	IPI00841708	IPI00841708	0	0	0	0	0
IPI00873829	0	0	0	0	0	IPI00873829	IPI00873829	0	0	0	0	0
IPI00001539	0	0	0	0	0	IPI00001539	IPI00001539	0	0	0	0	0
IPI00697138	0	0	0	0	0	IPI00697138	IPI00697138	0	0	0	0	0
IPI00589716	0	0	0	0	0	IPI00589716	IPI00589716	0	0	0	0	0
IPI00905330	0	0	0	0	0	IPI00905330	IPI00905330	0	0	0	0	0
IPI00924038	0	0	0	0	0	IPI00924038	IPI00924038	0	0	0	0	0
IPI00691202	0	0	0	0	0	IPI00691202	IPI00691202	0	0	0	0	0
IPI00903534	0	0	0	0	0	IPI00903534	IPI00903534	0	0	0	0	0
IPI00904988	0	0	0	0	0	IPI00904988	IPI00904988	0	0	0	0	0
IPI00006934	0	0	0	0	0	IPI00006934	IPI00006934	0	0	0	0	0
IPI00570688	0	0	0	0	0	IPI00570688	IPI00570688	0	0	0	0	0
IPI00706942	0	0	0	0	0	IPI00706942	IPI00706942	0	0	0	0	0
IPI00582452	0	0	0	0	0	IPI00582452	IPI00582452	0	0	0	0	0
IPI00708761	0	0	0	0	0	IPI00708761	IPI00708761	0	0	0	0	0
IPI00690580	0	0	0	0	0	IPI00690580	IPI00690580	0	0	0	0	0
IPI00909888	0	0	0	0	0	IPI00909888	IPI00909888	0	0	0	0	0
IPI00795334	0	0	0	0	0	IPI00795334	IPI00795334	0	0	0	0	0
IPI00295386	0	0	0	0	0	IPI00295386	IPI00295386	0	0	0	0	0
IPI00577014	0	0	0	0	0	IPI00577014	IPI00577014	0	0	0	0	0
IPI00821232	0	0	0	0	0	IPI00821232	IPI00821232	0	0	0	0	0
IPI00708443	0	0	0	0	0	IPI00708443	IPI00708443	0	0	0	0	0
IPI00657682	0	0	0	0	0	IPI00657682	IPI00657682	0	0	0	IPI00657682	0
IPI00837648	0	0	0	0	0	IPI00837648	IPI00837648	0	0	0	0	0
IPI00696175	0	0	0	0	0	IPI00696175	IPI00696175	0	0	0	0	0
IPI00680586	0	0	0	0	0	IPI00680586	IPI00680586	0	0	0	0	0
IPI00715558	0	0	0	0	0	IPI00715558	IPI00715558	0	0	0	0	0
IPI00789705	0	0	0	0	0	IPI00789705	IPI00789705	0	0	0	0	0
IPI00003482	0	0	0	0	0	IPI00003482	IPI00003482	0	0	0	0	0
IPI00642936	0	0	0	0	0	IPI00642936	IPI00642936	IPI00642936	0	0	0	0
IPI00513927	0	0	0	0	0	IPI00513927	IPI00513927	IPI00513927	0	0	0	0
IPI00019755	0	0	0	0	0	IPI00019755	IPI00019755	IPI00019755	0	0	0	IPI00019755
IPI00905612	0	0	0	0	0	IPI00905612	IPI00905612	0	0	0	0	0
IPI00698850	0	0	0	0	0	IPI00698850	IPI00698850	0	0	0	0	0
IPI00722050	0	0	0	0	0	IPI00722050	IPI00722050	0	0	0	0	0
IPI00838989	0	0	0	0	0	IPI00838989	IPI00838989	0	0	0	0	0
IPI00905910	0	0	0	0	0	IPI00905910	IPI00905910	0	0	0	0	0
IPI00593631	0	0	0	0	0	IPI00593631	IPI00593631	0	0	0	0	0
IPI00680718	0	0	0	0	0	IPI00680718	IPI00680718	0	0	0	0	0
IPI00705368	0	0	0	0	0	IPI00705368	IPI00705368	0	0	0	0	0
IPI00820453	0	0	0	0	0	IPI00820453	IPI00820453	0	0	0	0	0
IPI00820861	0	0	0	0	0	IPI00820861	IPI00820861	0	0	0	0	0
IPI00593533	0	0	0	0	0	IPI00593533	IPI00593533	0	0	0	0	0
IPI00689436	0	0	0	0	0	IPI00689436	IPI00689436	0	0	0	0	0
IPI00641040	0	0	0	0	0	IPI00641040	IPI00641040	0	0	0	0	0
IPI00411706	0	0	0	0	0	IPI00411706	IPI00411706	0	0	0	0	0
IPI00645836	0	0	0	0	0	IPI00645836	IPI00645836	0	0	0	0	0
IPI00695435	0	0	0	0	0	IPI00695435	IPI00695435	0	0	0	0	0
IPI00604008	0	0	0	0	0	IPI00604008	IPI00604008	0	0	0	0	0
IPI00883387	0	0	0	0	0	IPI00883387	IPI00883387	0	0	0	0	0
IPI00854386	0	0	0	0	0	IPI00854386	IPI00854386	0	0	0	0	0
IPI00952992	0	0	0	0	0	IPI00952992	IPI00952992	0	0	0	0	0
IPI00880164	0	0	0	0	0	IPI00880164	IPI00880164	0	0	0	0	0
IPI00939355	0	0	0	0	0	IPI00939355	IPI00939355	0	0	0	0	0
IPI00465085	0	0	0	0	0	IPI00465085	IPI00465085	0	0	0	0	0
IPI00879716	0	0	0	0	0	IPI00879716	IPI00879716	0	0	0	0	0
IPI00412498	0	0	0	0	0	IPI00412498	IPI00412498	0	0	0	0	0
IPI00819071	0	0	0	0	0	IPI00819071	IPI00819071	0	0	0	0	0
IPI00598934	0	0	0	0	0	IPI00598934	IPI00598934	0	0	0	0	0
IPI00556013	0	0	0	0	0	IPI00556013	IPI00556013	0	0	0	0	0
IPI00027497	0	0	0	0	0	IPI00027497	IPI00027497	0	0	0	0	0
IPI00908881	0	0	0	0	0	IPI00908881	IPI00908881	0	0	0	0	0
IPI00910781	0	0	0	0	0	IPI00910781	IPI00910781	0	0	0	0	0
IPI00822935	0	0	0	0	0	IPI00822935	IPI00822935	0	0	0	0	0
IPI00820881	0	0	0	0	0	IPI00820881	IPI00820881	0	0	0	0	0
IPI00571921	0	0	0	0	0	IPI00571921	IPI00571921	0	0	0	0	0
IPI00714446	0	0	0	0	0	IPI00714446	IPI00714446	0	0	0	0	0
IPI00573592	0	0	0	0	0	IPI00573592	IPI00573592	0	0	0	0	0
IPI00940515	0	0	0	0	0	IPI00940515	IPI00940515	0	0	0	0	0
IPI00925391	0	0	0	0	0	IPI00925391	IPI00925391	0	0	0	0	0
IPI00465138	0	0	0	0	0	IPI00465138	IPI00465138	0	0	0	0	0
IPI00908342	0	0	0	0	0	IPI00908342	IPI00908342	0	0	0	0	0
IPI00691142	0	0	0	0	0	IPI00691142	IPI00691142	0	0	0	0	0
IPI00688134	0	0	0	0	0	IPI00688134	IPI00688134	0	0	0	0	0
IPI00724136	0	0	0	0	0	IPI00724136	IPI00724136	0	0	0	0	0
IPI00554788	0	0	0	0	0	IPI00554788	IPI00554788	IPI00554788	0	0	0	0
IPI00795353	0	0	0	0	0	IPI00795353	IPI00795353	IPI00795353	0	0	0	0
IPI00794807	0	0	0	0	0	IPI00794807	IPI00794807	IPI00794807	0	0	0	0
IPI00794267	0	0	0	0	0	IPI00794267	IPI00794267	IPI00794267	0	0	0	0
IPI00793702	0	0	0	0	0	IPI00793702	IPI00793702	IPI00793702	0	0	0	0
IPI00708921	0	0	0	0	0	IPI00708921	IPI00708921	0	0	0	0	0
IPI00595035	0	0	0	0	0	IPI00595035	IPI00595035	0	0	0	0	0
IPI00714055	0	0	0	0	0	IPI00714055	IPI00714055	0	0	0	0	0
IPI00871858	0	0	0	0	0	IPI00871858	IPI00871858	0	0	0	0	0
IPI00646039	0	0	0	0	0	IPI00646039	IPI00646039	0	0	0	0	0
IPI00182933	0	0	0	0	0	IPI00182933	IPI00182933	0	0	IPI00182933	0	0
IPI00397860	0	0	0	0	0	IPI00397860	IPI00397860	0	0	0	0	0
IPI00645474	0	0	0	0	0	IPI00645474	IPI00645474	0	0	0	0	0
IPI00643736	0	0	0	0	0	IPI00643736	IPI00643736	0	0	0	0	0
IPI00465343	0	0	0	0	0	IPI00465343	IPI00465343	0	0	0	IPI00465343	0
IPI00729228	0	0	0	0	0	IPI00729228	IPI00729228	0	0	0	0	0
IPI00705766	0	0	0	0	0	IPI00705766	IPI00705766	0	0	0	0	0
IPI00694471	0	0	0	0	0	IPI00694471	IPI00694471	0	0	0	0	0
IPI00582023	0	0	0	0	0	IPI00582023	IPI00582023	0	0	0	0	0
IPI00966782	0	0	0	0	0	IPI00966782	IPI00966782	0	0	0	0	0
IPI00219718	0	0	0	0	0	IPI00219718	IPI00219718	0	0	0	0	IPI00219718
IPI00940513	0	0	0	0	0	IPI00940513	IPI00940513	0	0	0	0	0
IPI00969062	0	0	0	0	0	IPI00969062	IPI00969062	0	0	0	0	0
IPI00792535	0	0	0	0	0	IPI00792535	IPI00792535	0	0	0	0	0
IPI00791403	0	0	0	0	0	IPI00791403	IPI00791403	0	0	0	0	0
IPI00837509	0	0	0	0	0	IPI00837509	IPI00837509	0	0	0	0	0
IPI00645711	0	0	0	0	0	IPI00645711	IPI00645711	0	0	0	0	0
IPI00219067	0	0	0	0	0	IPI00219067	IPI00219067	0	0	0	0	IPI00219067
IPI00940377	0	0	0	0	0	IPI00940377	IPI00940377	0	0	0	0	0
IPI00639805	0	0	0	0	0	IPI00639805	IPI00639805	0	0	0	0	0
IPI00645360	0	0	0	0	0	IPI00645360	IPI00645360	0	0	0	0	0
IPI00023591	0	0	0	0	0	IPI00023591	IPI00023591	0	0	0	0	0
IPI00823901	0	0	0	0	0	IPI00823901	IPI00823901	0	0	0	0	0
IPI00684465	0	0	0	0	0	IPI00684465	IPI00684465	0	0	0	0	0
IPI00579596	0	0	0	0	0	IPI00579596	IPI00579596	0	0	0	0	0
IPI00905991	0	0	0	0	0	IPI00905991	IPI00905991	0	0	0	0	0
IPI00712978	0	0	0	0	0	IPI00712978	IPI00712978	0	0	0	0	0
IPI00909277	0	0	0	0	0	IPI00909277	IPI00909277	0	0	0	0	0
IPI00645031	0	0	0	0	0	IPI00645031	IPI00645031	0	0	0	0	0
IPI00006443	0	0	0	0	0	IPI00006443	IPI00006443	0	0	0	0	0
IPI00590235	0	0	0	0	0	IPI00590235	IPI00590235	0	0	0	0	0
IPI00820105	0	0	0	0	0	IPI00820105	IPI00820105	0	0	0	0	0
IPI00729928	0	0	0	0	0	IPI00729928	IPI00729928	0	0	0	0	0
IPI00716914	0	0	0	0	0	IPI00716914	IPI00716914	0	0	0	0	0
IPI00819790	0	0	0	0	0	IPI00819790	IPI00819790	0	0	0	0	0
IPI00583887	0	0	0	0	0	IPI00583887	IPI00583887	0	0	0	0	0
IPI00577482	0	0	0	0	0	IPI00577482	IPI00577482	0	0	0	0	0
IPI00691162	0	0	0	0	0	IPI00691162	IPI00691162	0	0	0	0	0
IPI00594102	0	0	0	0	0	IPI00594102	IPI00594102	0	0	0	0	0
IPI00926718	0	0	0	0	0	IPI00926718	IPI00926718	0	0	0	0	0
IPI00925842	0	0	0	0	0	IPI00925842	IPI00925842	0	0	0	0	0
IPI00925346	0	0	0	0	0	IPI00925346	IPI00925346	0	0	0	0	0
IPI00925592	0	0	0	0	0	IPI00925592	IPI00925592	0	0	0	0	0
IPI00025341	0	0	0	0	0	IPI00025341	IPI00025341	0	0	0	0	0
IPI00926272	0	0	0	0	0	IPI00926272	IPI00926272	0	0	0	0	0
IPI00926954	0	0	0	0	0	IPI00926954	IPI00926954	0	0	0	0	0
IPI00794146	0	0	0	0	0	IPI00794146	IPI00794146	0	0	0	0	0
IPI00926064	0	0	0	0	0	IPI00926064	IPI00926064	0	0	0	0	0
IPI00760367	0	0	0	0	0	IPI00760367	IPI00760367	0	0	0	0	0
IPI00584011	0	0	0	0	0	IPI00584011	IPI00584011	0	0	0	0	0
IPI00760451	0	0	0	0	0	IPI00760451	IPI00760451	0	0	0	0	0
IPI00826251	0	0	0	0	0	IPI00826251	IPI00826251	0	0	0	0	0
IPI00686601	0	0	0	0	0	IPI00686601	IPI00686601	0	0	0	0	0
IPI00717231	0	0	0	0	0	IPI00717231	IPI00717231	0	0	0	0	0
IPI00812250	0	0	0	0	0	IPI00812250	IPI00812250	0	0	0	0	0
IPI00926442	0	0	0	0	0	IPI00926442	IPI00926442	0	0	0	0	0
IPI00925964	0	0	0	0	0	IPI00925964	IPI00925964	0	0	0	0	0
IPI00789589	0	0	0	0	0	IPI00789589	IPI00789589	0	0	0	0	0
IPI00924606	0	0	0	0	0	IPI00924606	IPI00924606	0	0	0	0	0
IPI00012828	0	0	0	0	0	IPI00012828	IPI00012828	0	0	0	0	0
IPI00926669	0	0	0	0	0	IPI00926669	IPI00926669	0	0	0	0	0
IPI00011522	0	0	0	0	0	IPI00011522	IPI00011522	0	0	0	0	0
IPI00796781	0	0	0	0	0	IPI00796781	IPI00796781	0	0	0	0	0
IPI00927496	0	0	0	0	0	IPI00927496	IPI00927496	0	0	0	0	0
IPI00790196	0	0	0	0	0	IPI00790196	IPI00790196	0	0	0	0	0
IPI00303933	0	0	0	0	0	IPI00303933	IPI00303933	0	0	0	0	0
IPI00793428	0	0	0	0	0	IPI00793428	IPI00793428	0	0	0	0	0
IPI00866928	0	0	0	0	0	IPI00866928	IPI00866928	0	0	0	0	0
IPI00010290	0	0	0	0	0	IPI00010290	IPI00010290	0	0	0	0	0
IPI00788848	0	0	0	0	0	IPI00788848	IPI00788848	0	0	0	0	0
IPI00703921	0	0	0	0	0	IPI00703921	IPI00703921	0	0	0	0	0
IPI00586550	0	0	0	0	0	IPI00586550	IPI00586550	0	0	0	0	0
IPI00595210	0	0	0	0	0	IPI00595210	IPI00595210	0	0	0	0	0
IPI00713543	0	0	0	0	0	IPI00713543	IPI00713543	0	0	0	0	0
IPI00822254	0	0	0	0	0	IPI00822254	IPI00822254	0	0	0	0	0
IPI00598406	0	0	0	0	0	IPI00598406	IPI00598406	0	0	0	0	0
IPI00682735	0	0	0	0	0	IPI00682735	IPI00682735	0	0	0	0	0
IPI00579329	0	0	0	0	0	IPI00579329	IPI00579329	0	0	0	0	0
IPI00702718	0	0	0	0	0	IPI00702718	IPI00702718	0	0	0	0	0
IPI00824533	0	0	0	0	0	IPI00824533	IPI00824533	0	0	0	0	0
IPI00942691	0	0	0	0	0	IPI00942691	IPI00942691	0	0	0	0	0
IPI00551024	0	0	0	0	0	IPI00551024	IPI00551024	0	0	0	0	0
IPI00715947	0	0	0	0	0	IPI00715947	IPI00715947	0	0	0	0	0
IPI00725254	0	0	0	0	0	IPI00725254	IPI00725254	0	0	0	0	0
IPI00600003	0	0	0	0	0	IPI00600003	IPI00600003	0	0	0	0	0
IPI00892793	0	0	0	0	0	IPI00892793	IPI00892793	0	0	0	0	0
IPI00011229	0	0	0	0	0	IPI00011229	IPI00011229	0	0	IPI00011229	0	IPI00011229
IPI00852597	0	0	0	0	0	IPI00852597	IPI00852597	0	0	0	0	0
IPI00658053	0	0	0	0	0	IPI00658053	IPI00658053	0	0	0	0	0
IPI00879328	0	0	0	0	0	IPI00879328	IPI00879328	0	0	0	0	0
IPI00685418	0	0	0	0	0	IPI00685418	IPI00685418	0	0	0	0	0
IPI00580527	0	0	0	0	0	IPI00580527	IPI00580527	0	0	0	0	0
IPI00792642	0	0	0	0	0	IPI00792642	IPI00792642	IPI00792642	0	0	0	0
IPI00748057	0	0	0	0	0	IPI00748057	IPI00748057	IPI00748057	0	0	0	0
IPI00791912	0	0	0	0	0	IPI00791912	IPI00791912	IPI00791912	0	0	0	0
IPI00787323	0	0	0	0	0	IPI00787323	IPI00787323	IPI00787323	0	0	0	0
IPI00554648	0	0	0	0	0	IPI00554648	IPI00554648	IPI00554648	0	0	0	0
IPI00793202	0	0	0	0	0	IPI00793202	IPI00793202	IPI00793202	0	0	0	0
IPI00795725	0	0	0	0	0	IPI00795725	IPI00795725	IPI00795725	0	0	0	0
IPI00791341	0	0	0	0	0	IPI00791341	IPI00791341	IPI00791341	0	0	0	0
IPI00218831	0	0	0	0	0	IPI00218831	IPI00218831	0	0	0	0	0
IPI00647885	0	0	0	0	0	IPI00647885	IPI00647885	0	0	0	0	0
IPI00640363	0	0	0	0	0	IPI00640363	IPI00640363	0	0	0	0	0
IPI00152326	0	0	0	0	0	IPI00152326	IPI00152326	0	0	0	0	0
IPI00732762	0	0	0	0	0	IPI00732762	IPI00732762	0	0	0	0	0
IPI00841010	0	0	0	0	0	IPI00841010	IPI00841010	0	0	0	0	0
IPI00702151	0	0	0	0	0	IPI00702151	IPI00702151	0	0	0	0	0
IPI00904904	0	0	0	0	0	IPI00904904	IPI00904904	0	0	0	0	0
IPI00843103	0	0	0	0	0	IPI00843103	IPI00843103	0	0	0	0	0
IPI00710471	0	0	0	0	0	IPI00710471	IPI00710471	0	0	0	0	0
IPI00910025	0	0	0	0	0	IPI00910025	IPI00910025	IPI00910025	0	0	0	0
IPI00478556	0	0	0	0	0	IPI00478556	IPI00478556	IPI00478556	0	0	0	0
IPI00947555	0	0	0	0	0	IPI00947555	IPI00947555	IPI00947555	0	0	0	0
IPI00945060	0	0	0	0	0	IPI00945060	IPI00945060	IPI00945060	0	0	0	0
IPI00795096	0	0	0	0	0	IPI00795096	IPI00795096	IPI00795096	0	0	0	0
IPI00940464	0	0	0	0	0	IPI00940464	IPI00940464	IPI00940464	0	0	0	0
IPI00947353	0	0	0	0	0	IPI00947353	IPI00947353	IPI00947353	0	0	0	0
IPI00009268	0	0	0	0	0	IPI00009268	IPI00009268	IPI00009268	0	0	0	0
IPI00880120	0	0	0	0	0	IPI00880120	IPI00880120	IPI00880120	0	0	0	0
IPI00794025	0	0	0	0	0	IPI00794025	IPI00794025	IPI00794025	0	0	0	0
IPI00965620	0	0	0	0	0	IPI00965620	IPI00965620	IPI00965620	0	0	0	0
IPI00941341	0	0	0	0	0	IPI00941341	IPI00941341	IPI00941341	0	0	0	0
IPI00945211	0	0	0	0	0	IPI00945211	IPI00945211	IPI00945211	0	0	0	0
IPI00946958	0	0	0	0	0	IPI00946958	IPI00946958	IPI00946958	0	0	0	0
IPI00788719	0	0	0	0	0	IPI00788719	IPI00788719	IPI00788719	0	0	0	0
IPI00947447	0	0	0	0	0	IPI00947447	IPI00947447	IPI00947447	0	0	0	0
IPI00791053	0	0	0	0	0	IPI00791053	IPI00791053	IPI00791053	0	0	0	0
IPI00792542	0	0	0	0	0	IPI00792542	IPI00792542	IPI00792542	0	0	0	0
IPI00696673	0	0	0	0	0	IPI00696673	IPI00696673	0	0	0	0	0
IPI00038356	0	0	0	0	0	IPI00038356	IPI00038356	0	0	0	0	0
IPI00398768	0	0	0	0	0	IPI00398768	IPI00398768	0	0	0	0	0
IPI00291560	0	0	0	0	0	IPI00291560	IPI00291560	0	0	0	0	0
IPI00644531	0	0	0	0	0	IPI00644531	IPI00644531	0	0	0	0	0
IPI00647915	0	0	0	0	0	IPI00647915	IPI00647915	0	0	0	0	0
IPI00550363	0	0	0	0	0	IPI00550363	IPI00550363	0	0	0	0	IPI00550363
IPI00702028	0	0	0	0	0	IPI00702028	IPI00702028	0	0	0	0	0
IPI00704735	0	0	0	0	0	IPI00704735	IPI00704735	0	0	0	0	0
IPI00704215	0	0	0	0	0	IPI00704215	IPI00704215	0	0	0	0	0
IPI00908746	0	0	0	0	0	IPI00908746	IPI00908746	IPI00908746	0	0	0	0
IPI00219446	0	0	0	0	0	IPI00219446	IPI00219446	IPI00219446	0	0	0	IPI00219446
IPI00795701	0	0	0	0	0	IPI00795701	IPI00795701	IPI00795701	0	0	0	0
IPI00603045	0	0	0	0	0	IPI00603045	IPI00603045	0	0	0	0	0
IPI00708679	0	0	0	0	0	IPI00708679	IPI00708679	0	0	0	0	0
IPI00597828	0	0	0	0	0	IPI00597828	IPI00597828	0	0	0	0	0
IPI00684961	0	0	0	0	0	IPI00684961	IPI00684961	0	0	0	0	0
IPI00814363	0	0	0	0	0	IPI00814363	IPI00814363	0	0	0	0	0
IPI00216293	0	0	0	0	0	IPI00216293	IPI00216293	0	0	0	0	0
IPI00878140	0	0	0	0	0	IPI00878140	IPI00878140	0	0	0	0	0
IPI00593563	0	0	0	0	0	IPI00593563	IPI00593563	0	0	0	0	0
IPI00811520	0	0	0	0	0	IPI00811520	IPI00811520	0	0	0	0	0
IPI00905489	0	0	0	0	0	IPI00905489	IPI00905489	0	0	0	0	0
IPI00702689	0	0	0	0	0	IPI00702689	IPI00702689	0	0	0	0	0
IPI00711521	0	0	0	0	0	IPI00711521	IPI00711521	0	0	0	0	0
IPI00700835	0	0	0	0	0	IPI00700835	IPI00700835	0	0	0	0	0
IPI00607801	0	0	0	0	0	IPI00607801	IPI00607801	0	0	0	0	0
IPI00942507	0	0	0	0	0	IPI00942507	IPI00942507	0	0	0	0	0
IPI00010180	0	0	0	0	0	IPI00010180	IPI00010180	0	0	0	0	0
IPI00607693	0	0	0	0	0	IPI00607693	IPI00607693	0	0	0	0	0
IPI00575767	0	0	0	0	0	IPI00575767	IPI00575767	0	0	0	0	0
IPI00651612	0	0	0	0	0	IPI00651612	IPI00651612	0	0	0	0	0
IPI00818537	0	0	0	0	0	IPI00818537	IPI00818537	0	0	0	0	0
IPI00705932	0	0	0	0	0	IPI00705932	IPI00705932	0	0	0	0	0
IPI00465436	0	0	0	0	0	IPI00465436	IPI00465436	0	0	0	0	0
IPI00840908	0	0	0	0	0	IPI00840908	IPI00840908	0	0	0	0	0
IPI00742620	0	0	0	0	0	IPI00742620	IPI00742620	0	0	0	0	0
IPI00574180	0	0	0	0	0	IPI00574180	IPI00574180	0	0	0	0	0
IPI00105407	0	0	0	0	0	IPI00105407	IPI00105407	IPI00105407	0	0	0	0
IPI00591510	0	0	0	0	0	IPI00591510	IPI00591510	0	0	0	0	0
IPI00867486	0	0	0	0	0	IPI00867486	IPI00867486	0	0	0	0	0
IPI00603672	0	0	0	0	0	IPI00603672	IPI00603672	0	0	0	0	0
IPI00716500	0	0	0	0	0	IPI00716500	IPI00716500	0	0	0	0	0
IPI00021772	0	0	0	0	0	IPI00021772	IPI00021772	0	0	0	0	0
IPI00513876	0	0	0	0	0	IPI00513876	IPI00513876	0	0	0	0	0
IPI00572821	0	0	0	0	0	IPI00572821	IPI00572821	0	0	0	0	0
IPI00695492	0	0	0	0	0	IPI00695492	IPI00695492	0	0	0	0	0
IPI00703920	0	0	0	0	0	IPI00703920	IPI00703920	0	0	0	0	0
IPI00704918	0	0	0	0	0	IPI00704918	IPI00704918	0	0	0	0	0
IPI00903909	0	0	0	0	0	IPI00903909	IPI00903909	0	0	0	0	0
IPI00692627	0	0	0	0	0	IPI00692627	IPI00692627	0	0	0	0	0
IPI00642144	0	0	0	0	0	IPI00642144	IPI00642144	0	0	0	0	0
IPI00644628	0	0	0	0	0	IPI00644628	IPI00644628	0	0	0	0	0
IPI00910463	0	0	0	0	0	IPI00910463	IPI00910463	0	0	0	0	0
IPI00644077	0	0	0	0	0	IPI00644077	IPI00644077	0	0	0	0	0
IPI00218914	0	0	0	0	0	IPI00218914	IPI00218914	0	0	0	0	0
IPI00578794	0	0	0	0	0	IPI00578794	IPI00578794	0	0	0	0	0
IPI00819371	0	0	0	0	0	IPI00819371	IPI00819371	0	0	0	0	0
IPI00720815	0	0	0	0	0	IPI00720815	IPI00720815	0	0	0	0	0
IPI00883412	0	0	0	0	0	IPI00883412	IPI00883412	0	0	0	0	0
IPI00574629	0	0	0	0	0	IPI00574629	IPI00574629	0	0	0	0	0
IPI00788547	0	0	0	0	0	IPI00788547	IPI00788547	0	0	0	0	0
IPI00710991	0	0	0	0	0	IPI00710991	IPI00710991	0	0	0	0	0
IPI00574482	0	0	0	0	0	IPI00574482	IPI00574482	0	0	0	0	0
IPI00216694	0	0	0	0	0	IPI00216694	IPI00216694	0	0	0	0	0
IPI00947292	0	0	0	0	0	IPI00947292	IPI00947292	0	0	0	0	0
IPI00947454	0	0	0	0	0	IPI00947454	IPI00947454	0	0	0	0	0
IPI00908503	0	0	0	0	0	IPI00908503	IPI00908503	0	0	0	0	0
IPI00947227	0	0	0	0	0	IPI00947227	IPI00947227	0	0	0	0	0
IPI00700288	0	0	0	0	0	IPI00700288	IPI00700288	0	0	0	0	0
IPI00584660	0	0	0	0	0	IPI00584660	IPI00584660	0	0	0	0	0
IPI00795913	0	0	0	0	0	IPI00795913	IPI00795913	0	0	0	0	0
IPI00218297	0	0	0	0	0	IPI00218297	IPI00218297	0	0	0	0	0
IPI00215925	0	0	0	0	0	IPI00215925	IPI00215925	0	0	0	0	0
IPI00688439	0	0	0	0	0	IPI00688439	IPI00688439	0	0	0	0	0
IPI00006663	0	0	0	0	0	IPI00006663	IPI00006663	0	0	0	0	0
IPI00792207	0	0	0	0	0	IPI00792207	IPI00792207	0	0	0	0	0
IPI00705226	0	0	0	0	0	IPI00705226	IPI00705226	0	0	0	0	0
IPI00589575	0	0	0	0	0	IPI00589575	IPI00589575	0	0	0	0	0
IPI00014363	0	0	0	0	0	IPI00014363	IPI00014363	0	0	0	0	0
IPI00922635	0	0	0	0	0	IPI00922635	IPI00922635	0	0	0	0	0
IPI00867356	0	0	0	0	0	IPI00867356	IPI00867356	0	0	0	0	0
IPI00680996	0	0	0	0	0	IPI00680996	IPI00680996	0	0	0	0	0
IPI00701876	0	0	0	0	0	IPI00701876	IPI00701876	0	0	0	0	0
IPI00839407	0	0	0	0	0	IPI00839407	IPI00839407	0	0	0	0	0
IPI00821311	0	0	0	0	0	IPI00821311	IPI00821311	0	0	0	0	0
IPI00708161	0	0	0	0	0	IPI00708161	IPI00708161	0	0	0	0	0
IPI00571228	0	0	0	0	0	IPI00571228	IPI00571228	0	0	0	0	0
IPI00822862	0	0	0	0	0	IPI00822862	IPI00822862	0	0	0	0	0
IPI00592495	0	0	0	0	0	IPI00592495	IPI00592495	0	0	0	0	0
IPI00586591	0	0	0	0	0	IPI00586591	IPI00586591	0	0	0	0	0
IPI00696566	0	0	0	0	0	IPI00696566	IPI00696566	0	0	0	0	0
IPI00924439	0	0	0	0	0	IPI00924439	IPI00924439	0	0	0	0	0
IPI00926806	0	0	0	0	0	IPI00926806	IPI00926806	0	0	0	0	0
IPI00924702	0	0	0	0	0	IPI00924702	IPI00924702	0	0	0	0	0
IPI00903331	0	0	0	0	0	IPI00903331	IPI00903331	0	0	0	0	0
IPI00925752	0	0	0	0	0	IPI00925752	IPI00925752	0	0	0	0	0
IPI00852820	0	0	0	0	0	IPI00852820	IPI00852820	0	0	0	0	0
IPI00924812	0	0	0	0	0	IPI00924812	IPI00924812	0	0	0	0	0
IPI00945749	0	0	0	0	0	IPI00945749	IPI00945749	0	0	0	0	0
IPI00927647	0	0	0	0	0	IPI00927647	IPI00927647	0	0	0	0	0
IPI00852905	0	0	0	0	0	IPI00852905	IPI00852905	0	0	0	0	0
IPI00910178	0	0	0	0	0	IPI00910178	IPI00910178	0	0	0	0	0
IPI00853510	0	0	0	0	0	IPI00853510	IPI00853510	0	0	0	0	0
IPI00470467	0	0	0	0	0	IPI00470467	IPI00470467	0	0	IPI00470467	0	0
IPI00908675	0	0	0	0	0	IPI00908675	IPI00908675	0	0	0	0	0
IPI00927126	0	0	0	0	0	IPI00927126	IPI00927126	0	0	0	0	0
IPI00925466	0	0	0	0	0	IPI00925466	IPI00925466	0	0	0	0	0
IPI00792395	0	0	0	0	0	IPI00792395	IPI00792395	0	0	0	0	0
IPI00910886	0	0	0	0	0	0	IPI00910886	0	0	0	0	0
IPI00296777	0	0	0	0	0	0	IPI00296777	0	0	0	0	0
IPI00965611	0	0	0	0	0	0	IPI00965611	0	0	0	0	0
IPI00909737	0	0	0	0	0	0	IPI00909737	0	0	0	0	0
IPI00793166	0	0	0	0	0	0	IPI00793166	0	0	0	0	0
IPI00715264	0	0	0	0	0	0	IPI00715264	0	0	0	0	0
IPI00571290	0	0	0	0	0	0	IPI00571290	0	0	0	0	0
IPI00813146	0	0	0	0	0	0	IPI00813146	0	0	0	0	0
IPI00590535	0	0	0	0	0	0	IPI00590535	0	0	0	0	0
IPI00818521	0	0	0	0	0	0	IPI00818521	0	0	0	0	0
IPI00694916	0	0	0	0	0	0	IPI00694916	0	0	0	0	0
IPI00728875	0	0	0	0	0	0	IPI00728875	0	0	0	0	0
IPI00712934	0	0	0	0	0	0	IPI00712934	0	0	0	0	0
IPI00953384	0	0	0	0	0	0	IPI00953384	0	0	0	0	0
IPI00029501	0	0	0	0	0	0	IPI00029501	0	0	0	0	0
IPI00956475	0	0	0	0	0	0	IPI00956475	0	0	0	0	0
IPI00937325	0	0	0	0	0	0	IPI00937325	0	0	0	0	0
IPI00845414	0	0	0	0	0	0	IPI00845414	0	0	0	0	0
IPI00818472	0	0	0	0	0	0	IPI00818472	0	0	0	0	0
IPI00590719	0	0	0	0	0	0	IPI00590719	0	0	0	0	0
IPI00031008	0	0	0	0	0	0	IPI00031008	0	0	0	0	0
IPI00220212	0	0	0	0	0	0	IPI00220212	0	0	0	0	0
IPI00220213	0	0	0	0	0	0	IPI00220213	0	0	0	0	0
IPI00867560	0	0	0	0	0	0	IPI00867560	0	0	0	0	0
IPI00220214	0	0	0	0	0	0	IPI00220214	0	0	0	0	0
IPI00220216	0	0	0	0	0	0	IPI00220216	0	0	0	0	0
IPI00908788	0	0	0	0	0	0	IPI00908788	0	0	0	0	0
IPI00694504	0	0	0	0	0	0	IPI00694504	0	0	0	0	0
IPI00727431	0	0	0	0	0	0	IPI00727431	0	0	0	0	0
IPI00883234	0	0	0	0	0	0	IPI00883234	0	0	0	0	0
IPI00596535	0	0	0	0	0	0	IPI00596535	0	0	0	0	0
IPI00883105	0	0	0	0	0	0	IPI00883105	0	0	0	0	0
IPI00587380	0	0	0	0	0	0	IPI00587380	0	0	0	0	0
IPI00576730	0	0	0	0	0	0	IPI00576730	0	0	0	0	0
IPI00883225	0	0	0	0	0	0	IPI00883225	0	0	0	0	0
IPI00686246	0	0	0	0	0	0	IPI00686246	0	0	0	0	0
IPI00813453	0	0	0	0	0	0	IPI00813453	0	0	0	0	0
IPI00602021	0	0	0	0	0	0	IPI00602021	0	0	0	0	0
IPI00027827	0	0	0	0	0	0	IPI00027827	0	0	0	0	0
IPI00760361	0	0	0	0	0	0	IPI00760361	0	0	0	0	0
IPI00821622	0	0	0	0	0	0	IPI00821622	0	0	0	0	0
IPI00595969	0	0	0	0	0	0	IPI00595969	0	0	0	0	0
IPI00838711	0	0	0	0	0	0	IPI00838711	0	0	0	0	0
IPI00709876	0	0	0	0	0	0	IPI00709876	0	0	0	0	0
IPI00877883	0	0	0	0	0	0	IPI00877883	0	0	0	0	0
IPI00852906	0	0	0	0	0	0	IPI00852906	0	0	0	0	0
IPI00853146	0	0	0	0	0	0	IPI00853146	0	0	0	0	0
IPI00876941	0	0	0	0	0	0	IPI00876941	0	0	0	0	0
IPI00759683	0	0	0	0	0	0	IPI00759683	0	0	0	0	0
IPI00009236	0	0	0	0	0	0	IPI00009236	0	0	0	0	0
IPI00690534	0	0	0	0	0	0	IPI00690534	0	0	0	0	0
IPI00822825	0	0	0	0	0	0	IPI00822825	0	0	0	0	0
IPI00821584	0	0	0	0	0	0	IPI00821584	0	0	0	0	0
IPI00698002	0	0	0	0	0	0	IPI00698002	0	0	0	0	0
IPI00690198	0	0	0	0	0	0	IPI00690198	0	0	0	0	0
IPI00291136	0	0	0	0	0	0	IPI00291136	0	0	0	0	0
IPI00942349	0	0	0	0	0	0	IPI00942349	0	0	0	0	0
IPI00588472	0	0	0	0	0	0	IPI00588472	0	0	0	0	0
IPI00822166	0	0	0	0	0	0	IPI00822166	0	0	0	0	0
IPI00713573	0	0	0	0	0	0	IPI00713573	0	0	0	0	0
IPI00887739	0	0	0	0	0	0	IPI00887739	0	0	0	0	0
IPI00739237	0	0	0	0	0	0	IPI00739237	0	0	0	0	0
IPI00942927	0	0	0	0	0	0	IPI00942927	0	0	0	0	0
IPI00759878	0	0	0	0	0	0	IPI00759878	0	0	0	0	0
IPI00323624	0	0	0	0	0	0	IPI00323624	0	0	0	0	0
IPI00713505	0	0	0	0	0	0	IPI00713505	0	0	0	0	0
IPI00905162	0	0	0	0	0	0	IPI00905162	0	0	0	0	0
IPI00867435	0	0	0	0	0	0	IPI00867435	0	0	0	0	0
IPI00599470	0	0	0	0	0	0	IPI00599470	0	0	0	0	0
IPI00028908	0	0	0	0	0	0	IPI00028908	0	0	0	0	0
IPI00293033	0	0	0	0	0	0	IPI00293033	0	0	0	0	0
IPI00745450	0	0	0	0	0	0	IPI00745450	0	0	0	0	0
IPI00600018	0	0	0	0	0	0	IPI00600018	0	0	0	0	0
IPI00694938	0	0	0	0	0	0	IPI00694938	0	0	0	0	0
IPI00906529	0	0	0	0	0	0	IPI00906529	0	0	0	0	0
IPI00688489	0	0	0	0	0	0	IPI00688489	0	0	0	0	0
IPI00023006	0	0	0	0	0	0	IPI00023006	0	0	0	0	0
IPI00930343	0	0	0	0	0	0	IPI00930343	0	0	0	0	0
IPI00596848	0	0	0	0	0	0	IPI00596848	0	0	0	0	0
IPI00657626	0	0	0	0	0	0	IPI00657626	0	0	0	0	0
IPI00582169	0	0	0	0	0	0	IPI00582169	0	0	0	0	0
IPI00579460	0	0	0	0	0	0	IPI00579460	0	0	0	0	0
IPI00716166	0	0	0	0	0	0	IPI00716166	0	0	0	0	0
IPI00697521	0	0	0	0	0	0	IPI00697521	0	0	0	0	0
IPI00575769	0	0	0	0	0	0	IPI00575769	0	0	0	0	0
IPI00874012	0	0	0	0	0	0	IPI00874012	0	0	0	0	0
IPI00003479	0	0	0	0	0	0	IPI00003479	0	0	0	0	0
IPI00906958	0	0	0	0	0	0	IPI00906958	0	0	0	0	0
IPI00907488	0	0	0	0	0	0	IPI00907488	0	0	0	0	0
IPI00589069	0	0	0	0	0	0	IPI00589069	0	0	0	0	0
IPI00819894	0	0	0	0	0	0	IPI00819894	0	0	0	0	0
IPI00680727	0	0	0	0	0	0	IPI00680727	0	0	0	0	0
IPI00602405	0	0	0	0	0	0	IPI00602405	0	0	0	0	0
IPI00217171	0	0	0	0	0	0	IPI00217171	0	0	0	0	0
IPI00217168	0	0	0	0	0	0	IPI00217168	0	0	0	0	0
IPI00642992	0	0	0	0	0	0	IPI00642992	0	0	0	0	0
IPI00217169	0	0	0	0	0	0	IPI00217169	0	0	0	0	0
IPI00217166	0	0	0	0	0	0	IPI00217166	0	0	0	0	0
IPI00012490	0	0	0	0	0	0	IPI00012490	0	0	0	0	0
IPI00217170	0	0	0	0	0	0	IPI00217170	0	0	0	0	0
IPI00217164	0	0	0	0	0	0	IPI00217164	0	0	0	0	0
IPI00217165	0	0	0	0	0	0	IPI00217165	0	0	0	0	0
IPI00955520	0	0	0	0	0	0	IPI00955520	0	0	0	0	0
IPI00699226	0	0	0	0	0	0	IPI00699226	0	0	0	0	0
IPI00706101	0	0	0	0	0	0	IPI00706101	0	0	0	0	0
IPI00697584	0	0	0	0	0	0	IPI00697584	0	0	0	0	0
IPI00706808	0	0	0	0	0	0	IPI00706808	0	0	0	0	0
IPI00470619	0	0	0	0	0	0	IPI00470619	0	0	0	0	0
IPI00582708	0	0	0	0	0	0	IPI00582708	0	0	0	0	0
IPI00713141	0	0	0	0	0	0	IPI00713141	0	0	0	0	0
IPI00220278	0	0	0	0	0	0	IPI00220278	0	0	0	0	0
IPI00030929	0	0	0	0	0	0	IPI00030929	0	0	IPI00030929	0	0
IPI00599446	0	0	0	0	0	0	IPI00599446	0	0	0	0	0
IPI00690783	0	0	0	0	0	0	IPI00690783	0	0	0	0	0
IPI00595980	0	0	0	0	0	0	IPI00595980	0	0	0	0	0
IPI00819686	0	0	0	0	0	0	IPI00819686	0	0	0	0	0
IPI00600438	0	0	0	0	0	0	IPI00600438	0	0	0	0	0
IPI00218585	0	0	0	0	0	0	IPI00218585	0	0	0	0	0
IPI00910262	0	0	0	0	0	0	IPI00910262	0	0	0	0	0
IPI00007960	0	0	0	0	0	0	IPI00007960	0	0	0	0	0
IPI00641231	0	0	0	0	0	0	IPI00641231	0	0	0	0	0
IPI00410241	0	0	0	0	0	0	IPI00410241	0	0	0	0	0
IPI00714379	0	0	0	0	0	0	IPI00714379	0	0	0	0	0
IPI00007611	0	0	0	0	0	0	IPI00007611	0	0	IPI00007611	0	0
IPI00878218	0	0	0	0	0	0	IPI00878218	0	0	0	0	0
IPI00878045	0	0	0	0	0	0	IPI00878045	0	0	0	0	0
IPI00853134	0	0	0	0	0	0	IPI00853134	0	0	0	0	0
IPI00893479	0	0	0	0	0	0	IPI00893479	0	0	0	0	0
IPI00813389	0	0	0	0	0	0	IPI00813389	0	0	0	0	0
IPI00586656	0	0	0	0	0	0	IPI00586656	0	0	0	0	0
IPI00024406	0	0	0	0	0	0	IPI00024406	0	0	0	0	0
IPI00552942	0	0	0	0	0	0	IPI00552942	0	0	0	0	0
IPI00418476	0	0	0	0	0	0	IPI00418476	0	0	0	0	0
IPI00552274	0	0	0	0	0	0	IPI00552274	0	0	0	0	0
IPI00329482	0	0	0	0	0	0	IPI00329482	0	0	0	0	0
IPI00735310	0	0	0	0	0	0	IPI00735310	0	0	0	0	0
IPI00707117	0	0	0	0	0	0	IPI00707117	0	0	0	0	0
IPI00705395	0	0	0	0	0	0	IPI00705395	0	0	0	0	0
IPI00908723	0	0	0	0	0	0	IPI00908723	0	0	0	0	0
IPI00334190	0	0	0	0	0	0	IPI00334190	0	0	IPI00334190	IPI00334190	IPI00334190
IPI00905395	0	0	0	0	0	0	IPI00905395	0	0	0	0	0
IPI00713734	0	0	0	0	0	0	IPI00713734	0	0	0	0	0
IPI00904771	0	0	0	0	0	0	IPI00904771	0	0	0	0	0
IPI00792394	0	0	0	0	0	0	IPI00792394	0	0	0	0	0
IPI00296922	0	0	0	0	0	0	IPI00296922	0	0	0	0	0
IPI00788729	0	0	0	0	0	0	IPI00788729	0	0	0	0	0
IPI00790758	0	0	0	0	0	0	IPI00790758	0	0	0	0	0
IPI00796322	0	0	0	0	0	0	IPI00796322	0	0	0	0	0
IPI00743203	0	0	0	0	0	0	IPI00743203	0	0	0	0	0
IPI00820014	0	0	0	0	0	0	IPI00820014	0	0	0	0	0
IPI00576346	0	0	0	0	0	0	IPI00576346	0	0	0	0	0
IPI00022202	0	0	0	0	0	0	IPI00022202	0	0	0	IPI00022202	0
IPI00788624	0	0	0	0	0	0	IPI00788624	0	0	0	0	0
IPI00215777	0	0	0	0	0	0	IPI00215777	0	0	0	0	0
IPI00792029	0	0	0	0	0	0	IPI00792029	0	0	0	0	0
IPI00790115	0	0	0	0	0	0	IPI00790115	0	0	0	0	0
IPI00791315	0	0	0	0	0	0	IPI00791315	0	0	0	0	0
IPI00793177	0	0	0	0	0	0	IPI00793177	0	0	0	0	0
IPI00794578	0	0	0	0	0	0	IPI00794578	0	0	0	0	0
IPI00573447	0	0	0	0	0	0	IPI00573447	0	0	0	0	0
IPI00577522	0	0	0	0	0	0	IPI00577522	0	0	0	0	0
IPI00706541	0	0	0	0	0	0	IPI00706541	0	0	0	0	0
IPI00706989	0	0	0	0	0	0	IPI00706989	0	0	0	0	0
IPI00829553	0	0	0	0	0	0	IPI00829553	0	0	0	0	0
IPI00760424	0	0	0	0	0	0	IPI00760424	0	0	0	0	0
IPI00591852	0	0	0	0	0	0	IPI00591852	0	0	0	0	0
IPI00759832	0	0	0	0	0	0	IPI00759832	0	0	0	0	0
IPI00645801	0	0	0	0	0	0	IPI00645801	0	0	0	0	0
IPI00216318	0	0	0	0	0	0	IPI00216318	0	0	0	0	0
IPI00640721	0	0	0	0	0	0	IPI00640721	0	0	0	0	0
IPI00644018	0	0	0	0	0	0	IPI00644018	0	0	0	0	0
IPI00022895	0	0	0	0	0	0	IPI00022895	0	0	0	0	0
IPI00646799	0	0	0	0	0	0	IPI00646799	0	0	0	0	0
IPI00692686	0	0	0	0	0	0	IPI00692686	0	0	0	0	0
IPI00867169	0	0	0	0	0	0	IPI00867169	0	0	0	0	0
IPI00704999	0	0	0	0	0	0	IPI00704999	0	0	0	0	0
IPI00840043	0	0	0	0	0	0	IPI00840043	0	0	0	0	0
IPI00743857	0	0	0	0	0	0	IPI00743857	0	0	0	0	0
IPI00024870	0	0	0	0	0	0	IPI00024870	0	0	0	0	0
IPI00744256	0	0	0	0	0	0	IPI00744256	0	0	0	0	0
IPI00873982	0	0	0	0	0	0	IPI00873982	0	0	0	0	0
IPI00020501	0	0	0	0	0	0	IPI00020501	0	0	0	0	0
IPI00812823	0	0	0	0	0	0	IPI00812823	0	0	0	0	0
IPI00597357	0	0	0	0	0	0	IPI00597357	0	0	0	0	0
IPI00812581	0	0	0	0	0	0	IPI00812581	0	0	0	0	0
IPI00591959	0	0	0	0	0	0	IPI00591959	0	0	0	0	0
IPI00818993	0	0	0	0	0	0	IPI00818993	0	0	0	0	0
IPI00573082	0	0	0	0	0	0	IPI00573082	0	0	0	0	0
IPI00821504	0	0	0	0	0	0	IPI00821504	0	0	0	0	0
IPI00601453	0	0	0	0	0	0	IPI00601453	0	0	0	0	0
IPI00853230	0	0	0	0	0	0	IPI00853230	0	0	0	0	0
IPI00853156	0	0	0	0	0	0	IPI00853156	0	0	0	0	0
IPI00550918	0	0	0	0	0	0	IPI00550918	0	0	0	0	0
IPI00402215	0	0	0	0	0	0	IPI00402215	0	0	0	0	0
IPI00176193	0	0	0	0	0	0	IPI00176193	0	0	0	0	0
IPI00585494	0	0	0	0	0	0	IPI00585494	0	0	0	0	0
IPI00814532	0	0	0	0	0	0	IPI00814532	0	0	0	0	0
IPI00811876	0	0	0	0	0	0	IPI00811876	0	0	0	0	0
IPI00822661	0	0	0	0	0	0	IPI00822661	0	0	0	0	0
IPI00813682	0	0	0	0	0	0	IPI00813682	0	0	0	0	0
IPI00581492	0	0	0	0	0	0	IPI00581492	0	0	0	0	0
IPI00690094	0	0	0	0	0	0	IPI00690094	0	0	0	0	0
IPI00219219	0	0	0	0	0	0	IPI00219219	0	0	0	0	0
IPI00880148	0	0	0	0	0	0	IPI00880148	0	0	0	0	0
IPI00879691	0	0	0	0	0	0	IPI00879691	0	0	0	0	0
IPI00820092	0	0	0	0	0	0	IPI00820092	0	0	0	0	0
IPI00595702	0	0	0	0	0	0	IPI00595702	0	0	0	0	0
IPI00853454	0	0	0	0	0	0	IPI00853454	0	0	0	0	0
IPI00852955	0	0	0	0	0	0	IPI00852955	0	0	0	0	0
IPI00909317	0	0	0	0	0	0	IPI00909317	0	0	0	0	0
IPI00852737	0	0	0	0	0	0	IPI00852737	0	0	0	0	0
IPI00852899	0	0	0	0	0	0	IPI00852899	0	0	0	0	0
IPI00586930	0	0	0	0	0	0	IPI00586930	0	0	0	0	0
IPI00593712	0	0	0	0	0	0	IPI00593712	0	0	0	0	0
IPI00690076	0	0	0	0	0	0	IPI00690076	0	0	0	0	0
IPI00905885	0	0	0	0	0	0	IPI00905885	0	0	0	0	0
IPI00695333	0	0	0	0	0	0	IPI00695333	0	0	0	0	0
IPI00876828	0	0	0	0	0	0	IPI00876828	0	0	0	0	0
IPI00819232	0	0	0	0	0	0	IPI00819232	0	0	0	0	0
IPI00016334	0	0	0	0	0	0	IPI00016334	0	0	0	0	0
IPI00445227	0	0	0	0	0	0	IPI00445227	0	0	0	0	0
IPI00689854	0	0	0	0	0	0	IPI00689854	0	0	0	0	0
IPI00747443	0	0	0	0	0	0	IPI00747443	0	0	0	0	0
IPI00219078	0	0	0	0	0	0	IPI00219078	0	0	0	0	0
IPI00177817	0	0	0	0	0	0	IPI00177817	0	IPI00177817	IPI00177817	0	0
IPI00914019	0	0	0	0	0	0	IPI00914019	0	0	0	0	0
IPI00969023	0	0	0	0	0	0	IPI00969023	0	0	0	0	0
IPI00603179	0	0	0	0	0	0	IPI00603179	0	0	0	0	0
IPI00590859	0	0	0	0	0	0	IPI00590859	0	0	0	0	0
IPI00819293	0	0	0	0	0	0	IPI00819293	0	0	0	0	0
IPI00814097	0	0	0	0	0	0	IPI00814097	0	0	0	0	0
IPI00577274	0	0	0	0	0	0	IPI00577274	0	0	0	0	0
IPI00873923	0	0	0	0	0	0	IPI00873923	0	0	0	0	0
IPI00940091	0	0	0	0	0	0	IPI00940091	0	0	0	0	0
IPI00965111	0	0	0	0	0	0	IPI00965111	0	0	0	0	0
IPI00967087	0	0	0	0	0	0	IPI00967087	0	0	0	0	0
IPI00965868	0	0	0	0	0	0	IPI00965868	0	0	0	0	0
IPI00018219	0	0	0	0	0	0	IPI00018219	0	0	0	0	0
IPI00966279	0	0	0	0	0	0	IPI00966279	0	0	0	0	0
IPI00964431	0	0	0	0	0	0	IPI00964431	0	0	0	0	0
IPI00965607	0	0	0	0	0	0	IPI00965607	0	0	0	0	0
IPI00966527	0	0	0	0	0	0	IPI00966527	0	0	0	0	0
IPI00826312	0	0	0	0	0	0	IPI00826312	0	0	0	0	0
IPI00965931	0	0	0	0	0	0	IPI00965931	0	0	0	0	0
IPI00964777	0	0	0	0	0	0	IPI00964777	0	0	0	0	0
IPI00964503	0	0	0	0	0	0	IPI00964503	0	0	0	0	0
IPI00157556	0	0	0	0	0	0	IPI00157556	0	0	0	0	0
IPI00748819	0	0	0	0	0	0	IPI00748819	0	0	0	0	0
IPI00910097	0	0	0	0	0	0	IPI00910097	0	0	0	0	0
IPI00967819	0	0	0	0	0	0	IPI00967819	0	0	0	0	0
IPI00964242	0	0	0	0	0	0	IPI00964242	0	0	0	0	0
IPI00910888	0	0	0	0	0	0	IPI00910888	0	0	0	0	0
IPI00967557	0	0	0	0	0	0	IPI00967557	0	0	0	0	0
IPI00940626	0	0	0	0	0	0	IPI00940626	0	0	0	0	0
IPI00796708	0	0	0	0	0	0	IPI00796708	0	0	0	0	0
IPI00220613	0	0	0	0	0	0	IPI00220613	0	0	0	0	0
IPI00073454	0	0	0	0	0	0	IPI00073454	0	0	0	0	0
IPI00915389	0	0	0	0	0	0	IPI00915389	0	0	0	0	0
IPI00304840	0	0	0	0	0	0	IPI00304840	0	0	0	0	0
IPI00586821	0	0	0	0	0	0	IPI00586821	0	0	0	0	0
IPI00837992	0	0	0	0	0	0	IPI00837992	0	0	0	0	0
IPI00695377	0	0	0	0	0	0	IPI00695377	0	0	0	0	0
IPI00708125	0	0	0	0	0	0	IPI00708125	0	0	0	0	0
IPI00016513	0	0	0	0	0	0	IPI00016513	0	0	0	0	0
IPI00818237	0	0	0	0	0	0	IPI00818237	0	0	0	0	0
IPI00593138	0	0	0	0	0	0	IPI00593138	0	0	0	0	0
IPI00791909	0	0	0	0	0	0	IPI00791909	0	0	0	0	0
IPI00794184	0	0	0	0	0	0	IPI00794184	0	0	0	0	0
IPI00793626	0	0	0	0	0	0	IPI00793626	0	0	0	0	0
IPI00792393	0	0	0	0	0	0	IPI00792393	0	0	0	0	0
IPI00793108	0	0	0	0	0	0	IPI00793108	0	0	0	0	0
IPI00879084	0	0	0	0	0	0	IPI00879084	0	0	0	0	0
IPI00946590	0	0	0	0	0	0	IPI00946590	0	0	0	0	0
IPI00947307	0	0	0	0	0	0	IPI00947307	0	0	0	0	0
IPI00703491	0	0	0	0	0	0	IPI00703491	0	0	0	0	0
IPI00819050	0	0	0	0	0	0	IPI00819050	0	0	0	0	0
IPI00574919	0	0	0	0	0	0	IPI00574919	0	0	0	0	0
IPI00903617	0	0	0	0	0	0	IPI00903617	0	0	0	0	0
IPI00823681	0	0	0	0	0	0	IPI00823681	0	0	0	0	0
IPI00713757	0	0	0	0	0	0	IPI00713757	0	0	0	0	0
IPI00577650	0	0	0	0	0	0	IPI00577650	0	0	0	0	0
IPI00515041	0	0	0	0	0	0	IPI00515041	0	0	0	0	0
IPI00942414	0	0	0	0	0	0	IPI00942414	0	0	0	0	0
IPI00218999	0	0	0	0	0	0	IPI00218999	0	0	0	0	0
IPI00704110	0	0	0	0	0	0	IPI00704110	0	0	0	0	0
IPI00022433	0	0	0	0	0	0	IPI00022433	0	0	0	0	0
IPI00908768	0	0	0	0	0	0	IPI00908768	0	0	0	0	0
IPI00699717	0	0	0	0	0	0	IPI00699717	0	0	0	0	0
IPI00599090	0	0	0	0	0	0	IPI00599090	0	0	0	0	0
IPI00011200	0	0	0	0	0	0	IPI00011200	0	0	IPI00011200	IPI00011200	0
IPI00642548	0	0	0	0	0	0	IPI00642548	0	0	0	0	0
IPI00477173	0	0	0	0	0	0	IPI00477173	0	0	0	0	0
IPI00449049	0	0	0	0	0	0	IPI00449049	0	0	0	0	0
IPI00967299	0	0	0	0	0	0	IPI00967299	0	0	0	0	0
IPI00478427	0	0	0	0	0	0	IPI00478427	0	0	0	0	0
IPI00697783	0	0	0	0	0	0	IPI00697783	0	0	0	0	0
IPI00588387	0	0	0	0	0	0	IPI00588387	0	0	0	0	0
IPI00820276	0	0	0	0	0	0	IPI00820276	0	0	0	0	0
IPI00823125	0	0	0	0	0	0	IPI00823125	0	0	0	0	0
IPI00709922	0	0	0	0	0	0	IPI00709922	0	0	0	0	0
IPI00296534	0	0	0	0	0	0	IPI00296534	0	0	0	0	0
IPI00889648	0	0	0	0	0	0	IPI00889648	0	0	0	0	0
IPI00413623	0	0	0	0	0	0	IPI00413623	0	0	0	0	0
IPI00889714	0	0	0	0	0	0	IPI00889714	0	0	0	0	0
IPI00893588	0	0	0	0	0	0	IPI00893588	0	0	0	0	0
IPI00889740	0	0	0	0	0	0	IPI00889740	0	0	0	0	0
IPI00894386	0	0	0	0	0	0	IPI00894386	0	0	0	0	0
IPI00894529	0	0	0	0	0	0	IPI00894529	0	0	0	0	0
IPI00333852	0	0	0	0	0	0	IPI00333852	0	0	0	0	0
IPI00296537	0	0	0	0	0	0	IPI00296537	0	0	0	0	0
IPI00889637	0	0	0	0	0	0	IPI00889637	0	0	0	0	0
IPI00893821	0	0	0	0	0	0	IPI00893821	0	0	0	0	0
IPI00218803	0	0	0	0	0	0	IPI00218803	0	0	0	0	0
IPI00570704	0	0	0	0	0	0	IPI00570704	0	0	0	0	0
IPI00717836	0	0	0	0	0	0	IPI00717836	0	0	0	0	0
IPI00028055	0	0	0	0	0	0	IPI00028055	0	IPI00028055	IPI00028055	0	0
IPI00584529	0	0	0	0	0	0	IPI00584529	0	0	0	0	0
IPI00679470	0	0	0	0	0	0	IPI00679470	0	0	0	0	0
IPI00571779	0	0	0	0	0	0	IPI00571779	0	0	0	0	0
IPI00797097	0	0	0	0	0	0	IPI00797097	0	0	0	0	0
IPI00797833	0	0	0	0	0	0	IPI00797833	0	0	0	0	0
IPI00924859	0	0	0	0	0	0	IPI00924859	0	0	0	0	0
IPI00797175	0	0	0	0	0	0	IPI00797175	0	0	0	0	0
IPI00788698	0	0	0	0	0	0	IPI00788698	0	0	0	0	0
IPI00032328	0	0	0	0	0	0	IPI00032328	0	0	0	0	0
IPI00789376	0	0	0	0	0	0	IPI00789376	0	0	0	0	0
IPI00718535	0	0	0	0	0	0	IPI00718535	0	0	0	0	0
IPI00904379	0	0	0	0	0	0	IPI00904379	0	0	0	0	0
IPI00701166	0	0	0	0	0	0	IPI00701166	0	0	0	0	0
IPI00697310	0	0	0	0	0	0	IPI00697310	0	0	0	0	0
IPI00714019	0	0	0	0	0	0	IPI00714019	0	0	0	0	0
IPI00702365	0	0	0	0	0	0	IPI00702365	0	0	0	0	0
IPI00100980	0	0	0	0	0	0	IPI00100980	0	0	0	0	0
IPI00910301	0	0	0	0	0	0	IPI00910301	0	0	0	0	0
IPI00922156	0	0	0	0	0	0	IPI00922156	0	0	0	0	0
IPI00839408	0	0	0	0	0	0	IPI00839408	0	0	0	0	0
IPI00682113	0	0	0	0	0	0	IPI00682113	0	0	0	0	0
IPI00574064	0	0	0	0	0	0	IPI00574064	0	0	0	0	0
IPI00479186	0	0	0	0	0	0	IPI00479186	IPI00479186	0	0	0	0
IPI00847989	0	0	0	0	0	0	IPI00847989	IPI00847989	0	0	0	0
IPI00220644	0	0	0	0	0	0	IPI00220644	IPI00220644	0	0	0	0
IPI00604528	0	0	0	0	0	0	IPI00604528	IPI00604528	0	0	0	0
IPI00909560	0	0	0	0	0	0	IPI00909560	IPI00909560	0	0	0	0
IPI00910979	0	0	0	0	0	0	IPI00910979	IPI00910979	0	0	0	0
IPI00888126	0	0	0	0	0	0	IPI00888126	IPI00888126	0	0	0	0
IPI00941899	0	0	0	0	0	0	IPI00941899	IPI00941899	0	0	0	0
IPI00715091	0	0	0	0	0	0	IPI00715091	0	0	0	0	0
IPI00695497	0	0	0	0	0	0	IPI00695497	0	0	0	0	0
IPI00826860	0	0	0	0	0	0	IPI00826860	0	0	0	0	0
IPI00903655	0	0	0	0	0	0	IPI00903655	0	0	0	0	0
IPI00582600	0	0	0	0	0	0	IPI00582600	0	0	0	0	0
IPI00176655	0	0	0	0	0	0	IPI00176655	0	0	0	0	0
IPI00795919	0	0	0	0	0	0	IPI00795919	0	0	0	0	0
IPI00794659	0	0	0	0	0	0	IPI00794659	0	0	0	0	0
IPI00796373	0	0	0	0	0	0	IPI00796373	0	0	0	0	0
[truncated: 3,454 more rows]

## Sheet: Sheet2
ID	SUM	ICAT_01	ICAT_02	ITRAQ_01	ITRAQ_03	ITRAQ_04	ITRAQ_05b	ITRAQ_05c	SILAC_01	SILAC_02_a	SILAC_02_b	SILAC_03	SILAC_04
IPI00946695	3	0	1	0	0	0	1	1	0	0	0	0	0	0
IPI00945859	3	0	1	0	0	0	1	1	0	0	0	0	0	0
IPI00947137	3	0	1	0	0	0	1	1	0	0	0	0	0	0
IPI00787323	3	0	0	0	0	0	1	1	1	0	0	0	0	0
IPI00947555	3	0	0	0	0	0	1	1	1	0	0	0	0	0
IPI00945211	3	0	0	0	0	0	1	1	1	0	0	0	0	0
IPI00186338	2	0	0	0	1	0	0	1	0	0	0	0	0	0
IPI00334627	2	0	0	0	0	1	0	1	0	0	0	0	0	0
IPI00029863	2	0	0	0	0	0	1	1	0	0	0	0	0	0
IPI00893518	2	0	0	0	0	0	1	1	0	0	0	0	0	0
IPI00942187	2	0	0	0	0	0	1	1	0	0	0	0	0	0
IPI00383520	2	0	0	0	0	0	1	1	0	0	0	0	0	0
IPI00941536	2	0	0	0	0	0	1	1	0	0	0	0	0	0
IPI00888126	2	0	0	0	0	0	0	1	1	0	0	0	0	0
IPI00880154	2	0	0	0	0	0	0	1	1	0	0	0	0	0
IPI00219910	2	0	0	0	0	0	0	1	0	0	0	0	1	0
IPI00943562	1	0	1	0	0	0	0	0	0	0	0	0	0	0
IPI00871646	1	0	1	0	0	0	0	0	0	0	0	0	0	0
IPI00071399	1	0	1	0	0	0	0	0	0	0	0	0	0	0
IPI00736161	1	0	0	0	0	1	0	0	0	0	0	0	0	0
IPI00472119	1	0	0	0	0	1	0	0	0	0	0	0	0	0
IPI00887739	1	0	0	0	0	0	0	1	0	0	0	0	0	0
IPI00847558	1	0	0	0	0	0	0	1	0	0	0	0	0	0
IPI00847300	1	0	0	0	0	0	0	1	0	0	0	0	0	0
IPI00745789	1	0	0	0	0	0	0	1	0	0	0	0	0	0
IPI00852927	1	0	0	0	0	0	0	1	0	0	0	0	0	0
IPI00012479	1	0	0	0	0	0	0	1	0	0	0	0	0	0
IPI00180730	1	0	0	0	0	0	0	1	0	0	0	0	0	0
IPI00455831	1	0	0	0	0	0	0	1	0	0	0	0	0	0
IPI00397701	1	0	0	0	0	0	0	1	0	0	0	0	0	0
IPI00748962	1	0	0	0	0	0	0	1	0	0	0	0	0	0
IPI00880019	1	0	0	0	0	0	0	1	0	0	0	0	0	0
IPI00795650	1	0	0	0	0	0	0	1	0	0	0	0	0	0
IPI00921414	1	0	0	0	0	0	0	1	0	0	0	0	0	0
IPI00880198	1	0	0	0	0	0	0	1	0	0	0	0	0	0
IPI00889196	1	0	0	0	0	0	0	1	0	0	0	0	0	0
IPI00921075	1	0	0	0	0	0	0	1	0	0	0	0	0	0
IPI00176698	1	0	0	0	0	0	0	1	0	0	0	0	0	0
IPI00921264	1	0	0	0	0	0	0	1	0	0	0	0	0	0
IPI00938044	1	0	0	0	0	0	0	1	0	0	0	0	0	0
IPI00871956	1	0	0	0	0	0	0	1	0	0	0	0	0	0
IPI00165486	1	0	0	0	0	0	0	1	0	0	0	0	0	0
IPI00793211	1	0	0	0	0	0	0	1	0	0	0	0	0	0
IPI00218038	1	0	0	0	0	0	0	1	0	0	0	0	0	0
IPI00869264	1	0	0	0	0	0	0	1	0	0	0	0	0	0
IPI00878175	1	0	0	0	0	0	0	1	0	0	0	0	0	0
IPI00880168	1	0	0	0	0	0	0	1	0	0	0	0	0	0
IPI00414878	1	0	0	0	0	0	0	1	0	0	0	0	0	0
IPI00847670	1	0	0	0	0	0	0	0	1	0	0	0	0	0
IPI00794205	1	0	0	0	0	0	0	0	1	0	0	0	0	0
IPI00830052	1	0	0	0	0	0	0	0	1	0	0	0	0	0
IPI00031005	1	0	0	0	0	0	0	0	0	0	1	0	0	0
IPI00008351	1	0	0	0	0	0	0	0	0	0	1	0	0	0
IPI00328748	1	0	0	0	0	0	0	0	0	0	0	1	0	0
IPI00386208	1	0	0	0	0	0	0	0	0	0	0	1	0	0
IPI00413634	1	0	0	0	0	0	0	0	0	0	0	0	1	0
IPI00642211	1	0	0	0	0	0	0	0	0	0	0	0	1	10078,RNPEP;
IPI00645201	1	0	0	0	0	0	0	1	0	0	0	0	0	10205,SNORD55;10441,RPS8;
IPI00216587	1	0	0	0	0	0	0	1	0	0	0	0	0	10205,SNORD55;10441,RPS8;
IPI00926718	2	0	0	0	0	0	1	1	0	0	0	0	0	1027,BDH1;
IPI00925842	2	0	0	0	0	0	1	1	0	0	0	0	0	1027,BDH1;
IPI00925346	2	0	0	0	0	0	1	1	0	0	0	0	0	1027,BDH1;
IPI00925592	2	0	0	0	0	0	1	1	0	0	0	0	0	1027,BDH1;
IPI00025341	2	0	0	0	0	0	1	1	0	0	0	0	0	1027,BDH1;
IPI00926272	2	0	0	0	0	0	1	1	0	0	0	0	0	1027,BDH1;
IPI00926954	2	0	0	0	0	0	1	1	0	0	0	0	0	1027,BDH1;
IPI00926064	2	0	0	0	0	0	1	1	0	0	0	0	0	1027,BDH1;
IPI00026513	1	0	0	0	0	0	0	0	0	0	0	0	1	10297,RPIA;
IPI00412579	1	0	0	0	0	0	0	1	0	0	0	0	0	10299,RPL10A;
IPI00908950	1	0	0	0	0	0	0	1	0	0	0	0	0	10310,RPL18;
IPI00215719	1	0	0	0	0	0	0	1	0	0	0	0	0	10310,RPL18;
IPI00025329	1	0	0	0	0	0	0	1	0	0	0	0	0	10312,RPL19;
IPI00010153	1	0	0	0	0	0	0	1	0	0	0	0	0	10316,RPL23;
IPI00795408	1	0	0	0	0	0	0	1	0	0	0	0	0	10316,RPL23;
IPI00795751	1	0	0	0	0	0	0	1	0	0	0	0	0	10316,RPL23;
IPI00791920	1	0	0	0	0	0	0	1	0	0	0	0	0	10316,RPL23;
IPI00794091	1	0	0	0	0	0	0	1	0	0	0	0	0	10316,RPL23;
IPI00219155	1	0	0	0	0	0	0	1	0	0	0	0	0	10328,RPL27;
IPI00790294	1	0	0	0	0	0	0	1	0	0	0	0	0	10328,RPL27;
IPI00550021	1	0	1	0	0	0	0	0	0	0	0	0	0	10332,RPL3;10182,SNORD43;
IPI00878827	1	0	1	0	0	0	0	0	0	0	0	0	0	10332,RPL3;10182,SNORD43;
IPI00877999	1	0	1	0	0	0	0	0	0	0	0	0	0	10332,RPL3;10182,SNORD43;
IPI00651660	1	0	1	0	0	0	0	0	0	0	0	0	0	10332,RPL3;10182,SNORD43;
IPI00878524	1	0	1	0	0	0	0	0	0	0	0	0	0	10332,RPL3;10182,SNORD43;
IPI00877787	1	0	1	0	0	0	0	0	0	0	0	0	0	10332,RPL3;10182,SNORD43;
IPI00877635	1	0	1	0	0	0	0	0	0	0	0	0	0	10332,RPL3;10182,SNORD43;
IPI00026302	1	0	0	0	0	0	0	0	0	0	1	0	0	10334,RPL31;
IPI00215790	1	0	0	0	0	0	0	1	0	0	0	0	0	10349,RPL38;
IPI00792410	1	0	0	0	0	0	0	1	0	0	0	0	0	10349,RPL38;
IPI00003918	1	0	0	0	0	0	0	1	0	0	0	0	0	10353,RPL4;
IPI00792159	1	0	0	0	0	0	0	1	0	0	0	0	0	10353,RPL4;
IPI00908376	1	0	0	0	0	0	0	1	0	0	0	0	0	10353,RPL4;
IPI00953651	1	0	0	0	0	0	0	1	0	0	0	0	0	10353,RPL4;
IPI00908662	1	0	0	0	0	0	0	1	0	0	0	0	0	10353,RPL4;
IPI00000494	1	0	0	0	0	0	0	1	0	0	0	0	0	10360,RPL5;10144,SNORD21;
IPI00640037	1	0	0	0	0	0	0	1	0	0	0	0	0	10360,RPL5;10144,SNORD21;
IPI00329389	2	0	0	0	0	0	0	1	1	0	0	0	0	10362,RPL6;
IPI00867533	2	0	0	0	0	0	0	1	1	0	0	0	0	10362,RPL6;
IPI00789282	2	0	0	0	0	0	0	1	1	0	0	0	0	10362,RPL6;
IPI00790342	2	0	0	0	0	0	0	1	1	0	0	0	0	10362,RPL6;
IPI00030179	1	0	1	0	0	0	0	0	0	0	0	0	0	10363,RPL7;
IPI00793342	1	0	1	0	0	0	0	0	0	0	0	0	0	10363,RPL7;
IPI00871827	1	0	1	0	0	0	0	0	0	0	0	0	0	10363,RPL7;
IPI00794746	1	0	1	0	0	0	0	0	0	0	0	0	0	10363,RPL7;
IPI00472171	1	0	1	0	0	0	0	0	0	0	0	0	0	10363,RPL7;
IPI00790291	1	0	1	0	0	0	0	0	0	0	0	0	0	10363,RPL7;
IPI00031691	1	0	0	0	0	0	0	0	0	0	1	0	0	10369,RPL9;
IPI00921523	3	0	1	0	0	0	1	1	0	0	0	0	0	1037,CFB;
IPI00947478	3	0	1	0	0	0	1	1	0	0	0	0	0	1037,CFB;
IPI00019591	3	0	1	0	0	0	1	1	0	0	0	0	0	1037,CFB;
IPI00008530	3	1	1	0	0	0	0	0	0	0	1	0	0	10371,RPLP0;
IPI00790287	1	0	1	0	0	0	0	0	0	0	0	0	0	10371,RPLP0;
IPI00791188	1	0	1	0	0	0	0	0	0	0	0	0	0	10371,RPLP0;
IPI00797741	1	0	1	0	0	0	0	0	0	0	0	0	0	10371,RPLP0;
IPI00793002	1	0	1	0	0	0	0	0	0	0	0	0	0	10371,RPLP0;
IPI00556485	1	0	1	0	0	0	0	0	0	0	0	0	0	10371,RPLP0;
IPI00791448	1	0	1	0	0	0	0	0	0	0	0	0	0	10371,RPLP0;
IPI00008527	2	0	0	0	0	0	0	1	0	0	1	0	0	10372,RPLP1;
IPI00412779	1	0	0	0	0	0	0	1	0	0	0	0	0	10372,RPLP1;
IPI00008529	2	0	0	0	0	0	0	1	0	0	1	0	0	10377,RPLP2;
IPI00005537	1	0	0	0	0	0	0	0	0	0	0	1	0	10378,MRPL12;
IPI00025874	2	0	0	0	0	0	0	1	0	0	1	0	0	10381,RPN1;
IPI00793589	1	0	0	0	0	0	0	1	0	0	0	0	0	10381,RPN1;
IPI00945851	1	0	0	0	0	0	0	1	0	0	0	0	0	10381,RPN1;
IPI00008438	1	0	0	0	0	0	0	0	0	0	1	0	0	10383,RPS10;
IPI00025091	1	0	0	0	0	0	0	1	0	0	0	0	0	10384,RPS11;
IPI00221089	2	0	0	0	0	0	0	1	0	0	0	0	1	10386,RPS13;
IPI00479058	1	0	0	0	0	0	0	1	0	0	0	0	0	10388,RPS15;
IPI00221092	1	0	0	0	0	0	0	1	0	0	0	0	0	10396,RPS16;
IPI00450975	1	0	0	0	0	0	0	1	0	0	0	0	0	10396,RPS16;
IPI00013485	1	0	0	0	0	0	0	1	0	0	0	0	0	10404,RPS2;
IPI00386445	1	0	0	0	0	0	0	1	0	0	0	0	0	10404,RPS2;
IPI00795919	1	0	0	0	0	0	0	1	0	0	0	0	0	10405,RPS20;10204,SNORD54;
IPI00794659	1	0	0	0	0	0	0	1	0	0	0	0	0	10405,RPS20;10204,SNORD54;
IPI00796373	1	0	0	0	0	0	0	1	0	0	0	0	0	10405,RPS20;10204,SNORD54;
IPI00012493	1	0	0	0	0	0	0	1	0	0	0	0	0	10405,RPS20;10204,SNORD54;
IPI00791265	1	0	0	0	0	0	0	1	0	0	0	0	0	10405,RPS20;10204,SNORD54;
IPI00795078	1	0	0	0	0	0	0	1	0	0	0	0	0	10405,RPS20;10204,SNORD54;
IPI00794061	1	0	0	0	0	0	0	1	0	0	0	0	0	10405,RPS20;10204,SNORD54;
IPI00915363	1	0	0	0	0	0	0	1	0	0	0	0	0	10411,RPS24;
IPI00029750	1	0	0	0	0	0	0	1	0	0	0	0	0	10411,RPS24;
IPI00847986	1	0	0	0	0	0	0	1	0	0	0	0	0	10411,RPS24;
IPI00915463	1	0	0	0	0	0	0	1	0	0	0	0	0	10411,RPS24;
IPI00903204	1	0	0	0	0	0	0	1	0	0	0	0	0	10411,RPS24;
IPI00179330	1	0	0	0	0	0	0	0	1	0	0	0	0	10417,RPS27A;
IPI00798155	1	0	0	0	0	0	0	0	1	0	0	0	0	10417,RPS27A;
IPI00011253	1	0	0	0	0	0	0	1	0	0	0	0	0	10420,RPS3;
IPI00939811	1	0	0	0	0	0	0	1	0	0	0	0	0	10420,RPS3;
IPI00855830	1	0	0	0	0	0	0	1	0	0	0	0	0	10420,RPS3;
IPI00419880	1	0	0	0	0	1	0	0	0	0	0	0	0	10421,RPS3A;10235,SNORD73A;
IPI00963912	1	0	0	0	0	1	0	0	0	0	0	0	0	10421,RPS3A;10235,SNORD73A;
IPI00966860	1	0	0	0	0	1	0	0	0	0	0	0	0	10421,RPS3A;10235,SNORD73A;
IPI00967641	1	0	0	0	0	1	0	0	0	0	0	0	0	10421,RPS3A;10235,SNORD73A;
IPI00966516	1	0	0	0	0	1	0	0	0	0	0	0	0	10421,RPS3A;10235,SNORD73A;
IPI00964983	1	0	0	0	0	1	0	0	0	0	0	0	0	10421,RPS3A;10235,SNORD73A;
IPI00965481	1	0	0	0	0	1	0	0	0	0	0	0	0	10421,RPS3A;10235,SNORD73A;
IPI00967073	1	0	0	0	0	1	0	0	0	0	0	0	0	10421,RPS3A;10235,SNORD73A;
IPI00967897	1	0	0	0	0	1	0	0	0	0	0	0	0	10421,RPS3A;10235,SNORD73A;
IPI00968146	1	0	0	0	0	1	0	0	0	0	0	0	0	10421,RPS3A;10235,SNORD73A;
IPI00965772	1	0	0	0	0	1	0	0	0	0	0	0	0	10421,RPS3A;10235,SNORD73A;
IPI00967388	1	0	0	0	0	1	0	0	0	0	0	0	0	10421,RPS3A;10235,SNORD73A;
IPI00646114	1	0	0	0	0	0	0	1	0	0	0	0	0	10424,RPS4X;
IPI00217030	1	0	0	0	0	0	0	1	0	0	0	0	0	10424,RPS4X;
IPI00021840	1	0	0	0	0	0	0	1	0	0	0	0	0	10429,RPS6;
IPI00643522	1	0	0	0	0	0	0	1	0	0	0	0	0	10429,RPS6;
IPI00640929	1	0	0	0	0	0	0	1	0	0	0	0	0	10429,RPS6;
IPI00010790	1	0	0	0	0	0	0	1	0	0	0	0	0	1044,BGN;
IPI00639967	1	0	0	0	0	0	0	1	0	0	0	0	0	1044,BGN;
IPI00903084	1	0	0	0	0	0	0	1	0	0	0	0	0	1044,BGN;
IPI00909809	1	0	0	0	0	0	0	1	0	0	0	0	0	1044,BGN;
IPI00909494	1	0	0	0	0	0	0	1	0	0	0	0	0	1044,BGN;
IPI00643384	1	0	0	0	0	0	0	1	0	0	0	0	0	1044,BGN;
IPI00020418	1	0	0	0	0	0	0	0	0	0	0	0	1	10447,RRAS;
IPI00215743	3	0	0	0	0	0	0	1	0	0	1	0	1	10448,RRBP1;
IPI00220967	2	0	0	0	0	0	0	1	0	0	0	1	0	10448,RRBP1;
IPI00744135	1	0	0	0	0	0	0	1	0	0	0	0	0	10448,RRBP1;
IPI00856098	1	0	0	0	0	0	0	1	0	0	0	0	0	10448,RRBP1;
IPI00412154	1	0	0	0	0	0	0	1	0	0	0	0	0	10469,RTN3;
IPI00394896	1	0	0	0	0	0	0	1	0	0	0	0	0	10469,RTN3;
IPI00028946	1	0	0	0	0	0	0	1	0	0	0	0	0	10469,RTN3;
IPI00394897	1	0	0	0	0	0	0	1	0	0	0	0	0	10469,RTN3;
IPI00743293	1	0	0	0	0	0	0	1	0	0	0	0	0	10469,RTN3;
IPI00398795	1	0	0	0	0	0	0	1	0	0	0	0	0	10469,RTN3;
IPI00909794	1	0	0	0	0	0	0	1	0	0	0	0	0	1047,BHMT;
IPI00004101	1	0	0	0	0	0	0	1	0	0	0	0	0	1047,BHMT;
IPI00910055	1	0	0	0	0	0	0	1	0	0	0	0	0	1047,BHMT;
IPI00014363	2	0	0	0	0	0	1	1	0	0	0	0	0	1048,BHMT2;
IPI00922635	2	0	0	0	0	0	1	1	0	0	0	0	0	1048,BHMT2;
IPI00183695	2	0	0	0	0	0	1	1	0	0	0	0	0	10487,S100A10;
IPI00013895	1	0	0	0	0	0	0	1	0	0	0	0	0	10488,S100A11;
IPI00016179	1	0	0	0	0	0	0	1	0	0	0	0	0	10490,S100A13;
IPI00032313	2	0	0	0	0	1	0	0	0	0	0	0	1	10494,S100A4;
IPI00027463	3	0	0	0	0	1	0	0	1	0	0	0	1	10496,S100A6;
IPI00420084	1	0	0	0	0	0	0	1	0	0	0	0	0	1050,BID;
IPI00413587	1	0	0	0	0	0	0	1	0	0	0	0	0	1050,BID;
IPI00385121	1	0	0	0	0	0	0	1	0	0	0	0	0	1050,BID;
IPI00472003	1	0	0	0	0	0	0	1	0	0	0	0	0	1050,BID;
IPI00019399	0	0	0	0	0	0	0	0	0	0	0	0	0	10516,SAA4;
IPI00015954	1	0	0	0	0	0	0	0	0	0	1	0	0	10534,SAR1A;
IPI00002149	2	0	0	0	0	0	0	0	0	1	1	0	0	10535,SAR1B;
IPI00034308	1	1	0	0	0	0	0	0	0	0	0	0	0	10536,SARDH;
IPI00003579	1	0	0	0	0	0	0	0	0	0	0	0	1	10536,SARDH;
IPI00021417	2	1	0	0	0	0	0	0	0	0	0	0	1	10538,SART1;
IPI00306382	2	0	0	0	0	0	0	0	0	0	1	0	1	10565,SCAMP3;
IPI00299468	1	0	0	0	0	0	0	0	0	0	1	0	0	10571,SCD;
IPI00479311	3	0	1	0	0	0	1	1	0	0	0	0	0	10606,SCP2;
IPI00026105	3	0	1	0	0	0	1	1	0	0	0	0	0	10606,SCP2;
IPI00909685	3	0	1	0	0	0	1	1	0	0	0	0	0	10606,SCP2;
IPI00433347	3	0	1	0	0	0	1	1	0	0	0	0	0	10606,SCP2;
IPI00479510	3	0	1	0	0	0	1	1	0	0	0	0	0	10606,SCP2;
IPI00479934	3	0	1	0	0	0	1	1	0	0	0	0	0	10606,SCP2;
IPI00943320	3	0	1	0	0	0	1	1	0	0	0	0	0	10606,SCP2;
IPI00783862	1	0	0	0	0	0	0	1	0	0	0	0	0	1063,BLVRB;
IPI00299086	1	0	0	0	0	0	0	0	0	0	0	1	0	10662,SDCBP;
IPI00217143	3	0	0	0	0	0	0	1	0	0	1	1	0	10680,SDHA;
IPI00965026	1	0	0	0	0	0	0	1	0	0	0	0	0	10680,SDHA;
IPI00964764	1	0	0	0	0	0	0	1	0	0	0	0	0	10680,SDHA;
IPI00902754	1	0	0	0	0	0	0	1	0	0	0	0	0	10680,SDHA;
IPI00964725	1	0	0	0	0	0	0	1	0	0	0	0	0	10680,SDHA;
IPI00956532	1	0	0	0	0	0	0	1	0	0	0	0	0	10680,SDHA;
IPI00964436	1	0	0	0	0	0	0	1	0	0	0	0	0	10680,SDHA;
IPI00965327	1	0	0	0	0	0	0	1	0	0	0	0	0	10680,SDHA;
IPI00305166	1	0	0	0	0	0	0	0	0	0	0	1	0	10680,SDHA;
IPI00006865	1	0	0	0	0	0	0	0	0	0	1	0	0	10700,SEC22B;
IPI00908375	1	0	0	0	0	0	0	1	0	0	0	0	0	10701,SEC23A;
IPI00017375	1	0	0	0	0	0	0	1	0	0	0	0	0	10701,SEC23A;
IPI00896523	1	0	0	0	0	0	0	0	1	0	0	0	0	10760,SET;
IPI00072377	1	0	0	0	0	0	0	0	1	0	0	0	0	10760,SET;
IPI00301311	1	0	0	0	0	0	0	0	1	0	0	0	0	10760,SET;
IPI00915958	1	0	0	0	0	0	0	0	1	0	0	0	0	10760,SET;
IPI00917753	1	0	0	0	0	0	0	0	1	0	0	0	0	10760,SET;
IPI00844040	1	0	0	0	0	0	0	0	1	0	0	0	0	10760,SET;
IPI00908449	1	0	1	0	0	0	0	0	0	0	0	0	0	10767,SF3A3;
IPI00029764	1	0	1	0	0	0	0	0	0	0	0	0	0	10767,SF3A3;
IPI00013890	1	0	0	0	0	0	0	0	0	0	0	0	1	10773,SFN;
IPI00010740	1	0	0	0	0	0	0	1	0	0	0	0	0	10774,SFPQ;
IPI00216613	1	0	0	0	0	0	0	1	0	0	0	0	0	10774,SFPQ;
IPI00966239	1	0	0	0	0	0	0	1	0	0	0	0	0	10774,SFPQ;
IPI00414984	1	0	0	0	0	0	0	0	0	0	1	0	0	10808,SGCE;
IPI00025318	1	0	0	0	0	0	0	1	0	0	0	0	0	10823,SH3BGRL;
IPI00008665	1	0	0	0	0	0	0	1	0	0	0	0	0	10850,SHMT1;
IPI00220668	1	0	0	0	0	0	0	1	0	0	0	0	0	10850,SHMT1;
IPI00220669	1	0	0	0	0	0	0	1	0	0	0	0	0	10850,SHMT1;
IPI00002519	1	0	0	0	0	0	0	1	0	0	0	0	0	10850,SHMT1;
IPI00793862	1	0	0	0	0	0	0	1	0	0	0	0	0	10850,SHMT1;
IPI00791841	1	0	0	0	0	0	0	1	0	0	0	0	0	10850,SHMT1;
IPI00022649	1	0	0	0	0	0	0	0	0	0	0	1	0	10911,SLC12A2;
IPI00019472	1	0	0	0	0	0	0	0	0	0	1	0	0	10943,SLC1A5;
IPI00294159	1	0	0	0	0	0	0	1	0	0	0	0	0	10979,SLC25A1;
IPI00219729	1	0	0	0	0	0	0	0	0	0	1	0	0	10981,SLC25A11;
IPI00007084	4	0	1	0	0	0	1	1	0	0	1	0	0	10983,SLC25A13;
IPI00930710	3	0	1	0	0	0	1	1	0	0	0	0	0	10983,SLC25A13;
IPI00003389	2	0	1	0	0	0	0	0	0	0	1	0	0	10985,SLC25A15;
IPI00908629	1	0	1	0	0	0	0	0	0	0	0	0	0	10985,SLC25A15;
IPI00640352	1	0	1	0	0	0	0	0	0	0	0	0	0	10985,SLC25A15;
IPI00022202	2	0	0	0	0	0	0	1	0	0	0	1	0	10989,SLC25A3;
IPI00788624	1	0	0	0	0	0	0	1	0	0	0	0	0	10989,SLC25A3;
IPI00215777	1	0	0	0	0	0	0	1	0	0	0	0	0	10989,SLC25A3;
IPI00792029	1	0	0	0	0	0	0	1	0	0	0	0	0	10989,SLC25A3;
IPI00790115	1	0	0	0	0	0	0	1	0	0	0	0	0	10989,SLC25A3;
IPI00791315	1	0	0	0	0	0	0	1	0	0	0	0	0	10989,SLC25A3;
IPI00793177	1	0	0	0	0	0	0	1	0	0	0	0	0	10989,SLC25A3;
IPI00794578	1	0	0	0	0	0	0	1	0	0	0	0	0	10989,SLC25A3;
IPI00007188	2	0	0	0	0	0	0	1	0	0	1	0	0	10991,SLC25A5;
IPI00032107	1	0	0	0	0	0	0	0	0	0	1	0	0	10994,SLC26A2;
IPI00024787	1	0	0	0	0	0	0	0	0	0	1	0	0	10996,SLC27A2;
IPI00220194	1	0	0	0	0	0	0	0	0	0	0	0	1	11005,SLC2A1;
IPI00027493	3	0	0	0	1	0	0	0	0	0	1	0	1	11026,SLC3A2;
IPI00554722	1	0	0	0	1	0	0	0	0	0	0	0	0	11026,SLC3A2;
IPI00604710	1	0	0	0	1	0	0	0	0	0	0	0	0	11026,SLC3A2;
IPI00554611	1	0	0	0	1	0	0	0	0	0	0	0	0	11026,SLC3A2;
IPI00908885	1	0	0	0	1	0	0	0	0	0	0	0	0	11026,SLC3A2;
IPI00554481	1	0	0	0	1	0	0	0	0	0	0	0	0	11026,SLC3A2;
IPI00021058	1	0	0	0	0	0	0	0	0	0	0	1	0	11033,SLC4A7;
IPI00719757	1	0	0	0	0	0	0	0	0	0	0	1	0	11033,SLC4A7;
IPI00008986	1	0	0	0	0	0	0	0	0	0	0	0	1	11063,SLC7A5;
IPI00003527	1	0	0	0	0	0	0	0	0	0	0	0	1	11075,SLC9A3R1;
IPI00218784	1	0	1	0	0	0	0	0	0	0	0	0	0	11120,SMPD1;
IPI00296461	1	0	1	0	0	0	0	0	0	0	0	0	0	11120,SMPD1;
IPI00218785	1	0	1	0	0	0	0	0	0	0	0	0	0	11120,SMPD1;
IPI00010438	1	0	0	0	0	0	0	0	0	0	1	0	0	11131,SNAP23;
IPI00297714	1	0	0	0	0	0	0	0	0	0	0	1	0	11141,SNCG;
IPI00017963	1	0	0	0	0	0	0	0	0	0	1	0	0	11159,SNRPD2;
IPI00019906	1	0	0	0	0	0	0	0	0	0	1	0	0	1116,BSG;
IPI00647942	1	0	1	0	0	0	0	0	0	0	0	0	0	11161,SNRPE;
IPI00029266	1	0	1	0	0	0	0	0	0	0	0	0	0	11161,SNRPE;
IPI00789078	1	0	0	0	0	0	0	1	0	0	0	0	0	11179,SOD1;
IPI00218733	1	0	0	0	0	0	0	1	0	0	0	0	0	11179,SOD1;
IPI00022314	1	0	0	0	0	0	0	0	0	0	0	0	1	11180,SOD2;
IPI00027827	1	0	0	0	0	0	0	1	0	0	0	0	0	11181,SOD3;
IPI00909718	2	0	0	0	0	0	1	1	0	0	0	0	0	1119,BST2;
IPI00026241	2	0	0	0	0	0	1	1	0	0	0	0	0	1119,BST2;
IPI00910886	1	0	0	0	0	0	0	1	0	0	0	0	0	11220,SPARCL1;
IPI00296777	1	0	0	0	0	0	0	1	0	0	0	0	0	11220,SPARCL1;
IPI00965611	1	0	0	0	0	0	0	1	0	0	0	0	0	11220,SPARCL1;
IPI00909737	1	0	0	0	0	0	0	1	0	0	0	0	0	11220,SPARCL1;
IPI00793166	1	0	0	0	0	0	0	1	0	0	0	0	0	11220,SPARCL1;
IPI00017469	1	0	0	0	0	0	0	1	0	0	0	0	0	11257,SPR;
IPI00843765	1	0	0	0	0	0	0	1	0	0	0	0	0	11273,SPTAN1;
IPI00844215	1	0	0	0	0	0	0	1	0	0	0	0	0	11273,SPTAN1;
IPI00879810	1	0	0	0	0	0	0	1	0	0	0	0	0	11273,SPTAN1;
IPI00745092	1	0	0	0	0	0	0	1	0	0	0	0	0	11273,SPTAN1;
IPI00871535	1	0	0	0	0	0	0	1	0	0	0	0	0	11273,SPTAN1;
IPI00005614	2	0	0	0	0	0	0	1	0	0	0	1	0	11275,SPTBN1;
IPI00333015	1	0	0	0	0	0	0	1	0	0	0	0	0	11275,SPTBN1;
IPI00328230	1	0	0	0	0	0	0	1	0	0	0	0	0	11275,SPTBN1;
IPI00179473	1	0	0	0	0	0	0	0	0	0	0	1	0	11280,SQSTM1;
IPI00293434	2	0	0	0	0	0	0	0	0	0	1	0	1	11299,SRP14;
IPI00916922	1	0	0	0	0	0	0	1	0	0	0	0	0	11316,SSB;
IPI00916802	1	0	0	0	0	0	0	1	0	0	0	0	0	11316,SSB;
IPI00917386	1	0	0	0	0	0	0	1	0	0	0	0	0	11316,SSB;
IPI00009032	1	0	0	0	0	0	0	1	0	0	0	0	0	11316,SSB;
IPI00917205	1	0	0	0	0	0	0	1	0	0	0	0	0	11316,SSB;
IPI00029744	1	0	0	0	0	0	0	0	0	0	1	0	0	11317,SSBP1;
IPI00301021	1	0	0	0	0	0	0	0	0	0	1	0	0	11323,SSR1;
IPI00019385	1	0	0	0	0	0	0	0	0	0	1	0	0	11326,SSR4;
IPI00005154	1	0	0	0	0	0	0	0	0	0	0	0	1	11327,SSRP1;
IPI00892883	1	0	0	0	0	0	0	1	0	0	0	0	0	11343,ST13;
IPI00892885	1	0	0	0	0	0	0	1	0	0	0	0	0	11343,ST13;
IPI00892521	1	0	0	0	0	0	0	1	0	0	0	0	0	11343,ST13;
IPI00032826	1	0	0	0	0	0	0	1	0	0	0	0	0	11343,ST13;
IPI00030781	2	1	0	0	0	0	0	1	0	0	0	0	0	11362,STAT1;
IPI00797149	1	0	0	0	0	0	0	1	0	0	0	0	0	11362,STAT1;
IPI00795482	1	0	0	0	0	0	0	1	0	0	0	0	0	11362,STAT1;
IPI00915952	1	0	0	0	0	0	0	1	0	0	0	0	0	11362,STAT1;
IPI00916067	1	0	0	0	0	0	0	1	0	0	0	0	0	11362,STAT1;
IPI00916320	1	0	0	0	0	0	0	1	0	0	0	0	0	11362,STAT1;
IPI00915841	1	0	0	0	0	0	0	1	0	0	0	0	0	11362,STAT1;
IPI00916196	1	0	0	0	0	0	0	1	0	0	0	0	0	11362,STAT1;
IPI00218188	1	0	0	0	0	0	0	1	0	0	0	0	0	11362,STAT1;
IPI00329332	1	0	0	0	0	0	0	0	0	0	1	0	0	11430,STX12;
IPI00289876	2	0	0	0	0	0	0	0	0	1	1	0	0	11442,STX7;
IPI00019971	1	0	0	0	0	0	0	0	0	0	1	0	0	11445,STXBP2;
IPI00297626	1	0	0	0	0	0	0	0	0	0	1	0	0	11446,STXBP3;
IPI00030730	1	0	0	0	0	0	0	0	0	0	0	0	1	11455,SULT1A3;30004,SULT1A4;
IPI00005737	1	0	0	0	0	0	0	0	0	0	1	0	0	11476,SURF4;
IPI00141933	1	0	1	0	0	0	0	0	0	0	0	0	0	1149,BUB1B;
IPI00922915	1	0	1	0	0	0	0	0	0	0	0	0	0	1149,BUB1B;
IPI00921844	1	0	1	0	0	0	0	0	0	0	0	0	0	1149,BUB1B;
IPI00952610	1	0	1	0	0	0	0	0	0	0	0	0	0	1149,BUB1B;
IPI00021290	2	0	0	0	0	0	0	0	0	0	0	1	1	115,ACLY;
IPI00296215	1	0	0	0	0	0	0	0	0	0	1	0	0	11529,EPCAM;
IPI00556415	1	0	0	0	0	0	0	1	0	0	0	0	0	11553,TAGLN;
IPI00386638	1	0	0	0	0	0	0	1	0	0	0	0	0	11553,TAGLN;
IPI00216138	1	0	0	0	0	0	0	1	0	0	0	0	0	11553,TAGLN;
IPI00550363	3	0	0	0	0	0	1	1	0	0	0	0	1	11554,TAGLN2;
IPI00644531	2	0	0	0	0	0	1	1	0	0	0	0	0	11554,TAGLN2;
IPI00647915	2	0	0	0	0	0	1	1	0	0	0	0	0	11554,TAGLN2;
IPI00744692	1	0	0	0	0	0	0	1	0	0	0	0	0	11559,TALDO1;
IPI00106559	1	0	0	0	0	0	0	0	0	0	1	0	0	11575,TAX1BP1;
IPI00008485	2	0	0	0	0	0	1	1	0	0	0	0	0	117,ACO1;
IPI00643595	2	0	0	0	0	0	1	1	0	0	0	0	0	117,ACO1;
IPI00930318	2	0	0	0	0	0	1	1	0	0	0	0	0	117,ACO1;
IPI00022463	3	0	0	0	0	1	0	1	0	0	0	0	1	11740,TF;
IPI00945626	2	0	0	0	0	1	0	1	0	0	0	0	0	11740,TF;
IPI00790648	2	0	0	0	0	1	0	1	0	0	0	0	0	11740,TF;
IPI00945308	2	0	0	0	0	1	0	1	0	0	0	0	0	11740,TF;
IPI00945661	2	0	0	0	0	1	0	1	0	0	0	0	0	11740,TF;
IPI00945828	2	0	0	0	0	1	0	1	0	0	0	0	0	11740,TF;
IPI00877763	2	0	0	0	0	1	0	1	0	0	0	0	0	11740,TF;
IPI00013195	1	0	0	0	0	0	0	0	0	0	1	0	0	1176,MRPL49;
IPI00022462	2	0	0	0	0	0	0	0	0	0	1	0	1	11763,TFRC;
IPI00761017	1	0	0	0	0	0	0	1	0	0	0	0	0	11767,TGFB1I1;
IPI00396399	1	0	0	0	0	0	0	1	0	0	0	0	0	11767,TGFB1I1;
IPI00873923	1	0	0	0	0	0	0	1	0	0	0	0	0	11771,TGFBI;
IPI00940091	1	0	0	0	0	0	0	1	0	0	0	0	0	11771,TGFBI;
IPI00965111	1	0	0	0	0	0	0	1	0	0	0	0	0	11771,TGFBI;
IPI00967087	1	0	0	0	0	0	0	1	0	0	0	0	0	11771,TGFBI;
IPI00965868	1	0	0	0	0	0	0	1	0	0	0	0	0	11771,TGFBI;
IPI00018219	1	0	0	0	0	0	0	1	0	0	0	0	0	11771,TGFBI;
IPI00966279	1	0	0	0	0	0	0	1	0	0	0	0	0	11771,TGFBI;
IPI00964431	1	0	0	0	0	0	0	1	0	0	0	0	0	11771,TGFBI;
IPI00965607	1	0	0	0	0	0	0	1	0	0	0	0	0	11771,TGFBI;
IPI00966527	1	0	0	0	0	0	0	1	0	0	0	0	0	11771,TGFBI;
IPI00294578	3	0	0	0	0	0	0	1	0	0	0	1	1	11778,TGM2;
IPI00218251	1	0	0	0	0	0	0	1	0	0	0	0	0	11778,TGM2;
IPI00873556	1	0	0	0	0	0	0	1	0	0	0	0	0	11778,TGM2;
IPI00017855	1	0	0	0	0	0	0	1	0	0	0	0	0	118,ACO2;
IPI00909879	1	0	0	0	0	0	0	1	0	0	0	0	0	118,ACO2;
IPI00382844	1	0	0	0	0	0	0	1	0	0	0	0	0	118,ACO2;
IPI00790739	1	0	0	0	0	0	0	1	0	0	0	0	0	118,ACO2;
IPI00022892	1	0	0	0	0	0	0	1	0	0	0	0	0	11801,THY1;
IPI00333996	1	0	1	0	0	0	0	0	0	0	0	0	0	11802,TIA1;
IPI00926546	1	0	1	0	0	0	0	0	0	0	0	0	0	11802,TIA1;
IPI00926358	1	0	1	0	0	0	0	0	0	0	0	0	0	11802,TIA1;
IPI00927286	1	0	1	0	0	0	0	0	0	0	0	0	0	11802,TIA1;
IPI00743479	1	0	1	0	0	0	0	0	0	0	0	0	0	11802,TIA1;
IPI00291398	1	0	1	0	0	0	0	0	0	0	0	0	0	11802,TIA1;
IPI00003843	1	0	0	0	0	0	0	0	0	0	0	1	0	11828,TJP2;
IPI00643920	3	0	0	0	0	1	0	0	1	0	0	0	1	11834,TKT;
IPI00947136	2	0	0	0	0	1	0	0	1	0	0	0	0	11834,TKT;
IPI00942979	2	0	0	0	0	1	0	0	1	0	0	0	0	11834,TKT;
IPI00793119	2	0	0	0	0	1	0	0	1	0	0	0	0	11834,TKT;
IPI00792641	2	0	0	0	0	1	0	0	1	0	0	0	0	11834,TKT;
IPI00946864	2	0	0	0	0	1	0	0	1	0	0	0	0	11834,TKT;
IPI00946973	2	0	0	0	0	1	0	0	1	0	0	0	0	11834,TKT;
IPI00940673	2	0	0	0	0	1	0	0	1	0	0	0	0	11834,TKT;
IPI00298994	1	0	0	0	0	0	0	1	0	0	0	0	0	11845,TLN1;
IPI00013449	1	0	0	0	0	0	0	0	0	0	1	0	0	11858,TSPAN6;
IPI00007730	1	0	0	0	0	0	0	0	0	0	0	0	1	1187,C14orf1;
IPI00795693	1	0	0	0	0	0	0	1	0	0	0	0	0	11875,TMPO;
IPI00181409	1	0	0	0	0	0	0	1	0	0	0	0	0	11875,TMPO;
IPI00030131	1	0	0	0	0	0	0	1	0	0	0	0	0	11875,TMPO;
IPI00216230	1	0	0	0	0	0	0	1	0	0	0	0	0	11875,TMPO;
IPI00873716	1	0	0	0	0	0	0	1	0	0	0	0	0	11875,TMPO;
IPI00795286	1	0	0	0	0	0	0	1	0	0	0	0	0	11875,TMPO;
IPI00792115	1	0	0	0	0	0	0	1	0	0	0	0	0	11891,CLEC3B;
IPI00009028	1	0	0	0	0	0	0	1	0	0	0	0	0	11891,CLEC3B;
IPI00927104	1	0	0	0	0	0	0	1	0	0	0	0	0	11973,TNS1;
IPI00925901	1	0	0	0	0	0	0	1	0	0	0	0	0	11973,TNS1;
IPI00924783	1	0	0	0	0	0	0	1	0	0	0	0	0	11973,TNS1;
IPI00927341	1	0	0	0	0	0	0	1	0	0	0	0	0	11973,TNS1;
IPI00300936	1	0	0	0	0	0	0	1	0	0	0	0	0	11973,TNS1;
IPI00925950	1	0	0	0	0	0	0	1	0	0	0	0	0	11973,TNS1;
IPI00307545	1	0	0	0	0	0	0	1	0	0	0	0	0	11973,TNS1;
IPI00927516	1	0	0	0	0	0	0	1	0	0	0	0	0	11973,TNS1;
IPI00927045	1	0	0	0	0	0	0	1	0	0	0	0	0	11973,TNS1;
IPI00927764	1	0	0	0	0	0	0	1	0	0	0	0	0	11973,TNS1;
IPI00384302	1	0	0	0	0	0	0	1	0	0	0	0	0	11973,TNS1;
IPI00926129	1	0	0	0	0	0	0	1	0	0	0	0	0	11973,TNS1;
IPI00941929	2	0	0	0	0	0	1	1	0	0	0	0	0	11976,TNXB;
IPI00940904	2	0	0	0	0	0	1	1	0	0	0	0	0	11976,TNXB;
IPI00946793	2	0	0	0	0	0	1	1	0	0	0	0	0	11976,TNXB;
IPI00894171	2	0	0	0	0	0	1	1	0	0	0	0	0	11976,TNXB;
IPI00218639	2	0	0	0	0	0	1	1	0	0	0	0	0	11976,TNXB;
IPI00946340	2	0	0	0	0	0	1	1	0	0	0	0	0	11976,TNXB;
IPI00744907	2	0	0	0	0	0	1	1	0	0	0	0	0	11976,TNXB;
IPI00941345	2	0	0	0	0	0	1	1	0	0	0	0	0	11976,TNXB;
IPI00383670	1	0	0	0	0	0	0	0	0	0	0	1	0	12006,TPD52L1;
IPI00797270	4	0	0	0	0	1	1	1	1	0	0	0	0	12009,TPI1;
IPI00465028	4	0	0	0	0	1	1	1	1	0	0	0	0	12009,TPI1;
IPI00216135	1	0	0	0	0	0	0	1	0	0	0	0	0	12010,TPM1;
IPI00000230	1	0	0	0	0	0	0	1	0	0	0	0	0	12010,TPM1;
IPI00915324	1	0	0	0	0	0	0	1	0	0	0	0	0	12010,TPM1;
IPI00921977	1	0	0	0	0	0	0	1	0	0	0	0	0	12010,TPM1;
IPI00604537	1	0	0	0	0	0	0	1	0	0	0	0	0	12010,TPM1;
IPI00014581	1	0	0	0	0	0	0	1	0	0	0	0	0	12010,TPM1;
IPI00296039	1	0	0	0	0	0	0	1	0	0	0	0	0	12010,TPM1;
IPI00941861	1	0	0	0	0	0	0	1	0	0	0	0	0	12010,TPM1;
IPI00940343	1	0	0	0	0	0	0	1	0	0	0	0	0	12010,TPM1;
IPI00940084	1	0	0	0	0	0	0	1	0	0	0	0	0	12010,TPM1;
IPI00646748	1	0	0	0	0	0	0	1	0	0	0	0	0	12011,TPM2;
IPI00513698	1	0	0	0	0	0	0	1	0	0	0	0	0	12011,TPM2;
IPI00013991	1	0	0	0	0	0	0	1	0	0	0	0	0	12011,TPM2;
IPI00220709	1	0	0	0	0	0	0	1	0	0	0	0	0	12011,TPM2;
IPI00910712	1	0	0	0	0	0	0	1	0	0	0	0	0	12011,TPM2;
IPI00382894	1	0	0	0	0	0	0	1	0	0	0	0	0	12012,TPM3;
IPI00477649	1	0	0	0	0	0	0	1	0	0	0	0	0	12012,TPM3;
IPI00642042	1	0	0	0	0	0	0	1	0	0	0	0	0	12012,TPM3;
IPI00966330	1	0	0	0	0	0	0	1	0	0	0	0	0	12012,TPM3;
IPI00183968	1	0	0	0	0	0	0	1	0	0	0	0	0	12012,TPM3;
IPI00218320	1	0	0	0	0	0	0	1	0	0	0	0	0	12012,TPM3;
IPI00643370	1	0	0	0	0	0	0	1	0	0	0	0	0	12012,TPM3;
IPI00479185	1	0	0	0	0	0	0	1	0	0	0	0	0	12012,TPM3;
IPI00965179	1	0	0	0	0	0	0	1	0	0	0	0	0	12012,TPM3;
IPI00909961	1	0	0	0	0	0	0	1	0	0	0	0	0	12012,TPM3;
IPI00967467	1	0	0	0	0	0	0	1	0	0	0	0	0	12012,TPM3;
IPI00966664	1	0	0	0	0	0	0	1	0	0	0	0	0	12012,TPM3;
IPI00218319	1	0	0	0	0	0	0	1	0	0	0	0	0	12012,TPM3;
IPI00216975	2	0	0	0	0	0	1	1	0	0	0	0	0	12013,TPM4;
IPI00010779	2	0	0	0	0	0	1	1	0	0	0	0	0	12013,TPM4;
IPI00910322	2	0	0	0	0	0	1	1	0	0	0	0	0	12013,TPM4;
IPI00027230	3	1	0	0	0	0	0	1	0	0	0	0	1	12028,HSP90B1;
IPI00939289	1	0	0	0	0	0	0	1	0	0	0	0	0	12028,HSP90B1;
IPI00219861	1	0	0	0	0	0	0	0	0	0	0	1	0	122,ACP1;
IPI00291866	0	0	0	0	0	0	0	0	0	0	0	0	0	1228,SERPING1;
IPI00556459	0	0	0	0	0	0	0	0	0	0	0	0	0	1228,SERPING1;
IPI00216293	2	0	0	0	0	0	1	1	0	0	0	0	0	12388,TST;
IPI00878140	2	0	0	0	0	0	1	1	0	0	0	0	0	12388,TST;
IPI00016912	1	0	0	0	0	0	0	0	0	0	1	0	0	12391,TTC1;
IPI00916823	1	0	0	0	0	0	0	1	0	0	0	0	0	12407,TUBA4A;
IPI00917863	1	0	0	0	0	0	0	1	0	0	0	0	0	12407,TUBA4A;
IPI00794009	1	0	0	0	0	0	0	1	0	0	0	0	0	12407,TUBA4A;
IPI00797717	1	0	0	0	0	0	0	1	0	0	0	0	0	12407,TUBA4A;
IPI00007750	1	0	0	0	0	0	0	1	0	0	0	0	0	12407,TUBA4A;
IPI00794663	1	0	0	0	0	0	0	1	0	0	0	0	0	12407,TUBA4A;
IPI00335314	1	0	0	0	0	0	0	1	0	0	0	0	0	12407,TUBA4A;
IPI00916391	1	0	0	0	0	0	0	1	0	0	0	0	0	12407,TUBA4A;18809,TUBA1B;
IPI00295081	1	0	0	0	0	0	0	0	0	0	1	0	0	12417,TUBG1;
IPI00027107	1	0	0	0	0	0	0	1	0	0	0	0	0	12420,TUFM;
IPI00014230	2	0	0	0	0	0	0	0	1	0	1	0	0	1243,C1QBP;
IPI00796075	1	0	0	0	0	0	0	0	1	0	0	0	0	1243,C1QBP;
IPI00456429	1	0	0	0	0	0	0	0	1	0	0	0	0	12458,UBA52;
IPI00719280	1	0	0	0	0	0	0	0	1	0	0	0	0	12463,UBB;
IPI00792712	2	0	0	0	0	0	0	1	1	0	0	0	0	12468,UBC;
IPI00789823	2	0	0	0	0	0	0	1	1	0	0	0	0	12468,UBC;
IPI00793729	2	0	0	0	0	0	0	1	1	0	0	0	0	12468,UBC;
IPI00794925	2	0	0	0	0	0	0	1	1	0	0	0	0	12468,UBC;
IPI00969566	2	0	0	0	0	0	0	1	1	0	0	0	0	12468,UBC;
IPI00797400	2	0	0	0	0	0	0	1	1	0	0	0	0	12468,UBC;
IPI00795527	2	0	0	0	0	0	0	1	1	0	0	0	0	12468,UBC;
IPI00790633	2	0	0	0	0	0	0	1	1	0	0	0	0	12468,UBC;
IPI00793330	2	0	0	0	0	0	0	1	1	0	0	0	0	12468,UBC;
IPI00784990	2	0	0	0	0	0	0	1	1	0	0	0	0	12468,UBC;
IPI00796007	2	0	0	0	0	0	0	1	1	0	0	0	0	12468,UBC;
IPI00793810	2	0	0	0	0	0	0	1	1	0	0	0	0	12468,UBC;
IPI00796600	1	0	0	0	0	0	0	0	1	0	0	0	0	12468,UBC;
IPI00794211	1	0	0	0	0	0	0	0	1	0	0	0	0	12468,UBC;
IPI00026119	1	0	0	0	0	0	0	1	0	0	0	0	0	12469,UBA1;
IPI00645078	1	0	0	0	0	0	0	1	0	0	0	0	0	12469,UBA1;
IPI00552452	1	0	0	0	0	0	0	1	0	0	0	0	0	12469,UBA1;
IPI00646990	1	0	0	0	0	0	0	1	0	0	0	0	0	12469,UBA1;
IPI00908755	1	0	0	0	0	0	0	1	0	0	0	0	0	12469,UBA1;
IPI00641319	1	0	0	0	0	0	0	1	0	0	0	0	0	12469,UBA1;
IPI00644183	1	0	0	0	0	0	0	1	0	0	0	0	0	12469,UBA1;
IPI00647463	1	0	0	0	0	0	0	1	0	0	0	0	0	12469,UBA1;
IPI00515098	3	0	1	0	0	0	1	1	0	0	0	0	0	1248,C2;
IPI00303963	0	0	0	0	0	0	0	0	0	0	0	0	0	1248,C2;
IPI00909773	1	0	0	0	0	0	0	1	0	0	0	0	0	12488,UBE2L3;
IPI00021347	1	0	0	0	0	0	0	1	0	0	0	0	0	12488,UBE2L3;
IPI00909975	1	0	0	0	0	0	0	1	0	0	0	0	0	12488,UBE2L3;
IPI00329563	1	0	0	0	0	0	0	1	0	0	0	0	0	12490,UBE2L6;
IPI00386520	1	0	0	0	0	0	0	1	0	0	0	0	0	12490,UBE2L6;
IPI00028957	1	0	0	0	0	0	0	0	0	0	1	0	0	12499,UBE4A;
IPI00294870	1	0	1	0	0	0	0	0	0	0	0	0	0	12507,UBP1;
IPI00927195	1	0	1	0	0	0	0	0	0	0	0	0	0	12507,UBP1;
IPI00925286	1	0	1	0	0	0	0	0	0	0	0	0	0	12507,UBP1;
IPI00925067	1	0	1	0	0	0	0	0	0	0	0	0	0	12507,UBP1;
IPI00005018	1	0	1	0	0	0	0	0	0	0	0	0	0	12507,UBP1;
IPI00927387	1	0	1	0	0	0	0	0	0	0	0	0	0	12507,UBP1;
IPI00018352	1	0	0	0	0	0	0	0	0	0	0	1	0	12513,UCHL1;
IPI00968010	2	0	0	0	0	0	0	1	1	0	0	0	0	12525,UGDH;
IPI00967433	2	0	0	0	0	0	0	1	1	0	0	0	0	12525,UGDH;
IPI00031420	2	0	0	0	0	0	0	1	1	0	0	0	0	12525,UGDH;
IPI00956601	2	0	0	0	0	0	0	1	1	0	0	0	0	12525,UGDH;
IPI00964927	2	0	0	0	0	0	0	1	1	0	0	0	0	12525,UGDH;
IPI00966697	2	0	0	0	0	0	0	1	1	0	0	0	0	12525,UGDH;
IPI00966999	2	0	0	0	0	0	0	1	1	0	0	0	0	12525,UGDH;
IPI00965344	2	0	0	0	0	0	0	1	1	0	0	0	0	12525,UGDH;
IPI00966385	2	0	0	0	0	0	0	1	1	0	0	0	0	12525,UGDH;
IPI00945282	1	0	0	0	0	0	0	1	0	0	0	0	0	12527,UGP2;
IPI00946068	1	0	0	0	0	0	0	1	0	0	0	0	0	12527,UGP2;
IPI00946690	1	0	0	0	0	0	0	1	0	0	0	0	0	12527,UGP2;
IPI00946012	1	0	0	0	0	0	0	1	0	0	0	0	0	12527,UGP2;
IPI00946873	1	0	0	0	0	0	0	1	0	0	0	0	0	12527,UGP2;
IPI00945447	1	0	0	0	0	0	0	1	0	0	0	0	0	12527,UGP2;
IPI00945562	1	0	0	0	0	0	0	1	0	0	0	0	0	12527,UGP2;
IPI00947015	1	0	0	0	0	0	0	1	0	0	0	0	0	12527,UGP2;
IPI00329331	1	0	0	0	0	0	0	1	0	0	0	0	0	12527,UGP2;
IPI00395676	1	0	0	0	0	0	0	1	0	0	0	0	0	12527,UGP2;
IPI00946647	1	0	0	0	0	0	0	1	0	0	0	0	0	12527,UGP2;
IPI00946516	1	0	0	0	0	0	0	1	0	0	0	0	0	12527,UGP2;
IPI00939504	1	0	0	0	0	0	0	1	0	0	0	0	0	12527,UGP2;
IPI00946245	1	0	0	0	0	0	0	1	0	0	0	0	0	12527,UGP2;
IPI00945112	1	0	0	0	0	0	0	1	0	0	0	0	0	12527,UGP2;
IPI00873223	1	0	0	0	0	0	0	1	0	0	0	0	0	12527,UGP2;
IPI00944947	1	0	0	0	0	0	0	1	0	0	0	0	0	12527,UGP2;
IPI00945711	1	0	0	0	0	0	0	1	0	0	0	0	0	12527,UGP2;
IPI00930064	2	0	0	0	0	0	1	1	0	0	0	0	0	12530,UGT1A1;
IPI00434346	2	0	0	0	0	0	1	1	0	0	0	0	0	12530,UGT1A1;
IPI00657799	2	0	0	0	0	0	1	1	0	0	0	0	0	12531,UGT1A10;
IPI00233885	2	0	0	0	0	0	1	1	0	0	0	0	0	12531,UGT1A10;
IPI00473079	2	0	0	0	0	0	1	1	0	0	0	0	0	12535,UGT1A3;
IPI00439935	2	0	0	0	0	0	1	1	0	0	0	0	0	12536,UGT1A4;
IPI00893254	2	0	0	0	0	0	1	1	0	0	0	0	0	12536,UGT1A4;
IPI00956634	2	0	0	0	0	0	1	1	0	0	0	0	0	12537,UGT1A5;
IPI00472824	2	0	0	0	0	0	1	1	0	0	0	0	0	12537,UGT1A5;
IPI00760952	2	0	0	0	0	0	1	1	0	0	0	0	0	12538,UGT1A6;
IPI00410366	2	0	0	0	0	0	1	1	0	0	0	0	0	12538,UGT1A6;
IPI00892843	2	0	0	0	0	0	1	1	0	0	0	0	0	12538,UGT1A6;
IPI00451965	2	0	0	0	0	0	1	1	0	0	0	0	0	12538,UGT1A6;
IPI00946165	2	0	0	0	0	0	1	1	0	0	0	0	0	12538,UGT1A6;
IPI00956507	3	0	1	0	0	0	1	1	0	0	0	0	0	12539,UGT1A7;
IPI00956477	3	0	1	0	0	0	1	1	0	0	0	0	0	12539,UGT1A7;
IPI00872012	2	0	0	0	0	0	1	1	0	0	0	0	0	12539,UGT1A7;
IPI00946102	2	0	0	0	0	0	1	1	0	0	0	0	0	12539,UGT1A7;
IPI00384872	2	0	0	0	0	0	1	1	0	0	0	0	0	12539,UGT1A7;
IPI00039666	2	0	0	0	0	0	1	1	0	0	0	0	0	12540,UGT1A8;
IPI00426542	3	0	1	0	0	0	1	1	0	0	0	0	0	12541,UGT1A9;
IPI00967700	2	0	0	0	0	0	1	1	0	0	0	0	0	12554,UGT2B7;
IPI00966879	2	0	0	0	0	0	1	1	0	0	0	0	0	12554,UGT2B7;
IPI00029784	2	0	0	0	0	0	1	1	0	0	0	0	0	12554,UGT2B7;
IPI00926787	1	0	0	0	0	0	0	1	0	0	0	0	0	12585,UQCRC1;
IPI00013847	1	0	0	0	0	0	0	1	0	0	0	0	0	12585,UQCRC1;
IPI00927812	1	0	0	0	0	0	0	1	0	0	0	0	0	12585,UQCRC1;
IPI00305383	2	0	0	0	0	0	0	1	0	0	1	0	0	12586,UQCRC2;
IPI00026964	2	0	0	0	0	0	0	1	0	0	1	0	0	12587,UQCRFS1;
IPI00000873	1	0	0	0	0	0	0	0	0	0	0	1	0	12651,VARS;
IPI00291175	3	0	0	0	0	0	0	1	0	0	0	1	1	12665,VCL;
IPI00307162	1	0	0	0	0	0	0	1	0	0	0	0	0	12665,VCL;
IPI00384973	1	0	0	0	0	0	0	1	0	0	0	0	0	12665,VCL;
IPI00909711	1	0	0	0	0	0	0	1	0	0	0	0	0	12665,VCL;
IPI00022774	5	0	0	0	1	0	0	1	0	1	1	0	1	12666,VCP;
IPI00916175	2	0	0	0	1	0	0	1	0	0	0	0	0	12666,VCP;
IPI00915799	2	0	0	0	1	0	0	1	0	0	0	0	0	12666,VCP;
IPI00216308	2	0	0	0	0	0	0	1	0	0	1	0	0	12669,VDAC1;
IPI00910830	1	0	0	0	0	0	0	1	0	0	0	0	0	12669,VDAC1;
IPI00790304	1	0	0	0	0	0	0	1	0	0	0	0	0	12669,VDAC1;
IPI00031804	1	0	0	0	0	0	0	0	0	0	1	0	0	12674,VDAC3;
IPI00218852	1	0	0	0	0	0	0	0	0	0	0	1	0	12690,VIL1;
IPI00843975	1	0	0	0	0	0	0	1	0	0	0	0	0	12691,EZR;
IPI00872684	1	0	0	0	0	0	0	1	0	0	0	0	0	12691,EZR;
IPI00418471	4	0	0	0	0	0	0	1	0	0	1	1	1	12692,VIM;
IPI00552689	1	0	0	0	0	0	0	1	0	0	0	0	0	12692,VIM;
IPI00298971	1	0	0	0	0	0	0	1	0	0	0	0	0	12724,VTN;
IPI00937325	1	0	0	0	0	0	0	1	0	0	0	0	0	12724,VTN;
IPI00029501	1	0	0	0	0	0	0	1	0	0	0	0	0	12724,VTN;32942,SEBOX;
IPI00845414	1	0	0	0	0	0	0	1	0	0	0	0	0	12724,VTN;32942,SEBOX;
IPI00295400	2	0	0	0	1	0	0	1	0	0	0	0	0	12729,WARS;
IPI00412737	2	0	0	0	1	0	0	1	0	0	0	0	0	12729,WARS;
IPI00795385	1	0	0	0	0	0	0	1	0	0	0	0	0	1273,C21orf33;
IPI00794316	1	0	0	0	0	0	0	1	0	0	0	0	0	1273,C21orf33;
IPI00798025	1	0	0	0	0	0	0	1	0	0	0	0	0	1273,C21orf33;
IPI00024913	1	0	0	0	0	0	0	1	0	0	0	0	0	1273,C21orf33;
IPI00793677	1	0	0	0	0	0	0	1	0	0	0	0	0	1273,C21orf33;
IPI00218482	1	0	0	0	0	0	0	1	0	0	0	0	0	1273,C21orf33;
IPI00940664	1	0	0	0	0	0	0	1	0	0	0	0	0	12754,WDR1;
IPI00939854	1	0	0	0	0	0	0	1	0	0	0	0	0	12754,WDR1;
IPI00966724	1	0	0	0	0	0	0	1	0	0	0	0	0	12754,WDR1;
IPI00746165	1	0	0	0	0	0	0	1	0	0	0	0	0	12754,WDR1;
IPI00873622	1	0	0	0	0	0	0	1	0	0	0	0	0	12754,WDR1;
IPI00903292	1	0	0	0	0	0	0	1	0	0	0	0	0	12754,WDR1;
IPI00298961	1	0	0	0	0	0	0	0	0	0	1	0	0	12825,XPO1;
IPI00220834	3	0	0	0	0	0	0	1	1	0	1	0	0	12833,XRCC5;
IPI00925823	2	0	0	0	0	0	0	1	1	0	0	0	0	12833,XRCC5;
IPI00871391	2	0	0	0	0	0	0	1	1	0	0	0	0	12833,XRCC5;
IPI00012911	2	0	0	0	0	0	0	1	1	0	0	0	0	12833,XRCC5;
IPI00045946	1	0	0	0	0	0	0	0	0	0	1	0	0	12843,YME1L1;
IPI00759832	1	0	0	0	0	0	0	1	0	0	0	0	0	12849,YWHAB;
IPI00645801	1	0	0	0	0	0	0	1	0	0	0	0	0	12849,YWHAB;
IPI00216318	1	0	0	0	0	0	0	1	0	0	0	0	0	12849,YWHAB;
IPI00640721	1	0	0	0	0	0	0	1	0	0	0	0	0	12849,YWHAB;
IPI00000816	2	0	0	0	0	0	0	1	0	0	1	0	0	12851,YWHAE;
IPI00793344	1	0	0	0	0	0	0	1	0	0	0	0	0	12851,YWHAE;
IPI00910779	1	0	0	0	0	0	0	1	0	0	0	0	0	12852,YWHAG;
IPI00220642	1	0	0	0	0	0	0	1	0	0	0	0	0	12852,YWHAG;
IPI00216319	1	0	0	0	0	0	0	0	0	0	0	0	1	12853,YWHAH;
IPI00018146	3	0	0	0	0	0	0	1	0	0	1	1	0	12854,YWHAQ;
IPI00796727	1	0	0	0	0	0	0	1	0	0	0	0	0	12854,YWHAQ;
IPI00021263	3	0	0	0	0	0	0	1	1	0	1	0	0	12855,YWHAZ;
IPI00793388	2	0	0	0	0	0	0	1	1	0	0	0	0	12855,YWHAZ;
IPI00789337	2	0	0	0	0	0	0	1	1	0	0	0	0	12855,YWHAZ;
IPI00790689	2	0	0	0	0	0	0	1	1	0	0	0	0	12855,YWHAZ;
IPI00027180	2	0	0	0	0	0	0	1	0	0	1	0	0	12877,ZMPSTE24;
IPI00895806	1	0	1	0	0	0	0	0	0	0	0	0	0	13164,CNBP;
IPI00430814	1	0	1	0	0	0	0	0	0	0	0	0	0	13164,CNBP;
IPI00965541	1	0	1	0	0	0	0	0	0	0	0	0	0	13164,CNBP;
IPI00895911	1	0	1	0	0	0	0	0	0	0	0	0	0	13164,CNBP;
IPI00967344	1	0	1	0	0	0	0	0	0	0	0	0	0	13164,CNBP;
IPI00430812	1	0	1	0	0	0	0	0	0	0	0	0	0	13164,CNBP;
IPI00895852	1	0	1	0	0	0	0	0	0	0	0	0	0	13164,CNBP;
IPI00430813	1	0	1	0	0	0	0	0	0	0	0	0	0	13164,CNBP;
IPI00783987	1	0	0	0	0	0	0	1	0	0	0	0	0	1318,C3;
IPI00942927	1	0	0	0	0	0	0	1	0	0	0	0	0	1318,C3;
IPI00807522	2	0	1	0	0	0	0	1	0	0	0	0	0	132,ACTB;
IPI00021439	2	0	1	0	0	0	0	0	0	0	1	0	0	132,ACTB;
IPI00942659	1	0	1	0	0	0	0	0	0	0	0	0	0	132,ACTB;
IPI00894523	1	0	1	0	0	0	0	0	0	0	0	0	0	132,ACTB;
IPI00894498	1	0	1	0	0	0	0	0	0	0	0	0	0	132,ACTB;
IPI00922693	1	0	1	0	0	0	0	0	0	0	0	0	0	132,ACTB;
IPI00893604	1	0	1	0	0	0	0	0	0	0	0	0	0	132,ACTB;
IPI00893981	1	0	1	0	0	0	0	0	0	0	0	0	0	132,ACTB;
IPI00894365	1	0	1	0	0	0	0	0	0	0	0	0	0	132,ACTB;144,ACTG1;
IPI00909066	1	0	1	0	0	0	0	0	0	0	0	0	0	13202,ADAMTS9;
IPI00329771	1	0	1	0	0	0	0	0	0	0	0	0	0	13202,ADAMTS9;
IPI00795595	1	0	1	0	0	0	0	0	0	0	0	0	0	13202,ADAMTS9;
IPI00220986	1	0	1	0	0	0	0	0	0	0	0	0	0	13202,ADAMTS9;
IPI00946344	1	0	1	0	0	0	0	0	0	0	0	0	0	13202,ADAMTS9;
IPI00748386	1	0	1	0	0	0	0	0	0	0	0	0	0	13202,ADAMTS9;
IPI00299387	1	0	0	0	0	0	0	0	0	0	1	0	0	1321,C3orf1;
IPI00032258	1	0	0	0	0	0	0	1	0	0	0	0	0	1323,C4A;
IPI00889723	1	0	0	0	0	0	0	1	0	0	0	0	0	1323,C4A;
IPI00643525	0	0	0	0	0	0	0	0	0	0	0	0	0	1323,C4A;
IPI00418163	0	0	0	0	0	0	0	0	0	0	0	0	0	1323,C4A;1324,C4B;
IPI00025849	1	0	0	0	0	0	0	0	0	0	0	1	0	13233,ANP32A;
IPI00031131	3	0	0	0	0	0	0	1	0	0	1	0	1	13238,C20orf3;
IPI00929530	1	0	0	0	0	0	0	1	0	0	0	0	0	13238,C20orf3;
IPI00791304	1	0	0	0	0	0	0	1	0	0	0	0	0	13238,C20orf3;
IPI00019755	4	0	0	0	0	0	1	1	1	0	0	0	1	13312,GSTO1;
IPI00642936	3	0	0	0	0	0	1	1	1	0	0	0	0	13312,GSTO1;
IPI00513927	3	0	0	0	0	0	1	1	1	0	0	0	0	13312,GSTO1;
IPI00452161	1	0	0	0	0	0	0	0	0	0	1	0	0	13356,MCOLN1;
IPI00964799	1	0	1	0	0	0	0	0	0	0	0	0	0	1337,KDM3B;
IPI00298935	1	0	1	0	0	0	0	0	0	0	0	0	0	1337,KDM3B;
IPI00749486	1	0	1	0	0	0	0	0	0	0	0	0	0	1337,KDM3B;
IPI00748132	1	0	1	0	0	0	0	0	0	0	0	0	0	1337,KDM3B;
IPI00964128	1	0	1	0	0	0	0	0	0	0	0	0	0	1337,KDM3B;
IPI00028908	1	0	0	0	0	0	0	1	0	0	0	0	0	13389,NID2;
IPI00293033	1	0	0	0	0	0	0	1	0	0	0	0	0	13389,NID2;
IPI00745450	1	0	0	0	0	0	0	1	0	0	0	0	0	13389,NID2;
IPI00019407	2	0	0	0	0	0	0	0	0	0	1	1	0	13398,NSDHL;
IPI00410034	1	0	0	0	0	0	0	0	0	0	1	0	0	13448,SLC38A2;
IPI00018931	1	0	1	0	0	0	0	0	0	0	0	0	0	13487,VPS35;
IPI00796904	1	0	0	0	0	0	0	1	0	0	0	0	0	13520,MESDC2;
IPI00399089	1	0	0	0	0	0	0	1	0	0	0	0	0	13520,MESDC2;
IPI00026942	1	0	0	0	0	0	0	0	0	0	1	0	0	1356,ERLIN2;
IPI00022395	2	0	0	0	0	0	1	1	0	0	0	0	0	1358,C9;
IPI00007087	1	0	0	0	0	0	0	0	0	0	0	0	1	13581,FBXO2;
IPI00021147	1	0	0	0	0	0	0	0	0	0	1	0	0	13709,DEGS1;
IPI00873931	1	0	0	0	0	0	0	1	0	0	0	0	0	13799,ERP29;
IPI00024911	1	0	0	0	0	0	0	1	0	0	0	0	0	13799,ERP29;
IPI00654800	1	0	0	0	0	0	0	1	0	0	0	0	0	13799,ERP29;
IPI00154451	1	0	0	0	0	0	0	0	0	0	1	0	0	13824,MMS19;
IPI00642880	1	0	1	0	0	0	0	0	0	0	0	0	0	13917,DDX39B;32743,SNORD84;
IPI00791495	1	0	1	0	0	0	0	0	0	0	0	0	0	13917,DDX39B;32743,SNORD84;
IPI00893059	1	0	1	0	0	0	0	0	0	0	0	0	0	13917,DDX39B;32743,SNORD84;
IPI00894545	1	0	1	0	0	0	0	0	0	0	0	0	0	13917,DDX39B;32743,SNORD84;
IPI00908716	1	0	1	0	0	0	0	0	0	0	0	0	0	13917,DDX39B;32743,SNORD84;
IPI00893300	1	0	1	0	0	0	0	0	0	0	0	0	0	13917,DDX39B;32743,SNORD84;
IPI00641829	1	0	1	0	0	0	0	0	0	0	0	0	0	13917,DDX39B;32743,SNORD84;
IPI00641926	1	0	1	0	0	0	0	0	0	0	0	0	0	13917,DDX39B;32743,SNORD84;
IPI00893446	1	0	1	0	0	0	0	0	0	0	0	0	0	13917,DDX39B;32743,SNORD84;
IPI00894161	1	0	1	0	0	0	0	0	0	0	0	0	0	13917,DDX39B;32743,SNORD84;
IPI00894437	1	0	1	0	0	0	0	0	0	0	0	0	0	13917,DDX39B;32743,SNORD84;
IPI00910878	1	0	1	0	0	0	0	0	0	0	0	0	0	13917,DDX39B;32743,SNORD84;
IPI00641325	1	0	1	0	0	0	0	0	0	0	0	0	0	13917,DDX39B;32743,SNORD84;
IPI00892588	1	0	1	0	0	0	0	0	0	0	0	0	0	13917,DDX39B;32743,SNORD84;
IPI00848161	1	0	1	0	0	0	0	0	0	0	0	0	0	13917,DDX39B;32743,SNORD84;
IPI00939221	1	0	1	0	0	0	0	0	0	0	0	0	0	13917,DDX39B;32743,SNORD84;
IPI00796920	1	0	1	0	0	0	0	0	0	0	0	0	0	13917,DDX39B;32743,SNORD84;
IPI00893228	1	0	1	0	0	0	0	0	0	0	0	0	0	13917,DDX39B;32743,SNORD84;
IPI00893927	1	0	1	0	0	0	0	0	0	0	0	0	0	13917,DDX39B;32743,SNORD84;
IPI00641634	1	0	1	0	0	0	0	0	0	0	0	0	0	13917,DDX39B;32743,SNORD84;
IPI00790636	1	0	1	0	0	0	0	0	0	0	0	0	0	13917,DDX39B;32743,SNORD84;
IPI00893920	1	0	1	0	0	0	0	0	0	0	0	0	0	13917,DDX39B;32743,SNORD84;
IPI00642800	1	0	1	0	0	0	0	0	0	0	0	0	0	13917,DDX39B;32743,SNORD84;
IPI00643815	1	0	1	0	0	0	0	0	0	0	0	0	0	13917,DDX39B;32743,SNORD84;
IPI00795722	1	0	1	0	0	0	0	0	0	0	0	0	0	13917,DDX39B;32743,SNORD84;
IPI00892760	1	0	1	0	0	0	0	0	0	0	0	0	0	13917,DDX39B;32743,SNORD84;
IPI00893580	1	0	1	0	0	0	0	0	0	0	0	0	0	13917,DDX39B;32743,SNORD84;
IPI00792043	1	0	1	0	0	0	0	0	0	0	0	0	0	13917,DDX39B;32743,SNORD84;
IPI00742944	1	0	0	0	0	0	0	1	0	0	0	0	0	14074,FMN2;
IPI00643331	1	0	0	0	0	0	0	1	0	0	0	0	0	14074,FMN2;
IPI00936831	1	0	0	0	0	0	0	1	0	0	0	0	0	14074,FMN2;
IPI00719756	1	0	0	0	0	0	0	1	0	0	0	0	0	14074,FMN2;
IPI00921870	1	0	0	0	0	0	0	1	0	0	0	0	0	14074,FMN2;
IPI00305304	1	0	0	0	0	0	0	0	0	0	1	0	0	14076,LASS2;
IPI00032958	1	1	0	0	0	0	0	0	0	0	0	0	0	14082,ANLN;
IPI00021766	2	0	0	0	0	0	0	1	0	0	1	0	0	14085,RTN4;
IPI00298289	1	0	0	0	0	0	0	1	0	0	0	0	0	14085,RTN4;
IPI00219207	1	0	0	0	0	0	0	1	0	0	0	0	0	14085,RTN4;
IPI00894213	1	0	0	0	0	0	0	1	0	0	0	0	0	14085,RTN4;
IPI00477663	1	0	0	0	0	0	0	1	0	0	0	0	0	14085,RTN4;
IPI00414671	1	0	0	0	0	0	0	1	0	0	0	0	0	14085,RTN4;
IPI00873380	1	0	0	0	0	0	0	1	0	0	0	0	0	14085,RTN4;
IPI00894099	1	0	0	0	0	0	0	1	0	0	0	0	0	14085,RTN4;
IPI00478442	1	0	0	0	0	0	0	1	0	0	0	0	0	14085,RTN4;
IPI00396627	1	0	1	0	0	0	0	0	0	0	0	0	0	14198,ELAC2;
IPI00789842	1	0	1	0	0	0	0	0	0	0	0	0	0	14198,ELAC2;
IPI00398822	1	0	1	0	0	0	0	0	0	0	0	0	0	14198,ELAC2;
IPI00798145	1	0	1	0	0	0	0	0	0	0	0	0	0	14198,ELAC2;
IPI00398823	1	0	1	0	0	0	0	0	0	0	0	0	0	14198,ELAC2;
IPI00940094	1	0	1	0	0	0	0	0	0	0	0	0	0	14198,ELAC2;
IPI00013957	1	0	0	0	0	0	0	0	0	0	1	0	0	1421,SLC25A20;
IPI00295940	1	0	0	0	0	0	0	0	0	0	0	0	1	14210,SUN2;
IPI00301263	1	0	0	0	0	0	0	0	0	0	0	0	1	1424,CAD;
IPI00014577	2	0	0	0	0	0	0	0	0	1	1	0	0	14244,RAB18;
IPI00015890	1	0	1	0	0	0	0	0	0	0	0	0	0	14254,CCRN4L;
IPI00744490	1	0	1	0	0	0	0	0	0	0	0	0	0	14254,CCRN4L;
IPI00008034	1	0	0	0	0	0	0	0	0	0	1	0	0	14263,RAB23;
IPI00307409	1	0	0	0	0	0	0	0	0	0	0	0	1	14277,MRPL9;
IPI00023006	1	0	0	0	0	0	0	1	0	0	0	0	0	143,ACTC1;
IPI00930343	1	0	0	0	0	0	0	1	0	0	0	0	0	143,ACTC1;
IPI00184284	1	0	0	0	0	0	0	1	0	0	0	0	0	14340,VPS29;
IPI00798102	1	0	0	0	0	0	0	1	0	0	0	0	0	14340,VPS29;
IPI00170796	1	0	0	0	0	0	0	1	0	0	0	0	0	14340,VPS29;
IPI00791280	1	0	0	0	0	0	0	1	0	0	0	0	0	14340,VPS29;
IPI00027264	1	0	0	0	0	0	0	0	0	0	0	1	0	1435,CALB2;
IPI00032853	1	0	0	0	0	0	0	0	0	0	0	0	1	14378,NOP10;
IPI00021440	1	0	0	0	0	0	0	1	0	0	0	0	0	144,ACTG1;
IPI00930226	1	0	0	0	0	0	0	1	0	0	0	0	0	144,ACTG1;
IPI00926274	1	0	0	0	0	0	0	1	0	0	0	0	0	1441,CALD1;
IPI00807611	1	0	0	0	0	0	0	1	0	0	0	0	0	1441,CALD1;
IPI00333771	1	0	0	0	0	0	0	1	0	0	0	0	0	1441,CALD1;
IPI00925125	1	0	0	0	0	0	0	1	0	0	0	0	0	1441,CALD1;
IPI00926763	1	0	0	0	0	0	0	1	0	0	0	0	0	1441,CALD1;
IPI00926955	1	0	0	0	0	0	0	1	0	0	0	0	0	1441,CALD1;
IPI00218696	1	0	0	0	0	0	0	1	0	0	0	0	0	1441,CALD1;
IPI00014516	1	0	0	0	0	0	0	1	0	0	0	0	0	1441,CALD1;
IPI00925322	1	0	0	0	0	0	0	1	0	0	0	0	0	1441,CALD1;
IPI00218694	1	0	0	0	0	0	0	1	0	0	0	0	0	1441,CALD1;
IPI00218695	1	0	0	0	0	0	0	1	0	0	0	0	0	1441,CALD1;
IPI00816770	1	0	0	0	0	0	0	1	0	0	0	0	0	1441,CALD1;
IPI00794543	1	0	0	0	0	0	0	1	0	0	0	0	0	1445,CALM2;1442,CALM1;1449,CALM3;
IPI00945782	1	0	0	0	0	0	0	1	0	0	0	0	0	1445,CALM2;1442,CALM1;1449,CALM3;
IPI00075248	1	0	0	0	0	0	0	1	0	0	0	0	0	1445,CALM2;1442,CALM1;1449,CALM3;
IPI00791522	1	0	1	0	0	0	0	0	0	0	0	0	0	14460,NDRG2;
IPI00382995	1	0	1	0	0	0	0	0	0	0	0	0	0	14460,NDRG2;
IPI00218109	1	0	1	0	0	0	0	0	0	0	0	0	0	14460,NDRG2;
IPI00384121	1	0	1	0	0	0	0	0	0	0	0	0	0	14460,NDRG2;
IPI00008994	1	0	1	0	0	0	0	0	0	0	0	0	0	14460,NDRG2;
IPI00759789	1	0	1	0	0	0	0	0	0	0	0	0	0	14460,NDRG2;
IPI00218108	1	0	1	0	0	0	0	0	0	0	0	0	0	14460,NDRG2;
IPI00009444	1	0	0	0	0	0	0	0	0	0	0	0	1	14483,MRPL27;
IPI00099871	1	0	0	0	0	0	0	0	0	0	1	0	0	14491,MRPL40;
IPI00020599	3	0	0	0	1	0	0	1	0	0	0	1	0	1455,CALR;
IPI00334190	4	0	0	0	0	0	0	1	0	0	1	1	1	14559,STOML2;
IPI00908723	1	0	0	0	0	0	0	1	0	0	0	0	0	14559,STOML2;
IPI00941900	2	0	0	0	0	0	1	1	0	0	0	0	0	1458,CALU;
IPI00789155	2	0	0	0	0	0	1	1	0	0	0	0	0	1458,CALU;
IPI00946092	2	0	0	0	0	0	1	1	0	0	0	0	0	1458,CALU;
IPI00045396	2	0	0	0	0	0	1	1	0	0	0	0	0	1458,CALU;
IPI00060715	1	0	0	0	0	0	0	1	0	0	0	0	0	14678,KCTD12;
IPI00001754	1	0	0	0	0	0	0	0	0	0	1	0	0	14685,F11R;
IPI00020984	2	0	0	0	0	0	0	1	0	0	1	0	0	1473,CANX;
IPI00941747	1	0	0	0	0	0	0	1	0	0	0	0	0	1473,CANX;
IPI00964308	1	0	0	0	0	0	0	1	0	0	0	0	0	1473,CANX;
IPI00966898	1	0	0	0	0	0	0	1	0	0	0	0	0	1473,CANX;
IPI00967451	1	0	0	0	0	0	0	1	0	0	0	0	0	1473,CANX;
IPI00477719	1	0	0	0	0	0	0	1	0	0	0	0	0	1473,CANX;
IPI00965485	1	0	0	0	0	0	0	1	0	0	0	0	0	1473,CANX;
IPI00965501	1	0	0	0	0	0	0	1	0	0	0	0	0	1473,CANX;
IPI00965725	1	0	0	0	0	0	0	1	0	0	0	0	0	1473,CANX;
IPI00964989	1	0	0	0	0	0	0	1	0	0	0	0	0	1473,CANX;
IPI00383227	1	0	0	0	0	0	0	1	0	0	0	0	0	1473,CANX;
IPI00964541	1	0	0	0	0	0	0	1	0	0	0	0	0	1473,CANX;
IPI00967621	1	0	0	0	0	0	0	1	0	0	0	0	0	1473,CANX;
IPI00966032	1	0	0	0	0	0	0	1	0	0	0	0	0	1473,CANX;
IPI00964865	1	0	0	0	0	0	0	1	0	0	0	0	0	1473,CANX;
IPI00967720	1	0	0	0	0	0	0	1	0	0	0	0	0	1473,CANX;
IPI00964943	1	0	0	0	0	0	0	1	0	0	0	0	0	1473,CANX;
IPI00967973	1	0	0	0	0	0	0	1	0	0	0	0	0	1473,CANX;
IPI00442866	1	0	0	0	0	0	0	1	0	0	0	0	0	1473,CANX;
IPI00011285	1	0	1	0	0	0	0	0	0	0	0	0	0	1476,CAPN1;
IPI00910547	1	0	1	0	0	0	0	0	0	0	0	0	0	1476,CAPN1;
IPI00289758	1	0	0	0	0	0	0	0	0	0	0	0	1	1479,CAPN2;
IPI00025084	2	0	0	0	0	0	0	1	1	0	0	0	0	1481,CAPNS1;
IPI00293946	1	0	0	0	0	0	0	0	0	0	1	0	0	14860,UBXN4;
IPI00102423	1	0	1	0	0	0	0	0	0	0	0	0	0	14878,BIRC8;
IPI00005969	1	0	0	0	0	0	0	1	0	0	0	0	0	1488,CAPZA1;
IPI00003848	1	0	0	0	0	0	0	0	0	0	0	0	1	14886,DNAJB4;
IPI00465308	1	0	0	0	0	0	0	0	0	0	1	0	0	14937,PIGS;
IPI00016112	1	0	0	0	0	0	0	1	0	0	0	0	0	14966,PXDN;
IPI00791587	1	0	0	0	0	0	0	1	0	0	0	0	0	14966,PXDN;
IPI00888304	1	0	0	0	0	0	0	1	0	0	0	0	0	14966,PXDN;
IPI00894357	1	0	0	0	0	0	0	1	0	0	0	0	0	14966,PXDN;
IPI00894176	1	0	0	0	0	0	0	1	0	0	0	0	0	14966,PXDN;
IPI00220857	1	0	0	0	0	0	0	0	0	0	0	1	0	1515,CAST;
IPI00465436	2	0	0	0	0	0	1	1	0	0	0	0	0	1516,CAT;
IPI00877883	1	0	0	0	0	0	0	1	0	0	0	0	0	1527,CAV1;
IPI00852906	1	0	0	0	0	0	0	1	0	0	0	0	0	1527,CAV1;
IPI00853146	1	0	0	0	0	0	0	1	0	0	0	0	0	1527,CAV1;
IPI00876941	1	0	0	0	0	0	0	1	0	0	0	0	0	1527,CAV1;
IPI00759683	1	0	0	0	0	0	0	1	0	0	0	0	0	1527,CAV1;
IPI00009236	1	0	0	0	0	0	0	1	0	0	0	0	0	1527,CAV1;
IPI00027482	0	0	0	0	0	0	0	0	0	0	0	0	0	1540,SERPINA6;
IPI00171411	1	0	0	0	0	0	0	0	0	0	0	1	0	15451,GOLM1;
IPI00032140	3	0	0	0	1	0	0	1	0	0	0	1	0	1546,SERPINH1;
IPI00910487	2	0	0	0	1	0	0	1	0	0	0	0	0	1546,SERPINH1;
IPI00909888	2	0	0	0	0	0	1	1	0	0	0	0	0	1548,CBR1;
IPI00795334	2	0	0	0	0	0	1	1	0	0	0	0	0	1548,CBR1;
IPI00295386	2	0	0	0	0	0	1	1	0	0	0	0	0	1548,CBR1;
IPI00746352	1	0	0	0	0	0	0	1	0	0	0	0	0	15568,SH3BGRL3;
IPI00010402	1	0	0	0	0	0	0	1	0	0	0	0	0	15568,SH3BGRL3;
IPI00514669	1	0	0	0	0	0	0	1	0	0	0	0	0	15568,SH3BGRL3;
IPI00449908	1	0	1	0	0	0	0	0	0	0	0	0	0	15607,ARHGEF7;
IPI00449909	1	0	1	0	0	0	0	0	0	0	0	0	0	15607,ARHGEF7;
IPI00945799	1	0	1	0	0	0	0	0	0	0	0	0	0	15607,ARHGEF7;
IPI00790992	1	0	1	0	0	0	0	0	0	0	0	0	0	15607,ARHGEF7;
IPI00945304	1	0	1	0	0	0	0	0	0	0	0	0	0	15607,ARHGEF7;
IPI00945027	1	0	1	0	0	0	0	0	0	0	0	0	0	15607,ARHGEF7;
IPI00945477	1	0	1	0	0	0	0	0	0	0	0	0	0	15607,ARHGEF7;
IPI00641543	1	0	1	0	0	0	0	0	0	0	0	0	0	15607,ARHGEF7;
IPI00449907	1	0	1	0	0	0	0	0	0	0	0	0	0	15607,ARHGEF7;
IPI00900260	1	0	1	0	0	0	0	0	0	0	0	0	0	15607,ARHGEF7;
IPI00900378	1	0	1	0	0	0	0	0	0	0	0	0	0	15607,ARHGEF7;
IPI00947263	1	0	1	0	0	0	0	0	0	0	0	0	0	15607,ARHGEF7;
IPI00216654	1	0	0	0	0	0	0	0	0	0	0	0	1	15608,NOLC1;
IPI00009997	1	0	0	0	0	0	0	0	0	0	1	0	0	15685,B3GNT1;
IPI00030929	2	0	0	0	0	0	0	1	0	0	1	0	0	15754,MYL9;
IPI00220278	1	0	0	0	0	0	0	1	0	0	0	0	0	15754,MYL9;
IPI00033030	1	1	0	0	0	0	0	0	0	0	0	0	0	15759,ADRM1;
IPI00000856	1	0	0	0	0	0	0	1	0	0	0	0	0	15767,FERMT2;
IPI00913848	1	0	0	0	0	0	0	1	0	0	0	0	0	15767,FERMT2;
IPI00383500	1	0	0	0	0	0	0	1	0	0	0	0	0	15767,FERMT2;
IPI00011268	1	0	0	0	0	0	0	0	0	0	0	0	1	15921,RALY;
IPI00294739	1	0	0	0	0	0	0	1	0	0	0	0	0	15925,SAMHD1;
IPI00553034	1	0	0	0	0	0	0	1	0	0	0	0	0	15925,SAMHD1;
IPI00027194	1	0	0	0	0	0	0	0	0	0	1	0	0	15942,STX18;
IPI00398729	1	0	1	0	0	0	0	0	0	0	0	0	0	15946,RP1L1;
IPI00550991	3	0	0	0	0	0	1	1	0	0	0	1	0	16,SERPINA3;
IPI00847635	2	0	0	0	0	0	1	1	0	0	0	0	0	16,SERPINA3;
IPI00607870	2	0	0	0	0	0	1	1	0	0	0	0	0	16,SERPINA3;
IPI00009368	2	0	0	0	0	0	0	0	0	0	1	1	0	16085,SFXN1;
IPI00005202	1	0	0	0	0	0	0	0	0	0	1	0	0	16089,PGRMC2;
IPI00220739	3	0	0	0	0	0	0	1	0	0	1	0	1	16090,PGRMC1;
IPI00028387	1	0	0	0	0	0	0	0	0	0	1	0	0	16110,DDRGK1;
IPI00374076	1	0	0	0	0	0	0	0	0	0	1	0	0	16135,FITM2;
IPI00297779	2	0	0	0	0	0	0	1	0	0	1	0	0	1615,CCT2;
IPI00791487	1	0	0	0	0	0	0	1	0	0	0	0	0	1615,CCT2;
IPI00290770	1	0	0	0	0	0	0	1	0	0	0	0	0	1616,CCT3;
IPI00513814	1	0	0	0	0	0	0	1	0	0	0	0	0	1616,CCT3;
IPI00513703	1	0	0	0	0	0	0	1	0	0	0	0	0	1616,CCT3;
IPI00552715	1	0	0	0	0	0	0	1	0	0	0	0	0	1616,CCT3;
IPI00514032	1	0	0	0	0	0	0	1	0	0	0	0	0	1616,CCT3;
IPI00514218	1	0	0	0	0	0	0	1	0	0	0	0	0	1616,CCT3;
IPI00553185	1	0	0	0	0	0	0	1	0	0	0	0	0	1616,CCT3;
IPI00302927	1	0	0	0	0	0	0	1	0	0	0	0	0	1617,CCT4;
IPI00010720	2	0	0	0	0	0	0	1	0	0	1	0	0	1618,CCT5;
IPI00964998	1	0	0	0	0	0	0	1	0	0	0	0	0	1618,CCT5;
IPI00940257	1	0	0	0	0	0	0	1	0	0	0	0	0	1618,CCT5;
IPI00965722	1	0	0	0	0	0	0	1	0	0	0	0	0	1618,CCT5;
IPI00965269	1	0	0	0	0	0	0	1	0	0	0	0	0	1618,CCT5;
IPI00964338	1	0	0	0	0	0	0	1	0	0	0	0	0	1618,CCT5;
IPI00964855	1	0	0	0	0	0	0	1	0	0	0	0	0	1618,CCT5;
IPI00964079	1	0	0	0	0	0	0	1	0	0	0	0	0	1618,CCT5;
IPI00966038	1	0	0	0	0	0	0	1	0	0	0	0	0	1618,CCT5;
IPI00966991	1	0	0	0	0	0	0	1	0	0	0	0	0	1618,CCT5;
IPI00027626	3	0	0	0	0	0	1	1	0	0	1	0	0	1620,CCT6A;
IPI00552590	2	0	0	0	0	0	1	1	0	0	0	0	0	1620,CCT6A;
IPI00152692	1	0	0	0	0	0	0	0	0	0	0	0	1	16219,DTD1;
IPI00018465	3	0	0	0	0	0	1	1	0	0	1	0	0	1622,CCT7;
IPI00952671	2	0	0	0	0	0	1	1	0	0	0	0	0	1622,CCT7;
IPI00952607	2	0	0	0	0	0	1	1	0	0	0	0	0	1622,CCT7;
IPI00917364	2	0	0	0	0	0	1	1	0	0	0	0	0	1622,CCT7;
IPI00916908	2	0	0	0	0	0	1	1	0	0	0	0	0	1622,CCT7;
IPI00552072	2	0	0	0	0	0	1	1	0	0	0	0	0	1622,CCT7;
IPI00794673	1	0	0	0	0	0	0	1	0	0	0	0	0	1623,CCT8;
IPI00302925	1	0	0	0	0	0	0	1	0	0	0	0	0	1623,CCT8;
IPI00797206	1	0	0	0	0	0	0	1	0	0	0	0	0	1623,CCT8;
IPI00784090	1	0	0	0	0	0	0	1	0	0	0	0	0	1623,CCT8;
IPI00059242	1	0	0	0	0	0	0	0	0	0	1	0	0	16273,SYAP1;
IPI00029260	2	0	0	0	0	0	0	1	0	0	1	0	0	1628,CD14;
IPI00965602	1	0	0	0	0	0	0	1	0	0	0	0	0	1628,CD14;
IPI00967977	1	0	0	0	0	0	0	1	0	0	0	0	0	1628,CD14;
IPI00013508	2	0	0	0	0	0	0	1	0	0	0	1	0	163,ACTN1;
IPI00909239	1	0	0	0	0	0	0	1	0	0	0	0	0	163,ACTN1;
IPI00921118	1	0	0	0	0	0	0	1	0	0	0	0	0	163,ACTN1;
IPI00759776	1	0	0	0	0	0	0	1	0	0	0	0	0	163,ACTN1;
IPI00913970	1	0	0	0	0	0	0	1	0	0	0	0	0	1630,CD151;
IPI00298851	1	0	0	0	0	0	0	1	0	0	0	0	0	1630,CD151;
IPI00298547	2	0	0	0	0	0	1	1	0	0	0	0	0	16369,PARK7;
IPI00438229	1	0	0	0	0	0	0	0	0	0	1	0	0	16384,TRIM28;
IPI00956011	1	0	1	0	0	0	0	0	0	0	0	0	0	16406,EFHC1;
IPI00018207	1	0	1	0	0	0	0	0	0	0	0	0	0	16406,EFHC1;
IPI00382418	1	0	1	0	0	0	0	0	0	0	0	0	0	16406,EFHC1;
IPI00922455	1	0	1	0	0	0	0	0	0	0	0	0	0	16406,EFHC1;
IPI00152441	1	0	0	0	0	0	0	0	0	0	1	0	0	16435,HM13;
IPI00065063	1	0	0	0	0	0	0	0	0	0	1	0	0	16445,DHRS1;
IPI00291928	1	0	0	0	0	0	0	0	0	0	1	0	0	16524,RAB14;
IPI00008037	1	0	0	0	0	0	0	0	0	0	0	0	1	16526,ACSL5;
IPI00908776	1	0	0	0	0	0	0	1	0	0	0	0	0	166,ACTN4;
IPI00013808	1	0	0	0	0	0	0	1	0	0	0	0	0	166,ACTN4;
IPI00942539	1	0	0	0	0	0	0	1	0	0	0	0	0	166,ACTN4;
IPI00908458	1	0	0	0	0	0	0	1	0	0	0	0	0	166,ACTN4;
IPI00845465	1	0	0	0	0	0	0	1	0	0	0	0	0	166,ACTN4;
IPI00020495	1	0	0	0	0	0	0	1	0	0	0	0	0	16631,MRPS36;
IPI00966160	1	0	0	0	0	0	0	1	0	0	0	0	0	16631,MRPS36;
IPI00177968	3	0	0	0	0	0	0	0	0	1	1	1	0	1664,SCARB1;
IPI00217766	4	0	0	0	0	0	0	1	0	0	1	1	1	1665,SCARB2;
IPI00967709	1	0	0	0	0	0	0	1	0	0	0	0	0	1665,SCARB2;
IPI00909338	1	0	0	0	0	0	0	1	0	0	0	0	0	1665,SCARB2;
IPI00647001	1	0	0	0	0	0	0	0	1	0	0	0	0	16677,ANP32B;
IPI00759824	1	0	0	0	0	0	0	0	1	0	0	0	0	16677,ANP32B;
IPI00007423	1	0	0	0	0	0	0	0	1	0	0	0	0	16677,ANP32B;
IPI00007607	1	0	0	0	0	0	0	0	0	0	1	0	0	16688,YIF1A;
IPI00218200	2	0	0	0	0	0	0	1	0	0	1	0	0	16695,BCAP31;
IPI00642984	1	0	0	0	0	0	0	1	0	0	0	0	0	16695,BCAP31;
IPI00640444	1	0	0	0	0	0	0	1	0	0	0	0	0	16695,BCAP31;
IPI00639976	1	0	0	0	0	0	0	1	0	0	0	0	0	16695,BCAP31;
IPI00646739	1	0	0	0	0	0	0	1	0	0	0	0	0	16695,BCAP31;
IPI00641554	1	0	0	0	0	0	0	1	0	0	0	0	0	16695,BCAP31;
IPI00910553	4	0	0	0	1	1	0	1	1	0	0	0	0	16753,PRDX6;
IPI00220301	4	0	0	0	1	1	0	1	1	0	0	0	0	16753,PRDX6;
IPI00297160	1	0	0	0	0	0	0	0	0	0	0	0	1	1681,CD44;
IPI00176469	1	0	0	0	0	0	0	0	0	0	1	0	0	16812,ADCK3;
IPI00106494	1	0	0	0	0	0	0	0	0	0	0	1	0	16888,DHRS9;
IPI00024821	1	0	0	0	0	0	0	1	0	0	0	0	0	16889,PSMD14;
IPI00936088	1	0	0	0	0	0	0	1	0	0	0	0	0	16889,PSMD14;
IPI00915790	1	0	0	0	0	0	0	1	0	0	0	0	0	16889,PSMD14;
IPI00418181	2	0	0	0	0	0	1	1	0	0	0	0	0	16895,LRRC17;
IPI00171160	2	0	0	0	0	0	1	1	0	0	0	0	0	16895,LRRC17;
IPI00927038	2	0	0	0	0	0	1	1	0	0	0	0	0	16895,LRRC17;
IPI00005038	1	0	0	0	0	0	0	1	0	0	0	0	0	16897,HRSP12;
IPI00796361	1	0	0	0	0	0	0	1	0	0	0	0	0	16897,HRSP12;
IPI00795860	1	0	0	0	0	0	0	1	0	0	0	0	0	16897,HRSP12;
IPI00470573	1	0	1	0	0	0	0	0	0	0	0	0	0	169,ACTR2;
IPI00005159	1	0	1	0	0	0	0	0	0	0	0	0	0	169,ACTR2;
IPI00176593	1	0	1	0	0	0	0	0	0	0	0	0	0	169,ACTR2;
IPI00909247	1	0	1	0	0	0	0	0	0	0	0	0	0	169,ACTR2;
IPI00909432	1	0	0	0	0	0	0	1	0	0	0	0	0	16906,GSTK1;
IPI00219673	1	0	0	0	0	0	0	1	0	0	0	0	0	16906,GSTK1;
IPI00917331	1	0	0	0	0	0	0	1	0	0	0	0	0	16906,GSTK1;
IPI00917714	1	0	0	0	0	0	0	1	0	0	0	0	0	16906,GSTK1;
IPI00917580	1	0	0	0	0	0	0	1	0	0	0	0	0	16906,GSTK1;
IPI00440703	1	0	0	0	0	0	0	1	0	0	0	0	0	16906,GSTK1;
IPI00402185	2	0	1	0	0	0	0	1	0	0	0	0	0	16918,SYNCRIP;
IPI00402184	2	0	1	0	0	0	0	1	0	0	0	0	0	16918,SYNCRIP;
IPI00402183	2	0	1	0	0	0	0	1	0	0	0	0	0	16918,SYNCRIP;
IPI00018140	2	0	1	0	0	0	0	1	0	0	0	0	0	16918,SYNCRIP;
IPI00402182	2	0	1	0	0	0	0	1	0	0	0	0	0	16918,SYNCRIP;
IPI00930205	2	0	1	0	0	0	0	1	0	0	0	0	0	16918,SYNCRIP;
IPI00156689	1	0	0	0	0	0	0	0	0	0	0	1	0	16919,VAT1;
IPI00000877	3	0	0	0	0	0	0	1	0	0	1	0	1	16931,HYOU1;
IPI00922127	1	0	0	0	0	0	0	1	0	0	0	0	0	16931,HYOU1;
IPI00007404	1	1	0	0	0	0	0	0	0	0	0	0	0	16935,ATG7;
IPI00007426	1	0	0	0	0	0	0	1	0	0	0	0	0	16937,ARL6IP5;
IPI00946450	1	0	0	0	0	0	0	1	0	0	0	0	0	16937,ARL6IP5;
IPI00945943	1	0	0	0	0	0	0	1	0	0	0	0	0	16937,ARL6IP5;
IPI00946721	1	0	0	0	0	0	0	1	0	0	0	0	0	16937,ARL6IP5;
IPI00909717	1	0	0	0	0	0	0	1	0	0	0	0	0	16937,ARL6IP5;
IPI00908696	1	0	0	0	0	0	0	1	0	0	0	0	0	16937,ARL6IP5;
IPI00007940	1	0	0	0	0	0	0	0	0	0	1	0	0	16947,ERLIN1;
IPI00015199	1	1	0	0	0	0	0	0	0	0	0	0	0	1695,CD7;
IPI00218585	1	0	0	0	0	0	0	1	0	0	0	0	0	16953,POSTN;
IPI00910262	1	0	0	0	0	0	0	1	0	0	0	0	0	16953,POSTN;
IPI00007960	1	0	0	0	0	0	0	1	0	0	0	0	0	16953,POSTN;
IPI00641231	1	0	0	0	0	0	0	1	0	0	0	0	0	16953,POSTN;
IPI00410241	1	0	0	0	0	0	0	1	0	0	0	0	0	16953,POSTN;
IPI00009950	2	0	0	0	0	0	0	1	0	0	1	0	0	16986,LMAN2;
IPI00967014	1	0	0	0	0	0	0	1	0	0	0	0	0	16986,LMAN2;
IPI00966738	1	0	0	0	0	0	0	1	0	0	0	0	0	16986,LMAN2;
IPI00966452	1	0	0	0	0	0	0	1	0	0	0	0	0	16986,LMAN2;
IPI00966202	1	0	0	0	0	0	0	1	0	0	0	0	0	16986,LMAN2;
IPI00141318	3	0	0	0	0	0	0	1	0	0	1	1	0	16991,CKAP4;
IPI00883950	1	0	0	0	0	0	0	1	0	0	0	0	0	16991,CKAP4;
IPI00796152	1	0	0	0	0	0	0	1	0	0	0	0	0	16991,CKAP4;
IPI00604713	1	0	0	0	0	0	0	1	0	0	0	0	0	16991,CKAP4;
IPI00016608	2	0	0	0	0	0	0	1	0	0	1	0	0	16996,TMED2;
IPI00797864	1	0	0	0	0	0	0	1	0	0	0	0	0	16996,TMED2;
IPI00909375	1	0	0	0	0	0	0	1	0	0	0	0	0	16996,TMED2;
IPI00028055	3	0	0	0	0	0	0	1	0	1	1	0	0	16998,TMED10;
IPI00383879	1	0	0	0	0	0	0	0	0	0	1	0	0	17,AADAC;
IPI00293590	1	0	0	0	0	0	0	0	0	0	1	0	0	17038,MGLL;
IPI00855912	1	0	0	0	0	0	0	1	0	0	0	0	0	17042,PUF60;
IPI00069750	1	0	0	0	0	0	0	1	0	0	0	0	0	17042,PUF60;
IPI00100716	1	0	0	0	0	0	0	1	0	0	0	0	0	17042,PUF60;
IPI00788826	1	0	0	0	0	0	0	1	0	0	0	0	0	17042,PUF60;
IPI00856076	1	0	0	0	0	0	0	1	0	0	0	0	0	17042,PUF60;
IPI00797595	1	0	0	0	0	0	0	1	0	0	0	0	0	17042,PUF60;
IPI00746182	1	0	0	0	0	0	0	1	0	0	0	0	0	17052,SEC31A;
IPI00445429	1	0	0	0	0	0	0	1	0	0	0	0	0	17052,SEC31A;
IPI00966648	1	0	0	0	0	0	0	1	0	0	0	0	0	17052,SEC31A;
IPI00853290	1	0	0	0	0	0	0	1	0	0	0	0	0	17052,SEC31A;
IPI00966964	1	0	0	0	0	0	0	1	0	0	0	0	0	17052,SEC31A;
IPI00968144	1	0	0	0	0	0	0	1	0	0	0	0	0	17052,SEC31A;
IPI00964547	1	0	0	0	0	0	0	1	0	0	0	0	0	17052,SEC31A;
IPI00305152	1	0	0	0	0	0	0	1	0	0	0	0	0	17052,SEC31A;
IPI00966669	1	0	0	0	0	0	0	1	0	0	0	0	0	17052,SEC31A;
IPI00967493	1	0	0	0	0	0	0	1	0	0	0	0	0	17052,SEC31A;
IPI00965360	1	0	0	0	0	0	0	1	0	0	0	0	0	17052,SEC31A;
IPI00795507	1	0	0	0	0	0	0	1	0	0	0	0	0	17052,SEC31A;
IPI00515103	1	0	0	0	0	0	0	1	0	0	0	0	0	17052,SEC31A;
IPI00967743	1	0	0	0	0	0	0	1	0	0	0	0	0	17052,SEC31A;
IPI00964833	1	0	0	0	0	0	0	1	0	0	0	0	0	17052,SEC31A;
IPI00852741	1	0	0	0	0	0	0	1	0	0	0	0	0	17052,SEC31A;
IPI00965862	1	0	0	0	0	0	0	1	0	0	0	0	0	17052,SEC31A;
IPI00967422	1	0	0	0	0	0	0	1	0	0	0	0	0	17052,SEC31A;
IPI00964020	1	0	0	0	0	0	0	1	0	0	0	0	0	17052,SEC31A;
IPI00335988	1	0	0	0	0	0	0	1	0	0	0	0	0	17052,SEC31A;
IPI00953506	1	0	0	0	0	0	0	1	0	0	0	0	0	17052,SEC31A;
IPI00965105	1	0	0	0	0	0	0	1	0	0	0	0	0	17052,SEC31A;
IPI00965367	1	0	0	0	0	0	0	1	0	0	0	0	0	17052,SEC31A;
IPI00964293	1	0	0	0	0	0	0	1	0	0	0	0	0	17052,SEC31A;
IPI00966405	1	0	0	0	0	0	0	1	0	0	0	0	0	17052,SEC31A;
IPI00853220	1	0	0	0	0	0	0	1	0	0	0	0	0	17052,SEC31A;
IPI00307200	1	0	0	0	0	0	0	0	0	0	0	0	1	17070,SWAP70;
IPI00215997	2	0	0	0	0	0	1	1	0	0	0	0	0	1709,CD9;
IPI00908644	2	0	0	0	0	0	1	1	0	0	0	0	0	1709,CD9;
IPI00795937	2	0	0	0	0	0	1	1	0	0	0	0	0	1709,CD9;
IPI00556460	2	0	0	0	0	0	1	1	0	0	0	0	0	1709,CD9;
IPI00657796	2	0	0	0	0	0	1	1	0	0	0	0	0	1709,CD9;
IPI00395694	1	0	0	0	0	0	0	0	0	0	1	0	0	17103,TNPO3;
IPI00872746	1	0	0	0	0	0	0	1	0	0	0	0	0	1711,CD97;
IPI00397230	1	0	0	0	0	0	0	1	0	0	0	0	0	1711,CD97;
IPI00397229	1	0	0	0	0	0	0	1	0	0	0	0	0	1711,CD97;
IPI00299412	1	0	0	0	0	0	0	1	0	0	0	0	0	1711,CD97;
IPI00640466	1	0	0	0	0	0	0	1	0	0	0	0	0	17169,PRDX4;
IPI00011937	1	0	0	0	0	0	0	1	0	0	0	0	0	17169,PRDX4;
IPI00647280	1	0	0	0	0	0	0	1	0	0	0	0	0	17169,PRDX4;
IPI00639945	1	0	0	0	0	0	0	1	0	0	0	0	0	17169,PRDX4;
IPI00148063	1	0	0	0	0	0	0	0	0	0	1	0	0	17176,HEBP1;
IPI00219833	1	0	0	0	0	0	0	0	0	0	1	0	0	17310,TIMM17B;
IPI00016207	1	0	0	0	0	0	0	0	0	0	1	0	0	17315,TIMM17A;
IPI00289807	1	0	0	0	0	0	0	0	0	0	0	1	0	17341,TRNT1;
IPI00016786	3	0	0	0	0	0	0	1	0	1	1	0	0	1736,CDC42;
IPI00007189	1	0	0	0	0	0	0	1	0	0	0	0	0	1736,CDC42;
IPI00910473	1	0	0	0	0	0	0	1	0	0	0	0	0	1736,CDC42;
IPI00642590	1	0	0	0	0	0	0	1	0	0	0	0	0	1736,CDC42;
IPI00465256	1	0	0	0	0	0	0	0	0	0	0	0	1	17376,AK3;
IPI00026087	2	0	0	0	1	0	0	1	0	0	0	0	0	17397,BANF1;
IPI00003833	1	0	0	0	0	0	0	0	0	0	1	0	0	17587,MTCH2;
IPI00290085	1	0	0	0	0	0	0	0	0	0	1	0	0	1759,CDH2;
IPI00219613	1	0	0	0	0	0	0	0	0	0	0	1	0	17663,PITRM1;
IPI00018260	1	0	0	0	0	0	0	0	0	0	1	0	0	17684,ARMC1;
IPI00940464	3	0	0	0	0	0	1	1	1	0	0	0	0	177,ACY1;
IPI00946958	3	0	0	0	0	0	1	1	1	0	0	0	0	177,ACY1;
IPI00788719	3	0	0	0	0	0	1	1	1	0	0	0	0	177,ACY1;
IPI00947447	3	0	0	0	0	0	1	1	1	0	0	0	0	177,ACY1;
IPI00791053	3	0	0	0	0	0	1	1	1	0	0	0	0	177,ACY1;
IPI00792542	3	0	0	0	0	0	1	1	1	0	0	0	0	177,ACY1;
IPI00104128	1	0	0	0	0	0	0	0	0	0	1	0	0	17718,SEC11A;
IPI00023503	1	0	0	0	0	0	0	0	0	0	0	0	1	1772,CDK3;
IPI00007811	1	0	0	0	0	0	0	0	0	0	0	1	0	1773,CDK4;
IPI00303568	1	0	0	0	0	0	0	0	0	0	1	0	0	17822,PTGES2;
IPI00023001	1	0	0	0	0	0	0	0	0	0	1	0	0	17865,FAM162A;
IPI00014053	1	0	0	0	0	0	0	0	0	0	1	0	0	18001,TOMM40;
IPI00024976	1	0	0	0	0	0	0	0	0	0	1	0	0	18002,TOMM22;
IPI00032150	1	0	0	0	0	0	0	0	0	0	1	0	0	1801,CDS2;
IPI00045660	1	0	0	0	0	0	0	0	0	0	0	1	0	18025,C1orf31;
IPI00008575	1	0	0	0	0	0	0	1	0	0	0	0	0	18116,KHDRBS1;
IPI00385834	1	0	0	0	0	0	0	1	0	0	0	0	0	18116,KHDRBS1;
IPI00082310	1	0	0	0	0	0	0	1	0	0	0	0	0	18116,KHDRBS1;
IPI00479209	1	0	0	0	0	0	0	1	0	0	0	0	0	18116,KHDRBS1;
IPI00009938	1	0	0	0	0	0	0	0	0	0	1	0	0	1814,CEACAM1;
IPI00303300	2	0	0	0	0	0	1	1	0	0	0	0	0	18169,FKBP10;
IPI00794022	2	0	0	0	0	0	1	1	0	0	0	0	0	18169,FKBP10;
IPI00334818	2	0	0	0	0	0	1	1	0	0	0	0	0	18169,FKBP10;
IPI00184854	2	0	0	0	0	0	1	1	0	0	0	0	0	18169,FKBP10;
IPI00909121	2	0	0	0	0	0	1	1	0	0	0	0	0	18169,FKBP10;
IPI00908752	1	0	0	0	0	0	0	1	0	0	0	0	0	18170,CMPK1;
IPI00219953	1	0	0	0	0	0	0	1	0	0	0	0	0	18170,CMPK1;
IPI00514929	1	0	0	0	0	0	0	1	0	0	0	0	0	18170,CMPK1;
IPI00514049	1	0	0	0	0	0	0	1	0	0	0	0	0	18170,CMPK1;
IPI00909419	1	0	0	0	0	0	0	1	0	0	0	0	0	18170,CMPK1;
IPI00004399	1	1	0	0	0	0	0	0	0	0	0	0	0	18185,ERRFI1;
IPI00909277	2	0	0	0	0	0	1	1	0	0	0	0	0	18246,CRYL1;
IPI00645031	2	0	0	0	0	0	1	1	0	0	0	0	0	18246,CRYL1;
IPI00006443	2	0	0	0	0	0	1	1	0	0	0	0	0	18246,CRYL1;
IPI00290543	2	0	0	0	0	0	0	0	0	1	1	0	0	18261,NPLOC4;
IPI00007755	1	0	0	0	0	0	0	0	0	0	1	0	0	18263,RAB21;
IPI00218466	1	0	0	0	0	0	0	0	0	0	1	0	0	18276,SEC61A1;
IPI00744627	1	0	1	0	0	0	0	0	0	0	0	0	0	18281,PECR;
IPI00554710	1	0	1	0	0	0	0	0	0	0	0	0	0	18281,PECR;
IPI00909566	1	0	1	0	0	0	0	0	0	0	0	0	0	18281,PECR;
IPI00296191	1	0	0	0	0	0	0	0	0	0	1	0	0	18303,ATP6V1H;
IPI00017704	1	0	0	0	0	0	0	0	0	0	0	0	1	18304,COTL1;
IPI00000335	1	0	0	0	0	0	0	1	0	0	0	0	0	18344,HINT2;
IPI00643589	1	0	1	0	0	0	0	0	0	0	0	0	0	18355,CLYBL;
IPI00552997	1	0	1	0	0	0	0	0	0	0	0	0	0	18355,CLYBL;
IPI00640093	1	0	1	0	0	0	0	0	0	0	0	0	0	18355,CLYBL;
IPI00641200	1	0	1	0	0	0	0	0	0	0	0	0	0	18355,CLYBL;
IPI00477957	1	0	1	0	0	0	0	0	0	0	0	0	0	18355,CLYBL;
IPI00552170	1	0	1	0	0	0	0	0	0	0	0	0	0	18355,CLYBL;
IPI00910998	1	0	1	0	0	0	0	0	0	0	0	0	0	18355,CLYBL;
IPI00008964	1	0	0	0	0	0	0	0	0	0	1	0	0	18370,RAB1B;
IPI00292657	2	0	0	0	0	0	1	1	0	0	0	0	0	18429,PTGR1;
IPI00642248	2	0	0	0	0	0	1	1	0	0	0	0	0	18429,PTGR1;
IPI00164901	2	0	0	0	0	0	1	1	0	0	0	0	0	18429,PTGR1;
IPI00643630	2	0	0	0	0	0	1	1	0	0	0	0	0	18429,PTGR1;
IPI00419237	2	0	0	0	0	0	0	1	0	0	0	0	1	18449,LAP3;
IPI00967898	1	0	0	0	0	0	0	1	0	0	0	0	0	18449,LAP3;
IPI00963851	1	0	0	0	0	0	0	1	0	0	0	0	0	18449,LAP3;
IPI00789806	1	0	0	0	0	0	0	1	0	0	0	0	0	18449,LAP3;
IPI00414384	1	0	0	0	0	0	0	1	0	0	0	0	0	18572,HSDL2;
IPI00031107	1	0	0	0	0	0	0	1	0	0	0	0	0	18572,HSDL2;
IPI00017562	1	0	0	0	0	0	0	0	0	0	1	0	0	18582,LPHN2;
IPI00009885	1	0	0	0	0	0	0	0	0	0	1	0	0	18624,FKBP11;
IPI00607801	2	0	0	0	0	0	1	1	0	0	0	0	0	1863,CES1;
IPI00942507	2	0	0	0	0	0	1	1	0	0	0	0	0	1863,CES1;
IPI00010180	2	0	0	0	0	0	1	1	0	0	0	0	0	1863,CES1;
IPI00607693	2	0	0	0	0	0	1	1	0	0	0	0	0	1863,CES1;
IPI00419920	1	0	0	0	0	0	0	1	0	0	0	0	0	1864,CES2;
IPI00332828	1	0	0	0	0	0	0	1	0	0	0	0	0	1864,CES2;
IPI00007676	2	0	0	0	0	0	0	0	0	0	1	1	0	18646,HSD17B12;
IPI00746700	1	0	1	0	0	0	0	0	0	0	0	0	0	18672,CDK5RAP2;
IPI00946528	1	0	1	0	0	0	0	0	0	0	0	0	0	18672,CDK5RAP2;
IPI00946764	1	0	1	0	0	0	0	0	0	0	0	0	0	18672,CDK5RAP2;
IPI00329038	1	0	1	0	0	0	0	0	0	0	0	0	0	18672,CDK5RAP2;
IPI00384417	1	0	1	0	0	0	0	0	0	0	0	0	0	18672,CDK5RAP2;
IPI00946688	1	0	1	0	0	0	0	0	0	0	0	0	0	18672,CDK5RAP2;
IPI00329039	1	0	1	0	0	0	0	0	0	0	0	0	0	18672,CDK5RAP2;
IPI00385005	1	0	1	0	0	0	0	0	0	0	0	0	0	18672,CDK5RAP2;
IPI00946374	1	0	1	0	0	0	0	0	0	0	0	0	0	18672,CDK5RAP2;
IPI00384418	1	0	1	0	0	0	0	0	0	0	0	0	0	18672,CDK5RAP2;
IPI00023972	1	0	0	0	0	0	0	0	0	0	1	0	0	18682,DDX47;
IPI00009328	1	0	0	0	0	0	0	1	0	0	0	0	0	18683,EIF4A3;
IPI00012011	2	0	0	0	0	0	0	1	1	0	0	0	0	1874,CFL1;
IPI00005068	1	0	0	0	0	0	0	0	0	0	1	0	0	18798,SLC44A1;
IPI00930688	1	0	0	0	0	0	0	1	0	0	0	0	0	18809,TUBA1B;
IPI00792677	1	0	0	0	0	0	0	1	0	0	0	0	0	18809,TUBA1B;
IPI00448095	3	0	0	0	0	0	1	1	0	0	0	0	1	18985,DCXR;
IPI00797917	2	0	0	0	0	0	1	1	0	0	0	0	0	18985,DCXR;
IPI00796620	2	0	0	0	0	0	1	1	0	0	0	0	0	18985,DCXR;
IPI00797249	2	0	0	0	0	0	1	1	0	0	0	0	0	18985,DCXR;
IPI00789087	2	0	0	0	0	0	1	1	0	0	0	0	0	18985,DCXR;
IPI00328840	1	0	0	0	0	0	0	0	0	0	0	0	1	19071,THOC4;
IPI00295503	2	0	0	0	0	0	1	1	0	0	0	0	0	19102,DDX58;
IPI00654731	2	0	0	0	0	0	1	1	0	0	0	0	0	19102,DDX58;
IPI00001734	1	0	0	0	0	0	0	0	0	0	0	0	1	19129,PSAT1;
IPI00218337	1	0	0	0	0	0	0	0	0	0	1	0	0	19263,LMAN2L;
IPI00163381	1	0	0	0	0	0	0	0	0	0	0	0	1	19316,LEPRE1;
IPI00029665	1	0	0	0	0	0	0	0	0	0	0	0	1	19331,MMAB;
IPI00514836	1	0	0	0	0	0	0	1	0	0	0	0	0	19425,IPO9;
IPI00185146	1	0	0	0	0	0	0	1	0	0	0	0	0	19425,IPO9;
IPI00156374	1	0	0	0	0	0	0	0	0	0	1	0	0	19426,IPO4;
IPI00029557	1	0	0	0	0	0	0	0	0	0	0	0	1	19696,GRPEL1;
IPI00465296	1	0	0	0	0	0	0	0	0	0	1	0	0	19733,XPO6;
IPI00893443	1	0	0	0	0	0	0	1	0	0	0	0	0	19880,EMILIN1;
IPI00013079	1	0	0	0	0	0	0	1	0	0	0	0	0	19880,EMILIN1;
IPI00166870	2	0	0	0	0	0	1	1	0	0	0	0	0	19881,EMILIN2;
IPI00012510	2	0	0	0	0	0	1	1	0	0	0	0	0	19881,EMILIN2;
IPI00022977	1	0	0	0	0	0	0	0	0	0	1	0	0	1991,CKB;
IPI00384031	1	0	1	0	0	0	0	0	0	0	0	0	0	19967,CCDC88C;
IPI00740861	1	0	1	0	0	0	0	0	0	0	0	0	0	19967,CCDC88C;
IPI00029170	1	0	1	0	0	0	0	0	0	0	0	0	0	19967,CCDC88C;
IPI00740019	1	0	1	0	0	0	0	0	0	0	0	0	0	19967,CCDC88C;
IPI00217770	1	0	1	0	0	0	0	0	0	0	0	0	0	19967,CCDC88C;
IPI00930562	1	0	0	0	0	0	0	1	0	0	0	0	0	19985,SUB1;
IPI00964232	1	0	0	0	0	0	0	1	0	0	0	0	0	19985,SUB1;
IPI00221222	1	0	0	0	0	0	0	1	0	0	0	0	0	19985,SUB1;
IPI00963960	1	0	0	0	0	0	0	1	0	0	0	0	0	19985,SUB1;
IPI00917605	1	0	0	0	0	0	0	1	0	0	0	0	0	19986,CYCS;
IPI00465315	1	0	0	0	0	0	0	1	0	0	0	0	0	19986,CYCS;
IPI00027442	1	0	0	0	0	0	0	0	0	0	0	1	0	20,AARS;
IPI00644109	1	0	0	0	0	0	0	1	0	0	0	0	0	20040,CAP1;
IPI00647351	1	0	0	0	0	0	0	1	0	0	0	0	0	20040,CAP1;
IPI00641881	1	0	0	0	0	0	0	1	0	0	0	0	0	20040,CAP1;
IPI00642414	1	0	0	0	0	0	0	1	0	0	0	0	0	20040,CAP1;
IPI00646869	1	0	0	0	0	0	0	1	0	0	0	0	0	20040,CAP1;
IPI00644589	1	0	0	0	0	0	0	1	0	0	0	0	0	20040,CAP1;
IPI00008274	1	0	0	0	0	0	0	1	0	0	0	0	0	20040,CAP1;
IPI00939159	1	0	0	0	0	0	0	1	0	0	0	0	0	20040,CAP1;
IPI00646269	1	0	0	0	0	0	0	1	0	0	0	0	0	20040,CAP1;
IPI00639931	1	0	0	0	0	0	0	1	0	0	0	0	0	20040,CAP1;
IPI00514858	1	0	0	0	0	0	0	1	0	0	0	0	0	20040,CAP1;
IPI00645789	1	0	0	0	0	0	0	1	0	0	0	0	0	20040,CAP1;
IPI00302658	1	0	1	0	0	0	0	0	0	0	0	0	0	20163,HAUS4;
IPI00333632	1	0	1	0	0	0	0	0	0	0	0	0	0	20163,HAUS4;
IPI00333633	1	0	1	0	0	0	0	0	0	0	0	0	0	20163,HAUS4;
IPI00328634	1	0	1	0	0	0	0	0	0	0	0	0	0	20163,HAUS4;
IPI00002506	1	0	0	0	0	0	0	0	0	0	1	0	0	20266,ALG5;
IPI00064462	1	0	0	0	0	0	0	0	0	0	1	0	0	20293,ABHD13;
IPI00000691	2	0	0	0	0	0	0	0	0	0	1	0	1	2032,CLDN1;
IPI00009634	1	0	0	0	0	0	0	1	0	0	0	0	0	20390,SQRDL;
IPI00790715	1	0	0	0	0	0	0	1	0	0	0	0	0	20390,SQRDL;
IPI00062120	1	0	0	0	0	0	0	0	0	0	0	0	1	20441,S100A16;
IPI00016458	1	0	0	0	0	0	0	0	0	0	1	0	0	20499,L2HGDH;
IPI00010218	1	0	0	0	0	0	0	0	0	0	1	0	0	20576,CYP20A1;
IPI00419579	1	0	0	0	0	0	0	0	0	0	1	0	0	20576,CYP20A1;
IPI00384280	1	0	0	0	0	0	0	1	0	0	0	0	0	20588,PCYOX1;
IPI00924611	1	0	0	0	0	0	0	1	0	0	0	0	0	20588,PCYOX1;
IPI00925564	1	0	0	0	0	0	0	1	0	0	0	0	0	20588,PCYOX1;
IPI00927939	1	0	0	0	0	0	0	1	0	0	0	0	0	20588,PCYOX1;
IPI00927689	1	0	0	0	0	0	0	1	0	0	0	0	0	20588,PCYOX1;
IPI00010896	3	0	0	0	0	0	0	1	0	0	0	1	1	2062,CLIC1;
IPI00337494	1	0	0	0	0	0	0	0	0	0	1	0	0	20662,SLC25A24;
IPI00018278	4	0	0	0	0	0	1	1	1	0	0	0	1	20664,H2AFV;
IPI00398805	3	0	0	0	0	0	1	1	1	0	0	0	0	20664,H2AFV;
IPI00926183	3	0	0	0	0	0	1	1	1	0	0	0	0	20664,H2AFV;
IPI00398806	3	0	0	0	0	0	1	1	1	0	0	0	0	20664,H2AFV;
IPI00141938	3	0	0	0	0	0	1	1	1	0	0	0	0	20664,H2AFV;
IPI00398798	3	0	0	0	0	0	1	1	1	0	0	0	0	20664,H2AFV;
IPI00927887	3	0	0	0	0	0	1	1	1	0	0	0	0	20664,H2AFV;
IPI00165261	2	0	0	0	0	0	0	0	0	0	1	0	1	20726,SCFD1;
IPI00298237	1	0	0	0	0	0	0	0	0	0	1	0	0	2073,TPP1;
IPI00382560	1	0	1	0	0	0	0	0	0	0	0	0	0	20751,WDFY3;
IPI00963836	1	0	1	0	0	0	0	0	0	0	0	0	0	20751,WDFY3;
IPI00965066	1	0	1	0	0	0	0	0	0	0	0	0	0	20751,WDFY3;
IPI00941540	1	0	1	0	0	0	0	0	0	0	0	0	0	20751,WDFY3;
IPI00170537	1	0	1	0	0	0	0	0	0	0	0	0	0	20751,WDFY3;
IPI00966762	1	0	1	0	0	0	0	0	0	0	0	0	0	20751,WDFY3;
IPI00218052	1	0	1	0	0	0	0	0	0	0	0	0	0	20751,WDFY3;
IPI00333702	1	0	1	0	0	0	0	0	0	0	0	0	0	20751,WDFY3;
IPI00760714	1	0	1	0	0	0	0	0	0	0	0	0	0	20751,WDFY3;
IPI00967059	1	0	1	0	0	0	0	0	0	0	0	0	0	20751,WDFY3;
IPI00180675	1	0	0	0	0	0	0	0	0	0	0	0	1	20766,TUBA1A;
IPI00909762	1	0	0	0	0	0	0	1	0	0	0	0	0	20766,TUBA1A;18809,TUBA1B;
IPI00166768	2	1	0	0	0	0	0	0	0	0	0	0	1	20768,TUBA1C;
IPI00795002	1	0	0	0	0	0	0	1	0	0	0	0	0	20768,TUBA1C;
IPI00007752	1	0	0	0	0	0	0	1	0	0	0	0	0	20771,TUBB2C;
IPI00956734	1	0	0	0	0	0	0	1	0	0	0	0	0	20771,TUBB2C;
IPI00908469	1	0	0	0	0	0	0	1	0	0	0	0	0	20776,TUBB6;
IPI00646779	1	0	0	0	0	0	0	1	0	0	0	0	0	20776,TUBB6;
IPI00643158	1	0	0	0	0	0	0	1	0	0	0	0	0	20776,TUBB6;
IPI00930130	1	0	0	0	0	0	0	1	0	0	0	0	0	20776,TUBB6;
IPI00645452	1	0	0	0	0	0	0	1	0	0	0	0	0	20778,TUBB;
IPI00909140	1	0	0	0	0	0	0	1	0	0	0	0	0	20778,TUBB;
IPI00647896	1	0	0	0	0	0	0	1	0	0	0	0	0	20778,TUBB;
IPI00908770	1	0	0	0	0	0	0	1	0	0	0	0	0	20778,TUBB;
IPI00953417	1	0	0	0	0	0	0	1	0	0	0	0	0	20778,TUBB;
IPI00107357	1	0	0	0	0	0	0	0	0	0	1	0	0	2087,CLPTM1;
IPI00298535	1	0	0	0	0	0	0	0	0	0	1	0	0	20883,GDPD1;
IPI00024067	2	0	0	0	0	0	0	1	0	0	0	1	0	2092,CLTC;
IPI00455383	1	0	0	0	0	0	0	1	0	0	0	0	0	2092,CLTC;
IPI00941356	1	0	0	0	0	0	0	1	0	0	0	0	0	2092,CLTC;
IPI00793848	2	0	1	0	0	0	0	1	0	0	0	0	0	2095,CLU;
IPI00291262	2	0	1	0	0	0	0	1	0	0	0	0	0	2095,CLU;
IPI00954954	2	0	1	0	0	0	0	1	0	0	0	0	0	2095,CLU;
IPI00795633	2	0	1	0	0	0	0	1	0	0	0	0	0	2095,CLU;
IPI00400826	2	0	1	0	0	0	0	1	0	0	0	0	0	2095,CLU;
IPI00329688	1	0	0	0	0	0	0	0	0	0	1	0	0	21023,YIPF3;
IPI00296353	1	0	0	0	0	0	0	0	0	0	0	0	1	21035,ARHGAP18;
IPI00291646	1	0	0	0	0	0	0	0	0	0	0	0	1	21055,MTHFD1L;
IPI00171438	2	0	0	0	0	0	0	1	0	0	0	0	1	21073,TXNDC5;
IPI00939560	1	0	0	0	0	0	0	1	0	0	0	0	0	21073,TXNDC5;
IPI00102259	1	0	1	0	0	0	0	0	0	0	0	0	0	21095,HDGFL1;
IPI00034319	1	0	0	0	0	0	0	0	0	0	0	0	1	21101,CUTA;
IPI00101037	1	0	0	0	0	0	0	1	0	0	0	0	0	21145,RCN3;
IPI00009607	2	0	0	0	0	0	0	0	0	1	1	0	0	21165,RAP2C;
IPI00290979	1	0	0	0	0	0	0	0	0	0	1	0	0	21396,ABHD5;
IPI00013909	1	0	0	0	0	0	0	0	0	0	1	0	0	21411,AIFM2;
IPI00306353	1	0	0	0	0	0	0	0	0	0	0	0	1	21480,DUSP23;
IPI00166079	1	0	0	0	0	0	0	0	0	0	1	0	0	21492,VKORC1L1;
IPI00152981	1	0	0	0	0	0	0	0	0	0	1	0	0	21497,ACAD9;
IPI00006957	1	0	0	0	0	0	0	0	0	0	1	0	0	21524,DHRS7;
IPI00794003	2	0	0	0	0	0	1	1	0	0	0	0	0	21528,DIABLO;
IPI00925230	2	0	0	0	0	0	1	1	0	0	0	0	0	21528,DIABLO;
IPI00008418	2	0	0	0	0	0	1	1	0	0	0	0	0	21528,DIABLO;
IPI00789460	2	0	0	0	0	0	1	1	0	0	0	0	0	21528,DIABLO;
IPI00924568	2	0	0	0	0	0	1	1	0	0	0	0	0	21528,DIABLO;
IPI00924790	2	0	0	0	0	0	1	1	0	0	0	0	0	21528,DIABLO;
IPI00148255	2	0	0	0	0	0	1	1	0	0	0	0	0	21528,DIABLO;
IPI00793399	2	0	0	0	0	0	1	1	0	0	0	0	0	21528,DIABLO;
IPI00219865	2	0	0	0	0	0	1	1	0	0	0	0	0	21528,DIABLO;
IPI00216682	1	0	0	0	0	0	0	0	0	0	0	0	1	2157,CNN3;
IPI00220993	1	0	0	0	0	0	0	0	0	0	1	0	0	2158,CNP;
IPI00893087	1	0	0	0	0	0	0	1	0	0	0	0	0	21608,LUC7L2;
IPI00893216	1	0	0	0	0	0	0	1	0	0	0	0	0	21608,LUC7L2;
IPI00006932	1	0	0	0	0	0	0	1	0	0	0	0	0	21608,LUC7L2;
IPI00893315	1	0	0	0	0	0	0	1	0	0	0	0	0	21608,LUC7L2;
IPI00028369	1	0	0	0	0	0	0	0	0	0	1	0	0	21610,KIAA1715;
IPI00152540	1	0	0	0	0	0	0	0	0	0	0	1	0	21685,CD109;
IPI00007052	1	0	0	0	0	0	0	0	0	0	1	0	0	21689,FIS1;
IPI00166394	1	0	0	0	0	0	0	0	0	0	1	0	0	21706,ARMC10;
IPI00019353	1	0	0	0	0	0	0	0	0	0	1	0	0	21869,AGK;
IPI00384097	2	0	0	0	0	0	1	1	0	0	0	0	0	2188,COL12A1;
IPI00967725	2	0	0	0	0	0	1	1	0	0	0	0	0	2188,COL12A1;
IPI00965579	2	0	0	0	0	0	1	1	0	0	0	0	0	2188,COL12A1;
IPI00827759	2	0	0	0	0	0	1	1	0	0	0	0	0	2188,COL12A1;
IPI00329573	2	0	0	0	0	0	1	1	0	0	0	0	0	2188,COL12A1;
IPI00302944	2	0	0	0	0	0	1	1	0	0	0	0	0	2188,COL12A1;
IPI00964552	2	0	0	0	0	0	1	1	0	0	0	0	0	2188,COL12A1;
IPI00941565	2	0	0	0	0	0	1	1	0	0	0	0	0	2188,COL12A1;
IPI00221384	2	0	0	0	0	0	1	1	0	0	0	0	0	2188,COL12A1;
IPI00853230	1	0	0	0	0	0	0	1	0	0	0	0	0	2191,COL14A1;
IPI00853156	1	0	0	0	0	0	0	1	0	0	0	0	0	2191,COL14A1;
IPI00550918	1	0	0	0	0	0	0	1	0	0	0	0	0	2191,COL14A1;
IPI00402215	1	0	0	0	0	0	0	1	0	0	0	0	0	2191,COL14A1;
IPI00176193	1	0	0	0	0	0	0	1	0	0	0	0	0	2191,COL14A1;
IPI00925191	1	0	0	0	0	0	0	1	0	0	0	0	0	2195,COL18A1;
IPI00796842	1	0	0	0	0	0	0	1	0	0	0	0	0	2195,COL18A1;
IPI00783931	1	0	0	0	0	0	0	1	0	0	0	0	0	2195,COL18A1;
IPI00022822	1	0	0	0	0	0	0	1	0	0	0	0	0	2195,COL18A1;
IPI00414694	1	0	0	0	0	0	0	1	0	0	0	0	0	2195,COL18A1;
IPI00479309	1	0	0	0	0	0	0	1	0	0	0	0	0	2195,COL18A1;
IPI00297646	1	0	0	0	0	0	0	1	0	0	0	0	0	2197,COL1A1;
IPI00941622	1	0	0	0	0	0	0	1	0	0	0	0	0	2198,COL1A2;
IPI00304962	1	0	0	0	0	0	0	1	0	0	0	0	0	2198,COL1A2;
IPI00909936	1	0	0	0	0	0	0	1	0	0	0	0	0	2198,COL1A2;
IPI00306322	1	0	0	0	0	0	0	1	0	0	0	0	0	2203,COL4A2;
IPI00936857	1	0	0	0	0	0	0	1	0	0	0	0	0	2203,COL4A2;
IPI00477950	1	0	0	0	0	0	0	1	0	0	0	0	0	2203,COL4A2;
IPI00940293	1	0	0	0	0	0	0	1	0	0	0	0	0	2203,COL4A2;
IPI00291136	1	0	0	0	0	0	0	1	0	0	0	0	0	2211,COL6A1;
IPI00796708	1	0	0	0	0	0	0	1	0	0	0	0	0	2212,COL6A2;
IPI00220613	1	0	0	0	0	0	0	1	0	0	0	0	0	2212,COL6A2;
IPI00073454	1	0	0	0	0	0	0	1	0	0	0	0	0	2212,COL6A2;
IPI00915389	1	0	0	0	0	0	0	1	0	0	0	0	0	2212,COL6A2;
IPI00304840	1	0	0	0	0	0	0	1	0	0	0	0	0	2212,COL6A2;
IPI00072918	2	0	1	0	0	0	0	1	0	0	0	0	0	2213,COL6A3;
IPI00917583	2	0	1	0	0	0	0	1	0	0	0	0	0	2213,COL6A3;
IPI00220701	2	0	1	0	0	0	0	1	0	0	0	0	0	2213,COL6A3;
IPI00072917	2	0	1	0	0	0	0	1	0	0	0	0	0	2213,COL6A3;
IPI00946286	2	0	1	0	0	0	0	1	0	0	0	0	0	2213,COL6A3;
IPI00871621	2	0	1	0	0	0	0	1	0	0	0	0	0	2213,COL6A3;
IPI00022200	2	0	1	0	0	0	0	1	0	0	0	0	0	2213,COL6A3;
IPI00853061	2	0	1	0	0	0	0	1	0	0	0	0	0	2213,COL6A3;
IPI00941465	2	0	1	0	0	0	0	1	0	0	0	0	0	2213,COL6A3;
IPI00011284	5	1	0	0	0	0	0	1	0	1	1	0	1	2228,COMT;
IPI00878765	1	0	0	0	0	0	0	1	0	0	0	0	0	2228,COMT;
IPI00878254	1	0	0	0	0	0	0	1	0	0	0	0	0	2228,COMT;
IPI00880186	1	0	0	0	0	0	0	1	0	0	0	0	0	2228,COMT;
IPI00878855	1	0	0	0	0	0	0	1	0	0	0	0	0	2228,COMT;
IPI00375513	1	0	0	0	0	0	0	1	0	0	0	0	0	2228,COMT;
IPI00295851	2	0	0	0	0	0	0	1	0	0	1	0	0	2231,COPB1;
IPI00220219	1	0	0	0	0	0	0	0	0	0	1	0	0	2232,COPB2;
IPI00399319	1	0	0	0	0	0	0	1	0	0	0	0	0	2234,COPE;
IPI00465132	1	0	0	0	0	0	0	1	0	0	0	0	0	2234,COPE;
IPI00399318	1	0	0	0	0	0	0	1	0	0	0	0	0	2234,COPE;
IPI00867509	1	0	0	0	0	0	0	1	0	0	0	0	0	2254,CORO1C;
IPI00797709	1	0	0	0	0	0	0	1	0	0	0	0	0	2254,CORO1C;
IPI00943173	1	0	0	0	0	0	0	1	0	0	0	0	0	2254,CORO1C;
IPI00295394	1	0	0	0	0	0	0	0	0	0	1	0	0	2261,COX11;
IPI00006579	2	0	0	0	0	0	0	1	0	0	1	0	0	2265,COX4I1;
IPI00645361	1	0	0	0	0	0	0	1	0	0	0	0	0	2265,COX4I1;
IPI00025086	1	0	0	0	0	0	0	0	0	0	1	0	0	2267,COX5A;
IPI00015972	2	0	0	0	0	0	1	1	0	0	0	0	0	2285,COX6C;
IPI00101782	1	0	0	0	0	0	0	0	0	0	0	1	0	22923,GMPPA;
IPI00023344	1	1	0	0	0	0	0	0	0	0	0	0	0	22935,SYMPK;
IPI00017601	1	0	0	0	0	0	0	1	0	0	0	0	0	2295,CP;
IPI00793108	1	0	0	0	0	0	0	1	0	0	0	0	0	2295,CP;
IPI00879084	1	0	0	0	0	0	0	1	0	0	0	0	0	2295,CP;
IPI00946590	1	0	0	0	0	0	0	1	0	0	0	0	0	2295,CP;
IPI00947307	1	0	0	0	0	0	0	1	0	0	0	0	0	2295,CP;
IPI00329598	1	0	0	0	0	0	0	0	0	0	1	0	0	22960,HSD17B11;
IPI00383440	1	0	0	0	0	0	0	1	0	0	0	0	0	22989,COL22A1;
IPI00303152	1	0	0	0	0	0	0	1	0	0	0	0	0	22989,COL22A1;
IPI00009532	1	0	0	0	0	0	0	1	0	0	0	0	0	23,ABAT;
IPI00329775	0	0	0	0	0	0	0	0	0	0	0	0	0	2300,CPB2;
IPI00026270	1	0	0	0	0	0	0	0	0	0	1	0	0	2311,CPM;
IPI00386072	1	0	0	0	0	0	0	0	0	0	1	0	0	23159,ALG2;
IPI00889534	3	0	0	0	0	1	1	1	0	0	0	0	0	2323,CPS1;
IPI00926199	3	0	0	0	0	1	1	1	0	0	0	0	0	2323,CPS1;
IPI00011062	3	0	0	0	0	1	1	1	0	0	0	0	0	2323,CPS1;
IPI00397498	3	0	0	0	0	1	1	1	0	0	0	0	0	2323,CPS1;
IPI00009137	1	1	0	0	0	0	0	0	0	0	0	0	0	2327,CPSF4;
IPI00003766	1	0	0	0	0	0	0	1	0	0	0	0	0	23287,ETHE1;
IPI00012912	3	0	0	0	0	0	1	1	0	0	1	0	0	2330,CPT2;
IPI00182757	1	0	0	0	0	0	0	0	0	0	0	0	1	23360,KIAA1967;
IPI00216088	1	0	0	0	0	0	0	0	0	0	0	1	0	2339,CRABP2;
IPI00219436	1	0	0	0	0	0	0	0	0	0	1	0	0	23400,SEC11C;
IPI00418497	2	0	0	0	0	0	0	1	0	0	1	0	0	23656,TIMM50;
IPI00656071	1	0	0	0	0	0	0	1	0	0	0	0	0	23656,TIMM50;
IPI00023162	1	0	0	0	0	0	0	0	0	0	0	1	0	23657,GNE;
IPI00032374	1	0	0	0	0	0	0	0	0	0	0	0	1	23818,RRP1B;
IPI00794466	1	0	0	0	0	0	0	1	0	0	0	0	0	2389,CRYAB;
IPI00021369	1	0	0	0	0	0	0	1	0	0	0	0	0	2389,CRYAB;
IPI00011951	1	0	0	0	0	0	0	0	0	0	0	0	1	23925,CTIF;
IPI00007183	1	0	0	0	0	0	0	0	0	0	1	0	0	24047,ATL2;
IPI00060200	1	0	0	0	0	0	0	0	0	0	0	0	1	24063,GALM;
IPI00295098	1	0	0	0	0	0	0	0	0	0	1	0	0	24085,SRPRB;
IPI00027803	1	1	0	0	0	0	0	0	0	0	0	0	0	24118,PARP9;
IPI00003627	1	0	1	0	0	0	0	0	0	0	0	0	0	24124,ACTL6A;
IPI00216622	1	0	1	0	0	0	0	0	0	0	0	0	0	24124,ACTL6A;
IPI00792088	1	0	1	0	0	0	0	0	0	0	0	0	0	24124,ACTL6A;
IPI00944907	1	0	1	0	0	0	0	0	0	0	0	0	0	24124,ACTL6A;
IPI00787433	1	0	0	0	0	0	0	1	0	0	0	0	0	24175,PTPLAD1;
IPI00008998	1	0	0	0	0	0	0	1	0	0	0	0	0	24175,PTPLAD1;
IPI00000792	2	0	0	0	0	0	0	1	0	0	0	0	1	2419,CRYZ;
IPI00641565	1	0	0	0	0	0	0	1	0	0	0	0	0	2419,CRYZ;
IPI00642016	1	0	0	0	0	0	0	1	0	0	0	0	0	2419,CRYZ;
IPI00645425	1	0	0	0	0	0	0	1	0	0	0	0	0	2419,CRYZ;
IPI00647366	1	0	0	0	0	0	0	1	0	0	0	0	0	2419,CRYZ;
IPI00102106	1	0	0	0	0	0	0	0	0	0	0	0	1	24205,CAPZA3;
IPI00791211	1	0	0	0	0	0	0	1	0	0	0	0	0	2422,CS;
IPI00795682	1	0	0	0	0	0	0	1	0	0	0	0	0	2422,CS;
IPI00791780	1	0	0	0	0	0	0	1	0	0	0	0	0	2422,CS;
IPI00796979	1	0	0	0	0	0	0	1	0	0	0	0	0	2422,CS;
IPI00793839	1	0	0	0	0	0	0	1	0	0	0	0	0	2422,CS;
IPI00792509	1	0	0	0	0	0	0	1	0	0	0	0	0	2422,CS;
IPI00383539	1	0	0	0	0	0	0	1	0	0	0	0	0	2422,CS;
IPI00025366	1	0	0	0	0	0	0	1	0	0	0	0	0	2422,CS;
IPI00641954	1	0	0	0	0	0	0	1	0	0	0	0	0	24251,TMED5;
IPI00641426	1	0	0	0	0	0	0	1	0	0	0	0	0	24251,TMED5;
IPI00294472	1	0	0	0	0	0	0	1	0	0	0	0	0	24251,TMED5;
IPI00304082	1	0	0	0	0	0	0	1	0	0	0	0	0	24254,ISOC1;
IPI00966364	1	0	0	0	0	0	0	1	0	0	0	0	0	24254,ISOC1;
IPI00884070	1	0	0	0	0	0	0	1	0	0	0	0	0	24254,ISOC1;
IPI00966101	1	0	0	0	0	0	0	1	0	0	0	0	0	24254,ISOC1;
IPI00966776	1	0	0	0	0	0	0	1	0	0	0	0	0	24254,ISOC1;
IPI00032903	1	0	0	0	0	0	0	0	0	0	1	0	0	24265,PTRH2;
IPI00329600	1	0	0	0	0	0	0	0	0	0	1	0	0	24275,SCCPDH;
IPI00299524	1	0	0	0	0	0	0	0	0	0	0	0	1	24305,NCAPD2;
IPI00022744	1	0	0	0	0	0	0	0	0	0	1	0	0	2431,CSE1L;
IPI00303954	2	0	0	0	0	0	0	0	0	0	1	1	0	24374,CYB5B;
IPI00646632	1	0	0	0	0	0	0	1	0	0	0	0	0	24437,CNDP2;
IPI00646185	1	0	0	0	0	0	0	1	0	0	0	0	0	24437,CNDP2;
IPI00642656	1	0	0	0	0	0	0	1	0	0	0	0	0	24437,CNDP2;
IPI00642792	1	0	0	0	0	0	0	1	0	0	0	0	0	24437,CNDP2;
IPI00165579	1	0	0	0	0	0	0	1	0	0	0	0	0	24437,CNDP2;
IPI00647662	1	0	0	0	0	0	0	1	0	0	0	0	0	24437,CNDP2;
IPI00177728	1	0	0	0	0	0	0	1	0	0	0	0	0	24437,CNDP2;
IPI00643827	1	0	0	0	0	0	0	1	0	0	0	0	0	24437,CNDP2;
IPI00641258	1	0	0	0	0	0	0	1	0	0	0	0	0	24437,CNDP2;
IPI00296196	2	0	0	0	0	0	1	1	0	0	0	0	0	24475,DMGDH;
IPI00178676	2	0	0	0	0	0	1	1	0	0	0	0	0	24475,DMGDH;
IPI00022832	1	0	0	0	0	0	0	0	0	0	1	0	0	24515,BRP44;
IPI00550523	1	0	0	0	0	0	0	1	0	0	0	0	0	24526,ATL3;
IPI00845461	1	0	0	0	0	0	0	1	0	0	0	0	0	24526,ATL3;
IPI00008708	1	0	0	0	0	0	0	0	0	0	0	1	0	24534,RSL1D1;
IPI00550181	1	0	0	0	0	0	0	0	0	0	0	1	0	24537,CHMP2B;
IPI00910025	3	0	0	0	0	0	1	1	1	0	0	0	0	24538,ABHD14A;
IPI00478556	3	0	0	0	0	0	1	1	1	0	0	0	0	24538,ABHD14A;
IPI00945060	3	0	0	0	0	0	1	1	1	0	0	0	0	24538,ABHD14A;
IPI00947353	3	0	0	0	0	0	1	1	1	0	0	0	0	24538,ABHD14A;
IPI00009268	3	0	0	0	0	0	1	1	1	0	0	0	0	24538,ABHD14A;
IPI00880120	3	0	0	0	0	0	1	1	1	0	0	0	0	24538,ABHD14A;
IPI00794025	3	0	0	0	0	0	1	1	1	0	0	0	0	24538,ABHD14A;
IPI00941341	3	0	0	0	0	0	1	1	1	0	0	0	0	24538,ABHD14A;
IPI00022300	1	0	0	0	0	0	0	0	0	0	1	0	0	24550,METTL7A;
IPI00942691	2	0	0	0	0	0	1	1	0	0	0	0	0	24552,DAK;
IPI00551024	2	0	0	0	0	0	1	1	0	0	0	0	0	24552,DAK;
IPI00033143	1	0	0	0	0	0	0	0	0	0	1	0	0	24656,EIF3K;
IPI00172656	1	0	0	0	0	0	0	0	0	0	1	0	0	24666,FAF2;
IPI00002245	2	0	1	0	0	0	0	0	0	0	0	0	1	24723,ACSS3;
IPI00795694	1	0	1	0	0	0	0	0	0	0	0	0	0	24723,ACSS3;
IPI00791989	1	0	1	0	0	0	0	0	0	0	0	0	0	24723,ACSS3;
IPI00021828	1	0	0	0	0	0	0	1	0	0	0	0	0	2482,CSTB;
IPI00024642	1	0	0	0	0	0	0	0	0	0	1	0	0	24856,CCDC47;
IPI00024627	1	0	0	0	0	0	0	0	0	0	1	0	0	24858,MFF;
IPI00103925	1	0	0	0	0	0	0	0	0	0	1	0	0	24868,IRGQ;
IPI00023542	1	0	0	0	0	0	0	0	0	0	1	0	0	24878,TMED9;
IPI00218896	1	0	1	0	0	0	0	0	0	0	0	0	0	249,ADH1A;
IPI00419373	1	0	0	0	0	0	0	0	0	0	0	0	1	24941,HNRNPA3;
IPI00022277	1	0	0	0	0	0	0	0	0	0	0	1	0	24990,CCDC56;
IPI00941338	3	0	1	0	0	0	1	1	0	0	0	0	0	250,ADH1B;
IPI00872991	3	0	1	0	0	0	1	1	0	0	0	0	0	250,ADH1B;
IPI00473031	3	0	1	0	0	0	1	1	0	0	0	0	0	250,ADH1B;
IPI00031557	2	0	0	0	0	0	1	1	0	0	0	0	0	2501,CTH;
IPI00908512	2	0	0	0	0	0	1	1	0	0	0	0	0	2501,CTH;
IPI00221301	2	0	0	0	0	0	1	1	0	0	0	0	0	2501,CTH;
IPI00300865	1	0	0	0	0	0	0	0	0	0	1	0	0	25032,FAM151A;
IPI00215948	2	0	0	0	0	0	0	1	0	0	1	0	0	2509,CTNNA1;
IPI00473136	1	0	0	0	0	0	0	1	0	0	0	0	0	2509,CTNNA1;
IPI00953077	1	0	0	0	0	0	0	1	0	0	0	0	0	2509,CTNNA1;
IPI00383046	1	0	0	0	0	0	0	0	0	0	0	0	1	25090,CMBL;
IPI00465343	3	0	0	0	0	0	1	1	0	0	0	1	0	251,ADH1C;
IPI00182469	1	0	0	0	0	0	0	0	0	0	1	0	0	2515,CTNND1;
IPI00927949	3	0	1	0	0	0	1	1	0	0	0	0	0	252,ADH4;
IPI00964325	3	0	1	0	0	0	1	1	0	0	0	0	0	252,ADH4;
IPI00966461	3	0	1	0	0	0	1	1	0	0	0	0	0	252,ADH4;
IPI00964982	3	0	1	0	0	0	1	1	0	0	0	0	0	252,ADH4;
IPI00218899	3	0	1	0	0	0	1	1	0	0	0	0	0	252,ADH4;
IPI00969124	3	0	1	0	0	0	1	1	0	0	0	0	0	252,ADH4;
IPI00151710	1	0	0	0	0	0	0	0	0	0	1	0	0	25240,ANO6;
IPI00329352	1	0	0	0	0	0	0	0	0	0	1	0	0	25242,NOMO3;30060,NOMO1;
IPI00295741	3	0	1	0	0	0	0	1	0	0	0	0	1	2527,CTSB;
IPI00909303	2	0	1	0	0	0	0	1	0	0	0	0	0	2527,CTSB;
IPI00788996	2	0	1	0	0	0	0	1	0	0	0	0	0	2527,CTSB;
IPI00011229	4	0	0	0	0	0	1	1	0	0	1	0	1	2529,CTSD;
IPI00892793	2	0	0	0	0	0	1	1	0	0	0	0	0	2529,CTSD;
IPI00852597	2	0	0	0	0	0	1	1	0	0	0	0	0	2529,CTSD;
IPI00658053	2	0	0	0	0	0	1	1	0	0	0	0	0	2529,CTSD;
IPI00879328	2	0	0	0	0	0	1	1	0	0	0	0	0	2529,CTSD;
IPI00964823	1	0	0	0	0	0	0	1	0	0	0	0	0	253,ADH5;
IPI00966735	1	0	0	0	0	0	0	1	0	0	0	0	0	253,ADH5;
IPI00746777	1	0	0	0	0	0	0	1	0	0	0	0	0	253,ADH5;
IPI00964589	1	0	0	0	0	0	0	1	0	0	0	0	0	253,ADH5;
IPI00967275	1	0	0	0	0	0	0	1	0	0	0	0	0	253,ADH5;
IPI00014310	1	0	1	0	0	0	0	0	0	0	0	0	0	2551,CUL1;
IPI00917192	1	0	1	0	0	0	0	0	0	0	0	0	0	2551,CUL1;
IPI00018871	2	0	0	0	0	0	0	0	0	0	1	1	0	25564,ARL8B;
IPI00455487	1	0	0	0	0	0	0	1	0	0	0	0	0	25567,ATAD3A;
IPI00514286	1	0	0	0	0	0	0	1	0	0	0	0	0	25567,ATAD3A;
IPI00646144	1	0	0	0	0	0	0	1	0	0	0	0	0	25567,ATAD3A;
IPI00644611	1	0	0	0	0	0	0	1	0	0	0	0	0	25567,ATAD3A;
IPI00643435	1	0	0	0	0	0	0	1	0	0	0	0	0	25567,ATAD3A;
IPI00295992	1	0	0	0	0	0	0	1	0	0	0	0	0	25567,ATAD3A;
IPI00019447	1	0	0	0	0	0	0	0	0	0	1	0	0	25568,FANCI;
IPI00019146	1	0	0	0	0	0	0	0	0	0	1	0	0	2559,CXADR;
IPI00182933	3	0	0	0	0	0	1	1	0	0	1	0	0	2570,CYB5A;
IPI00871858	2	0	0	0	0	0	1	1	0	0	0	0	0	2570,CYB5A;
IPI00646039	2	0	0	0	0	0	1	1	0	0	0	0	0	2570,CYB5A;
IPI00397860	2	0	0	0	0	0	1	1	0	0	0	0	0	2570,CYB5A;
IPI00645474	2	0	0	0	0	0	1	1	0	0	0	0	0	2570,CYB5A;
IPI00643736	2	0	0	0	0	0	1	1	0	0	0	0	0	2570,CYB5A;
IPI00171626	1	0	0	0	0	0	0	0	0	0	1	0	0	25718,LPCAT1;
IPI00029264	2	0	0	0	0	0	0	1	0	0	1	0	0	2579,CYC1;
IPI00384297	1	0	0	0	0	0	0	0	0	0	0	0	1	25891,CBR4;
IPI00296157	1	0	0	0	0	0	0	0	0	0	1	0	0	25991,RETSAT;
IPI00306369	1	0	0	0	0	0	0	0	0	0	0	0	1	25994,NSUN2;
IPI00016559	1	0	0	0	0	0	0	0	0	0	0	0	1	26053,THG1L;
IPI00016670	1	0	0	0	0	0	0	0	0	0	0	1	0	26068,LAMTOR1;
IPI00946648	1	0	0	0	0	0	0	1	0	0	0	0	0	26184,TUT1;
IPI00010212	1	0	0	0	0	0	0	1	0	0	0	0	0	26184,TUT1;
IPI00946813	1	0	0	0	0	0	0	1	0	0	0	0	0	26184,TUT1;
IPI00152804	1	0	0	0	0	0	0	1	0	0	0	0	0	26184,TUT1;
IPI00945832	1	0	0	0	0	0	0	1	0	0	0	0	0	26184,TUT1;3213,EEF1G;
IPI00305258	1	0	0	0	0	0	0	0	0	0	1	0	0	26189,MOSC1;
IPI00007219	1	0	1	0	0	0	0	0	0	0	0	0	0	2623,CYP2C9;
IPI00291417	1	0	0	0	0	0	0	0	0	0	1	0	0	26238,DCAKD;
IPI00007282	3	0	1	0	0	0	1	1	0	0	0	0	0	2631,CYP2E1;
IPI00816043	3	0	1	0	0	0	1	1	0	0	0	0	0	2631,CYP2E1;
IPI00816414	3	0	1	0	0	0	1	1	0	0	0	0	0	2631,CYP2E1;
IPI00555724	3	0	1	0	0	0	1	1	0	0	0	0	0	2631,CYP2E1;
IPI00940515	2	0	0	0	0	0	1	1	0	0	0	0	0	2637,CYP3A4;
IPI00925391	2	0	0	0	0	0	1	1	0	0	0	0	0	2637,CYP3A4;
IPI00465138	2	0	0	0	0	0	1	1	0	0	0	0	0	2637,CYP3A4;
IPI00908342	2	0	0	0	0	0	1	1	0	0	0	0	0	2637,CYP3A4;
IPI00465029	1	0	1	0	0	0	0	0	0	0	0	0	0	2644,CYP4B1;
IPI00643879	1	0	1	0	0	0	0	0	0	0	0	0	0	2644,CYP4B1;
IPI00909347	1	0	1	0	0	0	0	0	0	0	0	0	0	2644,CYP4B1;
IPI00644258	1	0	1	0	0	0	0	0	0	0	0	0	0	2644,CYP4B1;
IPI00002370	1	0	0	0	0	0	0	0	0	0	1	0	0	2646,CYP4F3;
IPI00295772	1	0	0	0	0	0	0	0	0	0	1	0	0	2649,CYP51A1;
IPI00022433	1	0	0	0	0	0	0	1	0	0	0	0	0	26511,HSPB6;
IPI00908768	1	0	0	0	0	0	0	1	0	0	0	0	0	26511,HSPB6;
IPI00065180	1	1	0	0	0	0	0	0	0	0	0	0	0	26558,HYLS1;
IPI00166179	1	0	0	0	0	0	0	0	0	0	1	0	0	26559,ZFYVE27;
IPI00165665	1	0	0	0	0	0	0	0	0	0	1	0	0	26639,C3orf21;
IPI00298662	1	0	0	0	0	0	0	0	0	0	1	0	0	26711,C19orf25;
IPI00010182	2	0	0	0	0	0	1	1	0	0	0	0	0	2690,DBI;
IPI00218836	2	0	0	0	0	0	1	1	0	0	0	0	0	2690,DBI;
IPI00966070	2	0	0	0	0	0	1	1	0	0	0	0	0	2690,DBI;
IPI00032849	1	0	0	0	0	0	0	0	0	0	0	1	0	26934,NOP16;
IPI00909218	1	0	0	0	0	0	0	1	0	0	0	0	0	26935,C22orf28;
IPI00910144	1	0	0	0	0	0	0	1	0	0	0	0	0	26935,C22orf28;
IPI00910259	1	0	0	0	0	0	0	1	0	0	0	0	0	26935,C22orf28;
IPI00550689	1	0	0	0	0	0	0	1	0	0	0	0	0	26935,C22orf28;
IPI00893767	1	0	0	0	0	0	0	1	0	0	0	0	0	26935,C22orf28;
IPI00009010	1	0	0	0	0	0	0	0	0	0	0	0	1	26940,TRMT112;
IPI00003406	1	0	0	0	0	0	0	1	0	0	0	0	0	2695,DBN1;
IPI00295624	1	0	0	0	0	0	0	1	0	0	0	0	0	2695,DBN1;
IPI00965316	1	0	0	0	0	0	0	1	0	0	0	0	0	2695,DBN1;
IPI00967040	1	0	0	0	0	0	0	1	0	0	0	0	0	2695,DBN1;
IPI00965597	1	0	0	0	0	0	0	1	0	0	0	0	0	2695,DBN1;
IPI00963877	1	0	0	0	0	0	0	1	0	0	0	0	0	2695,DBN1;
IPI00794221	1	0	0	0	0	0	0	1	0	0	0	0	0	2695,DBN1;
IPI00477173	1	0	0	0	0	0	0	1	0	0	0	0	0	270,PARP1;
IPI00449049	1	0	0	0	0	0	0	1	0	0	0	0	0	270,PARP1;
IPI00478427	1	0	0	0	0	0	0	1	0	0	0	0	0	270,PARP1;
IPI00020454	1	0	0	0	0	0	0	0	0	0	0	1	0	2704,DCK;
IPI00029485	1	1	0	0	0	0	0	0	0	0	0	0	0	2711,DCTN1;
IPI00297084	1	0	0	0	0	0	0	0	0	0	1	0	0	2728,DDOST;
IPI00293655	3	0	1	0	0	0	0	1	0	0	0	1	0	2734,DDX1;
IPI00965931	1	0	0	0	0	0	0	1	0	0	0	0	0	27405,NPNT;
IPI00964777	1	0	0	0	0	0	0	1	0	0	0	0	0	27405,NPNT;
IPI00964503	1	0	0	0	0	0	0	1	0	0	0	0	0	27405,NPNT;
IPI00157556	1	0	0	0	0	0	0	1	0	0	0	0	0	27405,NPNT;
IPI00748819	1	0	0	0	0	0	0	1	0	0	0	0	0	27405,NPNT;
IPI00910097	1	0	0	0	0	0	0	1	0	0	0	0	0	27405,NPNT;
IPI00967819	1	0	0	0	0	0	0	1	0	0	0	0	0	27405,NPNT;
IPI00964242	1	0	0	0	0	0	0	1	0	0	0	0	0	27405,NPNT;
IPI00910888	1	0	0	0	0	0	0	1	0	0	0	0	0	27405,NPNT;
IPI00967557	1	0	0	0	0	0	0	1	0	0	0	0	0	27405,NPNT;
IPI00940626	1	0	0	0	0	0	0	1	0	0	0	0	0	27405,NPNT;
IPI00301323	1	0	0	0	0	0	0	0	0	0	0	0	1	2741,DDX18;
IPI00215637	1	0	0	0	0	1	0	0	0	0	0	0	0	2745,DDX3X;
IPI00909282	1	0	0	0	0	1	0	0	0	0	0	0	0	2745,DDX3X;
IPI00909544	1	0	0	0	0	1	0	0	0	0	0	0	0	2745,DDX3X;
IPI00910433	1	0	0	0	0	1	0	0	0	0	0	0	0	2745,DDX3X;
IPI00844578	1	0	0	0	0	0	0	1	0	0	0	0	0	2750,DHX9;
IPI00789705	2	0	0	0	0	0	1	1	0	0	0	0	0	2753,DECR1;
IPI00003482	2	0	0	0	0	0	1	1	0	0	0	0	0	2753,DECR1;
IPI00465084	2	0	0	0	0	0	1	1	0	0	0	0	0	2770,DES;
IPI00020004	1	0	0	0	0	0	0	0	0	0	1	0	0	28106,TMEM97;
IPI00217053	1	0	0	0	0	0	0	0	0	0	1	0	0	28164,PRRC1;
IPI00063827	2	0	0	0	0	0	1	1	0	0	0	0	0	28235,ABHD14B;
IPI00910706	2	0	0	0	0	0	1	1	0	0	0	0	0	28235,ABHD14B;
IPI00747859	2	0	0	0	0	0	1	1	0	0	0	0	0	28235,ABHD14B;
IPI00908954	2	0	0	0	0	0	1	1	0	0	0	0	0	28235,ABHD14B;
IPI00910875	2	0	0	0	0	0	1	1	0	0	0	0	0	28235,ABHD14B;
IPI00090807	1	0	0	0	0	0	0	0	0	0	1	0	0	28276,METTL7B;
IPI00184546	1	0	0	0	0	0	0	0	0	0	0	1	0	28281,C12orf23;
IPI00641165	1	0	1	0	0	0	0	0	0	0	0	0	0	28405,SUV420H2;
IPI00013441	1	0	1	0	0	0	0	0	0	0	0	0	0	28405,SUV420H2;
IPI00880173	1	0	1	0	0	0	0	0	0	0	0	0	0	28405,SUV420H2;
IPI00479728	1	0	1	0	0	0	0	0	0	0	0	0	0	28405,SUV420H2;
IPI00878059	1	0	1	0	0	0	0	0	0	0	0	0	0	28405,SUV420H2;
IPI00013271	2	0	0	0	0	0	0	0	0	1	1	0	0	28454,DERL1;
IPI00005948	1	1	0	0	0	0	0	0	0	0	0	0	0	28469,MRI1;
IPI00301280	1	0	0	0	0	0	0	0	0	0	1	0	0	28472,TMEM43;
IPI00794621	1	0	0	0	0	0	0	1	0	0	0	0	0	28577,AMDHD1;
IPI00043911	1	0	0	0	0	0	0	1	0	0	0	0	0	28577,AMDHD1;
IPI00016703	1	0	0	0	0	0	0	0	0	0	1	0	0	2859,DHCR24;
IPI00294501	1	0	0	0	0	0	0	0	0	0	1	0	0	2860,DHCR7;
IPI00296190	2	0	0	0	0	0	0	0	0	0	1	1	0	28651,C10orf58;
IPI00024462	1	0	0	0	0	0	0	0	0	0	1	0	0	2867,DHODH;
IPI00042580	1	0	0	0	0	0	0	0	0	0	1	0	0	28727,APOO;
IPI00328415	3	0	0	0	0	0	0	1	0	0	1	0	1	2873,CYB5R3;
IPI00930087	1	0	0	0	0	0	0	1	0	0	0	0	0	2873,CYB5R3;
IPI00954806	1	0	0	0	0	0	0	1	0	0	0	0	0	2873,CYB5R3;
IPI00446235	1	0	0	0	0	0	0	1	0	0	0	0	0	2873,CYB5R3;
IPI00879692	1	0	0	0	0	0	0	1	0	0	0	0	0	2873,CYB5R3;
IPI00879792	1	0	0	0	0	0	0	1	0	0	0	0	0	2873,CYB5R3;
IPI00012069	1	0	0	0	1	0	0	0	0	0	0	0	0	2874,NQO1;
IPI00619966	1	0	0	0	1	0	0	0	0	0	0	0	0	2874,NQO1;
IPI00910902	1	0	0	0	1	0	0	0	0	0	0	0	0	2874,NQO1;
IPI00619898	1	0	0	0	1	0	0	0	0	0	0	0	0	2874,NQO1;
IPI00031697	1	0	0	0	0	0	0	0	0	0	0	0	1	28771,TMEM109;
IPI00396321	2	0	0	0	0	0	0	1	0	0	1	0	0	28817,LRRC59;
IPI00747886	1	0	1	0	0	0	0	0	0	0	0	0	0	28857,ZNF682;
IPI00034336	1	0	1	0	0	0	0	0	0	0	0	0	0	28857,ZNF682;
IPI00179713	1	0	0	0	0	0	0	0	0	0	0	0	1	28867,IGF2BP2;
IPI00028275	1	1	0	0	0	0	0	0	0	0	0	0	0	28959,CKAP5;
IPI00021338	2	0	0	0	0	0	0	1	0	0	0	0	1	2896,DLAT;
IPI00788836	1	0	0	0	0	0	0	1	0	0	0	0	0	2896,DLAT;
IPI00470711	1	0	0	0	0	0	0	0	0	0	1	0	0	28970,EFR3A;
IPI00029046	1	0	0	0	0	0	0	0	0	0	1	0	0	28973,MLEC;
IPI00927039	1	0	0	0	0	0	0	1	0	0	0	0	0	2898,DLD;
IPI00015911	1	0	0	0	0	0	0	1	0	0	0	0	0	2898,DLD;
IPI00926110	1	0	0	0	0	0	0	1	0	0	0	0	0	2898,DLD;
IPI00909143	1	0	0	0	0	0	0	1	0	0	0	0	0	2898,DLD;
IPI00926319	1	0	0	0	0	0	0	1	0	0	0	0	0	2898,DLD;
IPI00926810	1	0	0	0	0	0	0	1	0	0	0	0	0	2898,DLD;
IPI00032387	1	1	0	0	0	0	0	0	0	0	0	0	0	28980,GINS1;
IPI00022447	1	0	0	0	0	0	0	0	0	0	1	0	0	28985,LPGAT1;
IPI00384689	1	0	0	0	0	0	0	0	0	0	1	0	0	28995,PDXDC1;
IPI00004527	1	0	0	0	0	0	0	0	0	0	1	0	0	29016,KIAA0355;
IPI00011702	1	0	0	0	0	0	0	0	0	0	1	0	0	29029,TTI1;
IPI00737638	1	0	0	0	0	0	0	0	0	0	0	0	1	29138,FAM169A;
IPI00760962	1	0	0	0	0	0	0	1	0	0	0	0	0	29300,KANK2;
IPI00760928	1	0	0	0	0	0	0	1	0	0	0	0	0	29300,KANK2;
IPI00470559	1	0	0	0	0	0	0	1	0	0	0	0	0	29300,KANK2;
IPI00022417	0	0	0	0	0	0	0	0	0	0	0	0	0	29480,LRG1;
IPI00295621	1	0	0	0	0	0	0	0	0	0	1	0	0	29527,HIGD1A;
IPI00185919	1	0	0	0	0	0	0	0	0	0	1	0	0	29531,LARP1;
IPI00022143	1	0	0	0	0	0	0	0	0	0	1	0	0	29534,ESYT1;
IPI00456969	2	0	0	0	0	0	0	1	0	0	0	1	0	2961,DYNC1H1;
IPI00063130	1	0	0	0	0	0	0	1	0	0	0	0	0	29631,TMEM205;
IPI00045511	1	0	0	0	0	0	0	0	0	0	1	0	0	29675,CLCC1;
IPI00218463	1	0	0	0	0	0	0	0	0	0	1	0	0	29679,PAM16;
IPI00290827	1	0	0	0	0	0	0	0	0	0	1	0	0	29680,SLC25A40;
IPI00795576	1	0	0	0	0	0	0	1	0	0	0	0	0	29823,MYL6B;
IPI00795944	1	0	0	0	0	0	0	1	0	0	0	0	0	29823,MYL6B;
IPI00413922	1	0	0	0	0	0	0	1	0	0	0	0	0	29823,MYL6B;
IPI00930599	1	0	0	0	0	0	0	1	0	0	0	0	0	29823,MYL6B;
IPI00796500	1	0	0	0	0	0	0	1	0	0	0	0	0	29823,MYL6B;
IPI00007060	1	0	0	0	0	0	0	0	0	0	0	0	1	30012,PDF;
IPI00020124	1	0	0	0	0	0	0	0	0	0	1	0	0	30031,PI4K2A;
IPI00022018	1	0	0	0	0	0	0	0	0	0	1	0	0	3005,DPM1;
IPI00004454	1	0	0	0	0	0	0	0	0	0	0	0	1	3007,DPM3;
IPI00791854	2	0	0	0	0	0	1	1	0	0	0	0	0	30078,REEP6;
IPI00647161	2	0	0	0	0	0	1	1	0	0	0	0	0	30078,REEP6;
IPI00910126	2	0	0	0	0	0	1	1	0	0	0	0	0	30078,REEP6;
IPI00646963	2	0	0	0	0	0	1	1	0	0	0	0	0	30078,REEP6;
IPI00020672	2	0	0	0	0	0	0	1	0	0	0	0	1	3008,DPP3;
IPI00645171	1	0	0	0	0	0	0	1	0	0	0	0	0	3008,DPP3;
IPI00645051	1	0	0	0	0	0	0	1	0	0	0	0	0	3008,DPP3;966,BBS1;
IPI00909042	1	0	0	0	0	0	0	1	0	0	0	0	0	3008,DPP3;966,BBS1;
IPI00018953	2	0	0	0	0	0	0	0	0	1	1	0	0	3009,DPP4;
IPI00257508	1	0	0	0	0	0	0	1	0	0	0	0	0	3014,DPYSL2;
IPI00883655	1	0	0	0	0	0	0	1	0	0	0	0	0	3014,DPYSL2;
IPI00009904	4	0	0	0	0	0	0	1	1	0	0	1	1	30167,PDIA4;
IPI00852792	2	0	0	0	0	0	0	1	1	0	0	0	0	30167,PDIA4;
IPI00852730	2	0	0	0	0	0	0	1	1	0	0	0	0	30167,PDIA4;
IPI00299571	3	0	1	0	0	0	0	1	0	0	0	1	0	30168,PDIA6;
IPI00644989	2	0	1	0	0	0	0	1	0	0	0	0	0	30168,PDIA6;
IPI00165651	1	0	0	0	0	0	0	0	0	0	1	0	0	30208,ERGIC2;
IPI00073180	1	0	0	0	0	0	0	0	0	0	1	0	0	30268,RAB37;
IPI00031836	1	1	0	0	0	0	0	0	0	0	0	0	0	3029,DRG1;
IPI00027252	2	0	0	0	0	0	0	1	0	0	1	0	0	30306,PHB2;
IPI00797822	1	0	0	0	0	0	0	1	0	0	0	0	0	30306,PHB2;
IPI00018500	1	0	0	0	0	0	0	0	0	0	0	0	1	3031,ARID3A;
IPI00789235	1	0	0	0	0	0	0	1	0	0	0	0	0	30321,MPRIP;
IPI00876979	1	0	0	0	0	0	0	1	0	0	0	0	0	30321,MPRIP;
IPI00790581	1	0	0	0	0	0	0	1	0	0	0	0	0	30321,MPRIP;
IPI00166518	1	0	0	0	0	0	0	1	0	0	0	0	0	30321,MPRIP;
IPI00797766	1	0	0	0	0	0	0	1	0	0	0	0	0	30321,MPRIP;
IPI00874193	1	0	0	0	0	0	0	1	0	0	0	0	0	30321,MPRIP;
IPI00788613	1	0	0	0	0	0	0	1	0	0	0	0	0	30321,MPRIP;
IPI00305344	1	0	0	0	0	0	0	1	0	0	0	0	0	30321,MPRIP;
IPI00295457	1	0	0	0	0	0	0	1	0	0	0	0	0	30321,MPRIP;
IPI00152503	1	1	0	0	0	0	0	0	0	0	0	0	0	30323,DTX3L;
IPI00952992	2	0	0	0	0	0	1	1	0	0	0	0	0	30450,NAPRT1;
IPI00880164	2	0	0	0	0	0	1	1	0	0	0	0	0	30450,NAPRT1;
IPI00939355	2	0	0	0	0	0	1	1	0	0	0	0	0	30450,NAPRT1;
IPI00465085	2	0	0	0	0	0	1	1	0	0	0	0	0	30450,NAPRT1;
IPI00879716	2	0	0	0	0	0	1	1	0	0	0	0	0	30450,NAPRT1;
IPI00412498	2	0	0	0	0	0	1	1	0	0	0	0	0	30450,NAPRT1;
IPI00028931	1	0	0	0	0	0	0	0	0	0	1	0	0	3049,DSG2;
IPI00060144	1	0	0	0	0	0	0	0	0	0	1	0	0	30511,YIF1B;
IPI00217182	1	0	0	0	0	0	0	0	1	0	0	0	0	3052,DSP;
IPI00952810	1	0	0	0	0	0	0	0	1	0	0	0	0	3052,DSP;
IPI00013933	1	0	0	0	0	0	0	0	1	0	0	0	0	3052,DSP;
IPI00872333	1	0	0	0	0	0	0	0	1	0	0	0	0	3052,DSP;
IPI00013862	1	0	0	0	0	0	0	0	0	0	0	0	1	3061,DTYMK;
IPI00140420	2	0	0	0	0	0	0	1	0	0	1	0	0	30646,SND1;
IPI00945024	1	0	0	0	0	0	0	1	0	0	0	0	0	30646,SND1;
IPI00910438	1	0	0	0	0	0	0	1	0	0	0	0	0	30646,SND1;
IPI00033130	1	0	0	0	0	0	0	0	0	0	0	0	1	30660,SAE1;
IPI00100160	2	0	0	0	0	0	0	1	1	0	0	0	0	30688,CAND1;
IPI00915424	2	0	0	0	0	0	0	1	1	0	0	0	0	30688,CAND1;
IPI00329596	1	0	0	0	0	0	0	0	0	0	1	0	0	30739,TMX2;
IPI00294486	1	0	0	0	0	0	0	0	0	0	0	0	1	3076,DUSP9;
IPI00013679	1	0	0	0	0	0	0	0	0	0	0	0	1	3078,DUT;
IPI00031370	1	0	1	0	0	0	0	0	0	0	0	0	0	30829,TUBB2B;
IPI00827736	1	0	1	0	0	0	0	0	0	0	0	0	0	30829,TUBB2B;
IPI00217343	1	0	0	0	0	0	0	0	0	0	1	0	0	30843,CD302;
IPI00003519	1	0	0	0	0	0	0	0	0	0	1	0	0	30858,EFTUD2;
IPI00020510	1	0	0	0	0	0	0	0	0	0	0	1	0	30880,CISD1;
IPI00020540	1	0	0	0	0	0	0	0	0	0	1	0	0	30883,TMEM126B;
IPI00396383	1	0	0	0	0	0	0	1	0	0	0	0	0	30910,VWA1;
IPI00010221	1	0	0	0	0	0	0	1	0	0	0	0	0	30910,VWA1;
IPI00953962	1	0	0	0	0	0	0	1	0	0	0	0	0	30910,VWA1;
IPI00413293	1	0	0	0	0	0	0	0	0	0	1	0	0	3098,TOR1A;
IPI00002478	1	0	0	0	0	0	0	0	0	0	0	0	1	3146,ECE1;
IPI00292858	2	0	0	0	0	0	1	1	0	0	0	0	0	3148,TYMP;
IPI00853163	2	0	0	0	0	0	1	1	0	0	0	0	0	3148,TYMP;
IPI00903115	2	0	0	0	0	0	1	1	0	0	0	0	0	3148,TYMP;
IPI00852987	2	0	0	0	0	0	1	1	0	0	0	0	0	3148,TYMP;
IPI00910873	2	0	0	0	0	0	1	1	0	0	0	0	0	3148,TYMP;
IPI00011416	2	0	1	0	1	0	0	0	0	0	0	0	0	3149,ECH1;
IPI00001091	1	0	0	0	0	0	0	0	0	0	1	0	0	315,AFG3L2;
IPI00024993	5	0	1	0	0	0	1	1	1	0	0	0	1	3151,ECHS1;
IPI00019943	0	0	0	0	0	0	0	0	0	0	0	0	0	316,AFM;
IPI00022443	1	0	0	0	0	0	0	0	0	0	0	0	1	317,AFP;
IPI00472724	1	0	0	0	0	0	0	1	0	0	0	0	0	3189,EEF1A1;
IPI00382804	1	0	0	0	0	0	0	1	0	0	0	0	0	3189,EEF1A1;
IPI00431701	1	0	0	0	0	0	0	1	0	0	0	0	0	3189,EEF1A1;
IPI00396485	1	0	0	0	0	0	0	1	0	0	0	0	0	3189,EEF1A1;
IPI00014424	1	0	0	0	0	0	0	0	0	0	0	0	1	3192,EEF1A2;
IPI00219066	1	0	0	0	0	0	0	1	0	0	0	0	0	321,AGL;
IPI00514126	1	0	0	0	0	0	0	1	0	0	0	0	0	321,AGL;
IPI00219065	1	0	0	0	0	0	0	1	0	0	0	0	0	321,AGL;
IPI00908389	1	0	0	0	0	0	0	1	0	0	0	0	0	3213,EEF1G;
IPI00937615	1	0	0	0	0	0	0	1	0	0	0	0	0	3213,EEF1G;
IPI00910941	1	0	0	0	0	0	0	1	0	0	0	0	0	3213,EEF1G;
IPI00000875	1	0	0	0	0	0	0	1	0	0	0	0	0	3213,EEF1G;
IPI00186290	2	0	0	0	0	0	0	1	0	0	1	0	0	3214,EEF2;
IPI00909570	1	0	0	0	0	0	0	1	0	0	0	0	0	3214,EEF2;
IPI00019141	1	0	0	0	0	0	0	0	0	0	1	0	0	324,AGPAT1;
IPI00017184	1	0	0	0	0	0	0	1	0	0	0	0	0	3242,EHD1;
IPI00853038	1	0	0	0	0	0	0	1	0	0	0	0	0	3242,EHD1;
IPI00853100	1	0	0	0	0	0	0	1	0	0	0	0	0	3242,EHD1;
IPI00852957	1	0	0	0	0	0	0	1	0	0	0	0	0	3242,EHD1;
IPI00853165	1	0	0	0	0	0	0	1	0	0	0	0	0	3242,EHD1;
IPI00657915	1	0	0	0	0	0	0	1	0	0	0	0	0	3242,EHD1;
IPI00100980	1	0	0	0	0	0	0	1	0	0	0	0	0	3243,EHD2;
IPI00910301	1	0	0	0	0	0	0	1	0	0	0	0	0	3243,EHD2;
IPI00922156	1	0	0	0	0	0	0	1	0	0	0	0	0	3243,EHD2;
IPI00926990	1	0	0	0	0	0	0	1	0	0	0	0	0	3247,EHHADH;
IPI00927231	1	0	0	0	0	0	0	1	0	0	0	0	0	3247,EHHADH;
IPI00216164	1	0	0	0	0	0	0	1	0	0	0	0	0	3247,EHHADH;
IPI00221372	1	0	0	0	0	0	0	0	0	0	1	0	0	325,AGPAT2;
IPI00219678	1	0	0	0	0	0	0	0	0	0	0	0	1	3265,EIF2S1;
IPI00010349	2	0	0	0	0	0	0	0	0	0	1	0	1	327,AGPS;
IPI00290461	1	0	0	0	0	0	0	0	0	0	0	1	0	3270,EIF3J;
IPI00007427	1	0	0	0	0	0	0	0	0	0	0	1	0	328,AGR2;
IPI00025491	1	0	0	0	0	0	0	1	0	0	0	0	0	3282,EIF4A1;
IPI00796657	1	0	0	0	0	0	0	1	0	0	0	0	0	3282,EIF4A1;
IPI00910691	1	0	0	0	0	0	0	1	0	0	0	0	0	3282,EIF4A1;
IPI00956475	1	0	0	0	0	0	0	1	0	0	0	0	0	32942,SEBOX;
IPI00017297	3	0	0	0	0	0	0	1	0	0	1	0	1	32964,SNHG4;6912,MATR3;
IPI00789551	1	0	0	0	0	0	0	1	0	0	0	0	0	32964,SNHG4;6912,MATR3;
IPI00470923	1	0	0	0	0	0	0	1	0	0	0	0	0	32964,SNHG4;6912,MATR3;
IPI00966369	1	0	0	0	0	0	0	1	0	0	0	0	0	32964,SNHG4;6912,MATR3;
IPI00966636	1	0	0	0	0	0	0	1	0	0	0	0	0	32964,SNHG4;6912,MATR3;
IPI00965324	1	0	0	0	0	0	0	1	0	0	0	0	0	32964,SNHG4;6912,MATR3;
IPI00965961	1	0	0	0	0	0	0	1	0	0	0	0	0	32964,SNHG4;6912,MATR3;
IPI00966123	1	0	0	0	0	0	0	1	0	0	0	0	0	32964,SNHG4;6912,MATR3;
IPI00967721	1	0	0	0	0	0	0	1	0	0	0	0	0	32964,SNHG4;6912,MATR3;
IPI00967777	1	0	0	0	0	0	0	1	0	0	0	0	0	32964,SNHG4;6912,MATR3;
IPI00968041	1	0	0	0	0	0	0	1	0	0	0	0	0	32964,SNHG4;6912,MATR3;
IPI00964253	1	0	0	0	0	0	0	1	0	0	0	0	0	32964,SNHG4;6912,MATR3;
IPI00966417	1	0	0	0	0	0	0	1	0	0	0	0	0	32964,SNHG4;6912,MATR3;
IPI00966657	1	0	0	0	0	0	0	1	0	0	0	0	0	32964,SNHG4;6912,MATR3;
IPI00967370	1	0	0	0	0	0	0	1	0	0	0	0	0	32964,SNHG4;6912,MATR3;
IPI00964504	1	0	0	0	0	0	0	1	0	0	0	0	0	32964,SNHG4;6912,MATR3;
IPI00968288	1	0	0	0	0	0	0	1	0	0	0	0	0	32964,SNHG4;6912,MATR3;
IPI00964854	1	0	0	0	0	0	0	1	0	0	0	0	0	32964,SNHG4;6912,MATR3;
IPI00964545	1	0	0	0	0	0	0	1	0	0	0	0	0	32964,SNHG4;6912,MATR3;
IPI00964862	1	0	0	0	0	0	0	1	0	0	0	0	0	32964,SNHG4;6912,MATR3;
IPI00967052	1	0	0	0	0	0	0	1	0	0	0	0	0	32964,SNHG4;6912,MATR3;
IPI00964018	1	0	0	0	0	0	0	1	0	0	0	0	0	32964,SNHG4;6912,MATR3;
IPI00411704	2	0	0	0	0	0	0	1	1	0	0	0	0	3300,EIF5A;
IPI00103587	2	0	0	0	0	0	0	1	1	0	0	0	0	3300,EIF5A;
IPI00376005	2	0	0	0	0	0	0	1	1	0	0	0	0	3300,EIF5A;
IPI00946502	1	0	0	0	0	1	0	0	0	0	0	0	0	3301,EIF5A2;
IPI00945644	1	0	0	0	0	1	0	0	0	0	0	0	0	3301,EIF5A2;
IPI00946642	1	0	0	0	0	1	0	0	0	0	0	0	0	3301,EIF5A2;
IPI00006935	1	0	0	0	0	1	0	0	0	0	0	0	0	3301,EIF5A2;
IPI00908365	1	0	0	0	0	0	0	1	0	0	0	0	0	333,AGT;
IPI00032220	1	0	0	0	0	0	0	1	0	0	0	0	0	333,AGT;
IPI00016685	1	0	0	0	0	0	0	1	0	0	0	0	0	3344,ENAM;
IPI00465248	2	0	0	0	0	0	0	1	1	0	0	0	0	3350,ENO1;
IPI00759806	2	0	0	0	0	0	0	1	1	0	0	0	0	3350,ENO1;
IPI00216171	1	0	0	0	0	0	0	0	0	0	0	0	1	3353,ENO2;
IPI00184311	1	0	0	0	0	0	0	0	0	0	0	0	1	3356,ENPP1;
IPI00293336	1	0	0	0	0	0	0	0	0	0	1	0	0	33711,MBLAC2;
IPI00015973	1	0	0	0	0	0	0	0	0	0	1	0	0	3379,EPB41L2;
IPI00219682	2	0	0	0	0	0	0	1	0	0	1	0	0	3383,STOM;
IPI00910709	1	0	0	0	0	0	0	1	0	0	0	0	0	3383,STOM;
IPI00377081	1	0	0	0	0	0	0	1	0	0	0	0	0	3383,STOM;
IPI00945274	1	0	1	0	0	0	0	0	0	0	0	0	0	3392,EPHB1;
IPI00946664	1	0	1	0	0	0	0	0	0	0	0	0	0	3392,EPHB1;
IPI00008315	1	0	1	0	0	0	0	0	0	0	0	0	0	3392,EPHB1;
IPI00219244	1	0	1	0	0	0	0	0	0	0	0	0	0	3392,EPHB1;
IPI00793977	1	0	1	0	0	0	0	0	0	0	0	0	0	3392,EPHB1;
IPI00219245	1	0	1	0	0	0	0	0	0	0	0	0	0	3392,EPHB1;
IPI00945114	1	0	1	0	0	0	0	0	0	0	0	0	0	3392,EPHB1;
IPI00947014	1	0	1	0	0	0	0	0	0	0	0	0	0	3392,EPHB1;
IPI00947175	1	0	1	0	0	0	0	0	0	0	0	0	0	3392,EPHB1;
IPI00903258	1	0	1	0	0	0	0	0	0	0	0	0	0	3392,EPHB1;
IPI00915412	1	0	1	0	0	0	0	0	0	0	0	0	0	3396,EPHB6;12156,TRBC1;12194,TRBV19;12221,TRBV5-4;
IPI00927179	1	0	1	0	0	0	0	0	0	0	0	0	0	3396,EPHB6;12156,TRBC1;12194,TRBV19;12221,TRBV5-4;
IPI00927375	1	0	1	0	0	0	0	0	0	0	0	0	0	3396,EPHB6;12156,TRBC1;12194,TRBV19;12221,TRBV5-4;
IPI00005222	1	0	1	0	0	0	0	0	0	0	0	0	0	3396,EPHB6;12156,TRBC1;12194,TRBV19;12221,TRBV5-4;
IPI00873336	1	0	1	0	0	0	0	0	0	0	0	0	0	3396,EPHB6;12156,TRBC1;12194,TRBV19;12221,TRBV5-4;
IPI00009896	3	0	0	0	0	0	1	1	0	0	1	0	0	3401,EPHX1;
IPI00647694	2	0	0	0	0	0	1	1	0	0	0	0	0	3401,EPHX1;
IPI00640017	2	0	0	0	0	0	1	1	0	0	0	0	0	3401,EPHX1;
IPI00009367	3	0	1	0	0	0	1	1	0	0	0	0	0	341,AGXT;
IPI00013452	1	0	0	0	0	0	0	0	0	0	0	0	1	3418,EPRS;
IPI00012007	2	1	0	0	0	0	0	1	0	0	0	0	0	343,AHCY;
IPI00935818	1	0	0	0	0	0	0	1	0	0	0	0	0	343,AHCY;
IPI00641040	2	0	0	0	0	0	1	1	0	0	0	0	0	3465,ESD;
IPI00411706	2	0	0	0	0	0	1	1	0	0	0	0	0	3465,ESD;
IPI00645836	2	0	0	0	0	0	1	1	0	0	0	0	0	3465,ESD;
IPI00555610	1	0	0	0	0	0	0	1	0	0	0	0	0	347,AHNAK;
IPI00021812	1	0	0	0	0	0	0	1	0	0	0	0	0	347,AHNAK;
IPI00031605	1	0	0	0	0	0	0	1	0	0	0	0	0	347,AHNAK;
IPI00010810	3	1	0	0	0	0	0	1	0	0	0	1	0	3481,ETFA;
IPI00792673	1	0	0	0	0	0	0	1	0	0	0	0	0	3481,ETFA;
IPI00895865	1	0	0	0	0	0	0	1	0	0	0	0	0	3481,ETFA;
IPI00004902	1	0	0	0	0	0	0	1	0	0	0	0	0	3482,ETFB;
IPI00556451	1	0	0	0	0	0	0	1	0	0	0	0	0	3482,ETFB;
IPI00032875	1	0	0	0	0	0	0	0	0	0	1	0	0	3483,ETFDH;
IPI00022431	2	0	0	0	0	0	1	1	0	0	0	0	0	349,AHSG;
IPI00953689	2	0	0	0	0	0	1	1	0	0	0	0	0	349,AHSG;
IPI00927069	1	0	0	0	0	0	0	1	0	0	0	0	0	35314,MIR1248;32587,SNORA4;10106,SNORA63;32667,SNORA81;32678,SNORD2;3284,EIF4A2;
IPI00030296	1	0	0	0	0	0	0	1	0	0	0	0	0	35314,MIR1248;32587,SNORA4;10106,SNORA63;32667,SNORA81;32678,SNORD2;3284,EIF4A2;
IPI00328328	1	0	0	0	0	0	0	1	0	0	0	0	0	35314,MIR1248;32587,SNORA4;10106,SNORA63;32667,SNORA81;32678,SNORD2;3284,EIF4A2;
IPI00409717	1	0	0	0	0	0	0	1	0	0	0	0	0	35314,MIR1248;32587,SNORA4;10106,SNORA63;32667,SNORA81;32678,SNORD2;3284,EIF4A2;
IPI00815667	1	0	0	0	0	0	0	1	0	0	0	0	0	35314,MIR1248;32587,SNORA4;10106,SNORA63;32667,SNORA81;32678,SNORD2;3284,EIF4A2;
IPI00927306	1	0	0	0	0	0	0	1	0	0	0	0	0	35314,MIR1248;32587,SNORA4;10106,SNORA63;32667,SNORA81;32678,SNORD2;3284,EIF4A2;
IPI00794607	1	0	0	0	0	0	0	1	0	0	0	0	0	35314,MIR1248;32587,SNORA4;10106,SNORA63;32667,SNORA81;32678,SNORD2;3284,EIF4A2;
IPI00791914	1	0	0	0	0	0	0	1	0	0	0	0	0	35314,MIR1248;32587,SNORA4;10106,SNORA63;32667,SNORA81;32678,SNORD2;3284,EIF4A2;
IPI00927480	1	0	0	0	0	0	0	1	0	0	0	0	0	35314,MIR1248;32587,SNORA4;10106,SNORA63;32667,SNORA81;32678,SNORD2;3284,EIF4A2;
IPI00924536	1	0	0	0	0	0	0	1	0	0	0	0	0	35314,MIR1248;32587,SNORA4;10106,SNORA63;32667,SNORA81;32678,SNORD2;3284,EIF4A2;
IPI00010290	2	0	0	0	0	0	1	1	0	0	0	0	0	3555,FABP1;
IPI00788848	2	0	0	0	0	0	1	1	0	0	0	0	0	3555,FABP1;
IPI00219684	1	0	0	0	0	0	0	0	0	0	0	1	0	3557,FABP3;
IPI00012728	4	0	1	0	0	0	1	1	0	0	0	1	0	3569,ACSL1;
IPI00942534	3	0	1	0	0	0	1	1	0	0	0	0	0	3569,ACSL1;
IPI00965024	3	0	1	0	0	0	1	1	0	0	0	0	0	3569,ACSL1;
IPI00967718	3	0	1	0	0	0	1	1	0	0	0	0	0	3569,ACSL1;
IPI00964254	3	0	1	0	0	0	1	1	0	0	0	0	0	3569,ACSL1;
IPI00965595	3	0	1	0	0	0	1	1	0	0	0	0	0	3569,ACSL1;
IPI00401448	3	0	1	0	0	0	1	1	0	0	0	0	0	3569,ACSL1;
IPI00965893	3	0	1	0	0	0	1	1	0	0	0	0	0	3569,ACSL1;
IPI00031397	1	0	0	0	0	0	0	0	0	0	0	1	0	3570,ACSL3;
IPI00029737	2	0	0	0	0	0	0	0	0	0	1	1	0	3571,ACSL4;
IPI00026781	3	1	0	0	0	0	0	1	0	0	0	1	0	3594,FASN;
IPI00025039	1	0	0	0	0	0	0	1	0	0	0	0	0	3599,FBL;
IPI00296534	1	0	0	0	0	0	0	1	0	0	0	0	0	3600,FBLN1;
IPI00889648	1	0	0	0	0	0	0	1	0	0	0	0	0	3600,FBLN1;
IPI00413623	1	0	0	0	0	0	0	1	0	0	0	0	0	3600,FBLN1;
IPI00889714	1	0	0	0	0	0	0	1	0	0	0	0	0	3600,FBLN1;
IPI00893588	1	0	0	0	0	0	0	1	0	0	0	0	0	3600,FBLN1;
IPI00889740	1	0	0	0	0	0	0	1	0	0	0	0	0	3600,FBLN1;
IPI00894386	1	0	0	0	0	0	0	1	0	0	0	0	0	3600,FBLN1;
IPI00894529	1	0	0	0	0	0	0	1	0	0	0	0	0	3600,FBLN1;
IPI00333852	1	0	0	0	0	0	0	1	0	0	0	0	0	3600,FBLN1;
IPI00296537	1	0	0	0	0	0	0	1	0	0	0	0	0	3600,FBLN1;
IPI00889637	1	0	0	0	0	0	0	1	0	0	0	0	0	3600,FBLN1;
IPI00893821	1	0	0	0	0	0	0	1	0	0	0	0	0	3600,FBLN1;
IPI00218803	1	0	0	0	0	0	0	1	0	0	0	0	0	3600,FBLN1;
IPI00556217	1	0	0	0	0	0	0	1	0	0	0	0	0	3603,FBN1;
IPI00328113	1	0	0	0	0	0	0	1	0	0	0	0	0	3603,FBN1;
IPI00965227	2	0	0	0	0	0	1	1	0	0	0	0	0	3604,FBN2;
IPI00930504	2	0	0	0	0	0	1	1	0	0	0	0	0	3604,FBN2;
IPI00966506	2	0	0	0	0	0	1	1	0	0	0	0	0	3604,FBN2;
IPI00969129	2	0	0	0	0	0	1	1	0	0	0	0	0	3604,FBN2;
IPI00019439	2	0	0	0	0	0	1	1	0	0	0	0	0	3604,FBN2;
IPI00073772	2	0	0	0	0	0	1	1	0	0	0	0	0	3606,FBP1;
IPI00644994	2	0	0	0	0	0	1	1	0	0	0	0	0	3606,FBP1;
IPI00018342	1	0	0	0	0	0	0	0	0	0	0	0	1	361,AK1;
IPI00020944	1	0	0	0	0	0	0	0	0	0	1	0	0	3629,FDFT1;
IPI00016568	1	0	0	0	0	0	0	0	0	0	0	0	1	363,AK4;
IPI00026958	1	0	0	0	0	0	0	0	0	0	0	0	1	3642,FDXR;
IPI00871469	3	0	1	0	0	0	1	1	0	0	0	0	0	3661,FGA;
IPI00029717	3	0	1	0	0	0	1	1	0	0	0	0	0	3661,FGA;
IPI00021885	3	0	1	0	0	0	1	1	0	0	0	0	0	3661,FGA;
IPI00298497	2	0	0	0	0	0	1	1	0	0	0	0	0	3662,FGB;
IPI00816687	2	0	0	0	0	0	1	1	0	0	0	0	0	3662,FGB;
IPI00965713	2	0	0	0	0	0	1	1	0	0	0	0	0	3662,FGB;
IPI00878769	2	0	0	0	0	0	1	1	0	0	0	0	0	3662,FGB;
IPI00021891	3	0	1	0	0	0	1	1	0	0	0	0	0	3694,FGG;
IPI00877792	3	0	1	0	0	0	1	1	0	0	0	0	0	3694,FGG;
IPI00411626	3	0	1	0	0	0	1	1	0	0	0	0	0	3694,FGG;
IPI00219713	3	0	1	0	0	0	1	1	0	0	0	0	0	3694,FGG;
IPI00877703	3	0	1	0	0	0	1	1	0	0	0	0	0	3694,FGG;
IPI00877625	3	0	1	0	0	0	1	1	0	0	0	0	0	3694,FGG;
IPI00030075	2	0	0	0	0	0	1	1	0	0	0	0	0	3696,FGL2;
IPI00759715	2	0	0	0	1	0	0	1	0	0	0	0	0	3700,FH;
IPI00296053	2	0	0	0	1	0	0	1	0	0	0	0	0	3700,FH;
IPI00055606	2	0	0	0	0	0	1	1	0	0	0	0	0	3702,FHL1;
IPI00922730	2	0	0	0	0	0	1	1	0	0	0	0	0	3702,FHL1;
IPI00644668	2	0	0	0	0	0	1	1	0	0	0	0	0	3702,FHL1;
IPI00902610	2	0	0	0	0	0	1	1	0	0	0	0	0	3702,FHL1;
IPI00639828	2	0	0	0	0	0	1	1	0	0	0	0	0	3702,FHL1;
IPI00643324	2	0	0	0	0	0	1	1	0	0	0	0	0	3702,FHL1;
IPI00647207	2	0	0	0	0	0	1	1	0	0	0	0	0	3702,FHL1;
IPI00644118	2	0	0	0	0	0	1	1	0	0	0	0	0	3702,FHL1;
IPI00930706	2	0	0	0	0	0	1	1	0	0	0	0	0	3702,FHL1;
IPI00014398	2	0	0	0	0	0	1	1	0	0	0	0	0	3702,FHL1;
IPI00029028	2	0	0	0	0	0	1	1	0	0	0	0	0	3702,FHL1;
IPI00641404	2	0	0	0	0	0	1	1	0	0	0	0	0	3702,FHL1;
IPI00645286	2	0	0	0	0	0	1	1	0	0	0	0	0	3702,FHL1;
IPI00922545	2	0	0	0	0	0	1	1	0	0	0	0	0	3702,FHL1;
IPI00302592	2	0	0	0	0	1	0	1	0	0	0	0	0	3754,FLNA;
IPI00910863	2	0	0	0	0	1	0	1	0	0	0	0	0	3754,FLNA;
IPI00552858	2	0	0	0	0	1	0	1	0	0	0	0	0	3754,FLNA;
IPI00893150	2	0	0	0	0	1	0	1	0	0	0	0	0	3754,FLNA;
IPI00333541	2	0	0	0	0	1	0	1	0	0	0	0	0	3754,FLNA;
IPI00552416	2	0	0	0	0	1	0	1	0	0	0	0	0	3754,FLNA;
IPI00553169	2	0	0	0	0	1	0	1	0	0	0	0	0	3754,FLNA;
IPI00644576	2	0	0	0	0	1	0	1	0	0	0	0	0	3754,FLNA;
IPI00927825	2	0	0	0	0	1	0	1	0	0	0	0	0	3754,FLNA;
IPI00289334	2	0	0	0	0	1	0	1	0	0	0	0	0	3755,FLNB;
IPI00943563	2	0	0	0	0	1	0	1	0	0	0	0	0	3755,FLNB;
IPI00945771	2	0	0	0	0	1	0	1	0	0	0	0	0	3755,FLNB;
IPI00382698	2	0	0	0	0	1	0	1	0	0	0	0	0	3755,FLNB;
IPI00477536	2	0	0	0	0	1	0	1	0	0	0	0	0	3755,FLNB;
IPI00382697	2	0	0	0	0	1	0	1	0	0	0	0	0	3755,FLNB;
IPI00940093	2	0	0	0	0	1	0	1	0	0	0	0	0	3755,FLNB;
IPI00900293	2	0	0	0	0	1	0	1	0	0	0	0	0	3755,FLNB;
IPI00945610	2	0	0	0	0	1	0	1	0	0	0	0	0	3755,FLNB;
IPI00382699	2	0	0	0	0	1	0	1	0	0	0	0	0	3755,FLNB;
IPI00413958	2	0	1	0	0	0	0	1	0	0	0	0	0	3756,FLNC;
IPI00178352	2	0	1	0	0	0	0	1	0	0	0	0	0	3756,FLNC;
IPI00027438	3	0	0	0	0	0	1	1	0	0	1	0	0	3757,FLOT1;
IPI00894525	2	0	0	0	0	0	1	1	0	0	0	0	0	3757,FLOT1;
IPI00793401	2	0	0	0	0	0	1	1	0	0	0	0	0	3757,FLOT1;
IPI00827631	2	0	0	0	0	0	1	1	0	0	0	0	0	3757,FLOT1;
IPI00892615	2	0	0	0	0	0	1	1	0	0	0	0	0	3757,FLOT1;
IPI00892740	2	0	0	0	0	0	1	1	0	0	0	0	0	3757,FLOT1;
IPI00894145	2	0	0	0	0	0	1	1	0	0	0	0	0	3757,FLOT1;
IPI00791583	2	0	0	0	0	0	1	1	0	0	0	0	0	3757,FLOT1;
IPI00893081	2	0	0	0	0	0	1	1	0	0	0	0	0	3757,FLOT1;
IPI00792079	2	0	0	0	0	0	1	1	0	0	0	0	0	3757,FLOT1;
IPI00893832	2	0	0	0	0	0	1	1	0	0	0	0	0	3757,FLOT1;
IPI00892872	2	0	0	0	0	0	1	1	0	0	0	0	0	3757,FLOT1;
IPI00894029	2	0	0	0	0	0	1	1	0	0	0	0	0	3757,FLOT1;
IPI00893347	2	0	0	0	0	0	1	1	0	0	0	0	0	3757,FLOT1;
IPI00893481	2	0	0	0	0	0	1	1	0	0	0	0	0	3757,FLOT1;
IPI00941052	2	0	0	0	0	0	1	1	0	0	0	0	0	3757,FLOT1;
IPI00967236	2	0	0	0	0	0	1	1	0	0	0	0	0	3757,FLOT1;
IPI00789691	2	0	0	0	0	0	1	1	0	0	0	0	0	3757,FLOT1;
IPI00892989	2	0	0	0	0	0	1	1	0	0	0	0	0	3757,FLOT1;
IPI00894385	2	0	0	0	0	0	1	1	0	0	0	0	0	3757,FLOT1;
IPI00795979	1	0	0	0	0	0	0	1	0	0	0	0	0	3758,FLOT2;
IPI00789008	1	0	0	0	0	0	0	1	0	0	0	0	0	3758,FLOT2;
IPI00872619	1	0	0	0	0	0	0	1	0	0	0	0	0	3758,FLOT2;
IPI00922176	3	0	1	0	0	0	1	1	0	0	0	0	0	3771,FMO3;
IPI00329033	3	0	1	0	0	0	1	1	0	0	0	0	0	3771,FMO3;
IPI00022418	3	0	1	0	0	0	0	1	0	0	0	1	0	3778,FN1;
[truncated: 3,454 more rows]

## Sheet: Sheet3
2011-09-02
A1BG
A1BG
A1BG
A2M
A2M
A2M
AADAC
AARS
ABAT
ABCB6
ABCB6
ABCB6
ABCB6
ABCB6
ABCB6
ABCD3
ABCD3
ABCD3
ABCD3
ABHD13
ABHD14A
ABHD14A
ABHD14A
ABHD14A
ABHD14A
ABHD14A
ABHD14A
ABHD14A
ABHD14B
ABHD14B
ABHD14B
ABHD14B
ABHD14B
ABHD5
ACAA1
ACAA1
ACAA1
ACAA1
ACAA1
ACAA1
ACAA1
ACAA1
ACAA2
ACAD9
ACADM
ACADM
ACADM
ACADSB
ACADSB
ACADVL
ACADVL
ACADVL
ACADVL
ACADVL
ACAT1
ACAT1
ACAT2
ACLY
ACO1
ACO1
ACO1
ACO2
ACO2
ACO2
ACO2
ACP1
ACSL1
ACSL1
ACSL1
ACSL1
ACSL1
ACSL1
ACSL1
ACSL1
ACSL3
ACSL4
ACSL5
ACSS3
ACSS3
ACSS3
ACTB
ACTB
ACTB
ACTB
ACTB
ACTB
ACTB
ACTB
ACTB144
ACTC1
ACTC1
ACTG1
ACTG1
ACTG1
ACTL6A
ACTL6A
ACTL6A
ACTL6A
ACTN1
ACTN1
ACTN1
ACTN1
ACTN4
ACTN4
ACTN4
ACTN4
ACTN4
ACTR2
ACTR2
ACTR2
ACTR2
ACY1
ACY1
ACY1
ACY1
ACY1
ACY1
ADAMTS9
ADAMTS9
ADAMTS9
ADAMTS9
ADAMTS9
ADAMTS9
ADCK3
ADH1A
ADH1B
ADH1B
ADH1B
ADH1C
ADH4
ADH4
ADH4
ADH4
ADH4
ADH4
ADH5
ADH5
ADH5
ADH5
ADH5
ADRM1
AFG3L2
AFM
AFP
AGK
AGL
AGL
AGL
AGPAT1
AGPAT2
AGPS
AGR2
AGT
AGT
AGXT
AHCY
AHCY
AHNAK
AHNAK
AHNAK
AHSG
AHSG
AIFM1
AIFM1
AIFM1
AIFM1
AIFM1
AIFM2
AK1
AK3
AK4
AKR1A1
AKR1A1
AKR1B1
AKR1B1
AKR1B1
AKR1B10
AKR1C1
AKR1C1
AKR1C1
AKR1C2
AKR1C2
AKR1C2
AKR1C2
AKR1C3
AKR1C4
AKR1C4
ALB
ALB
ALB
ALB
ALB
ALB
ALB
ALB
ALB
ALB
ALB
ALB
ALCAM
ALDH18A1
ALDH18A1
ALDH1A1
ALDH1A1
ALDH1A1
ALDH1A1
ALDH1A1
ALDH1B1
ALDH1L1
ALDH1L1
ALDH1L1
ALDH1L1
ALDH1L1
ALDH1L1
ALDH1L1
ALDH1L1
ALDH1L1
ALDH1L1
ALDH2
ALDH2
ALDH3A2
ALDH3A2
ALDH3A2
ALDH4A1
ALDH4A1
ALDH4A1
ALDH6A1
ALDH9A1
ALDOA
ALDOA
ALDOB
ALDOB
ALDOB
ALDOC
ALG2
ALG5
AMBP
AMDHD1
AMDHD1
ANLN
ANO6
ANP32A
ANP32B
ANP32B
ANP32B
ANPEP
ANXA1
ANXA1
ANXA1
ANXA1
ANXA2
ANXA2
ANXA2
ANXA2
ANXA3
ANXA3
ANXA3
ANXA3
ANXA3
ANXA3
ANXA4
ANXA4
ANXA5
ANXA5
ANXA5
ANXA5
ANXA5
ANXA5
ANXA6
ANXA6
ANXA6
ANXA7
ANXA7
ANXA7
AOC3
AP2A2
AP2A2
AP2A2
AP2A2
AP2A2
AP2A2
AP2B1
AP2B1
AP2B1
AP2B1
AP3B1
APEX1
APEX1
APOA1
APOA1
APOA2
APOA2
APOA4
APOB
APOB
APOC3
APOC3
APOC3
APOD
APOE
APOE
APOE
APOE
APOH
APOO
ARCN1
ARF1
ARF1
ARF1
ARF6
ARG1
ARG1
ARG1
ARHGAP1
ARHGAP1
ARHGAP18
ARHGDIA
ARHGDIA
ARHGDIA
ARHGDIA
ARHGDIA
ARHGDIB
ARHGDIB
ARHGDIB
ARHGDIB
ARHGDIB
ARHGEF7
ARHGEF7
ARHGEF7
ARHGEF7
ARHGEF7
ARHGEF7
ARHGEF7
ARHGEF7
ARHGEF7
ARHGEF7
ARHGEF7
ARHGEF7
ARID3A
ARL6IP1
ARL6IP5
ARL6IP5
ARL6IP5
ARL6IP5
ARL6IP5
ARL6IP5
ARL8B
ARMC1
ARMC10
ARSE
ASAH1
ASAH1
ASL
ASL
ASL
ASL
ASS1
ASS1
ASS1
ASS1
ASS1
ATAD3A
ATAD3A
ATAD3A
ATAD3A
ATAD3A
ATAD3A
ATG7
ATIC
ATIC
ATIC
ATIC
ATIC
ATIC
ATIC
ATIC
ATL2
ATL3
ATL3
ATOX1
ATP1A1
ATP1A1
ATP1A1
ATP1A1
ATP1A1
ATP1B1
ATP1B1
ATP2A2
ATP2A2
ATP2A2
ATP2A2
ATP2A2
ATP2B4
ATP2B4
ATP2B4
ATP2B4
ATP2B4
ATP2B4
ATP2B4
ATP2B4
ATP2B4
ATP5A1
ATP5A1
ATP5A1
ATP5A1
ATP5A1
ATP5B
ATP5B
ATP5B
ATP5D
ATP5F1
ATP5F1
ATP5H
ATP5J2
ATP5O
ATP5O
ATP5O
ATP5O
ATP5O
ATP6V1B2
ATP6V1B2
ATP6V1B2
ATP6V1C1
ATP6V1H
ATRN
AUP1
B2M
B2M
B2M
B2M
B3GNT1
B4GALT1
BAAT
BANF1
BASP1
BASP1
BAX
BAX
BBS1
BBS1
BBS1
BBS1
BBS1
BBS1
BBS1
BBS1
BBS1
BCAM
BCAP31
BCAP31
BCAP31
BCAP31
BCAP31
BCAP31
BDH1
BDH1
BDH1
BDH1
BDH1
BDH1
BDH1
BDH1
BGN
BGN
BGN
BGN
BGN
BGN
BHMT
BHMT
BHMT
BHMT2
BHMT2
BID
BID
BID
BID
BIRC8
BLVRB
BRP44
BSG
BST2
BST2
BUB1B
BUB1B
BUB1B
BUB1B
C10orf58
C12orf23
C14orf1
C19orf25
C1orf31
C1QBP
C1QBP
C2
C2
C20orf3
C20orf3
C20orf3
C21orf33
C21orf33
C21orf33
C21orf33
C21orf33
C21orf33
C22orf28
C22orf28
C22orf28
C22orf28
C22orf28
C3
C3
C3orf1
C3orf21
C4A
C4A
C4A
C4A1324
C4B
C9
CAD
CADM1
CALB2
CALD1
CALD1
CALD1
CALD1
CALD1
CALD1
CALD1
CALD1
CALD1
CALD1
CALD1
CALD1
CALM11449
CALM11449
CALM11449
CALM21442
CALM21442
CALM21442
CALM3
CALM3
CALM3
CALR
CALU
CALU
CALU
CALU
CAND1
CAND1
CANX
CANX
CANX
CANX
CANX
CANX
CANX
CANX
CANX
CANX
CANX
CANX
CANX
CANX
CANX
CANX
CANX
CANX
CANX
CAP1
CAP1
CAP1
CAP1
CAP1
CAP1
CAP1
CAP1
CAP1
CAP1
CAP1
CAP1
CAPN1
CAPN1
CAPN2
CAPNS1
CAPZA1
CAPZA3
CAST
CAT
CAV1
CAV1
CAV1
CAV1
CAV1
CAV1
CBR1
CBR1
CBR1
CBR4
CCDC47
CCDC56
CCDC88C
CCDC88C
CCDC88C
CCDC88C
CCDC88C
CCRN4L
CCRN4L
CCT2
CCT2
CCT3
CCT3
CCT3
CCT3
CCT3
CCT3
CCT3
CCT4
CCT5
CCT5
CCT5
CCT5
CCT5
CCT5
CCT5
CCT5
CCT5
CCT5
CCT6A
CCT6A
CCT7
CCT7
CCT7
CCT7
CCT7
CCT7
CCT8
CCT8
CCT8
CCT8
CD109
CD14
CD14
CD14
CD151
CD151
CD302
CD44
CD7
CD9
CD9
CD9
CD9
CD9
CD97
CD97
CD97
CD97
CDC42
CDC42
CDC42
CDC42
CDH2
CDK3
CDK4
CDK5RAP2
CDK5RAP2
CDK5RAP2
CDK5RAP2
CDK5RAP2
CDK5RAP2
CDK5RAP2
CDK5RAP2
CDK5RAP2
CDK5RAP2
CDS2
CEACAM1
CES1
CES1
CES1
CES1
CES2
CES2
CFB
CFB
CFB
CFH
CFH
CFH
CFH
CFL1
CHMP2B
CISD1
CKAP4
CKAP4
CKAP4
CKAP4
CKAP5
CKB
CLCC1
CLDN1
CLEC3B
CLEC3B
CLIC1
CLPTM1
CLTC
CLTC
CLTC
CLU
CLU
CLU
CLU
CLU
CLYBL
CLYBL
CLYBL
CLYBL
CLYBL
CLYBL
CLYBL
CMBL
CMPK1
CMPK1
CMPK1
CMPK1
CMPK1
CNBP
CNBP
CNBP
CNBP
CNBP
CNBP
CNBP
CNBP
CNDP2
CNDP2
CNDP2
CNDP2
CNDP2
CNDP2
CNDP2
CNDP2
CNDP2
CNN3
CNP
COL12A1
COL12A1
COL12A1
COL12A1
COL12A1
COL12A1
COL12A1
COL12A1
COL12A1
COL14A1
COL14A1
COL14A1
COL14A1
COL14A1
COL18A1
COL18A1
COL18A1
COL18A1
COL18A1
COL18A1
COL1A1
COL1A2
COL1A2
COL1A2
COL22A1
COL22A1
COL4A2
COL4A2
COL4A2
COL4A2
COL6A1
COL6A2
COL6A2
COL6A2
COL6A2
COL6A2
COL6A3
COL6A3
COL6A3
COL6A3
COL6A3
COL6A3
COL6A3
COL6A3
COL6A3
COMT
COMT
COMT
COMT
COMT
COMT
COPB1
COPB2
COPE
COPE
COPE
CORO1C
CORO1C
CORO1C
COTL1
COX11
COX4I1
COX4I1
COX5A
COX6C
CP
CP
CP
CP
CP
CPB2
CPM
CPS1
CPS1
CPS1
CPS1
CPSF4
CPT2
CRABP2
CRYAB
CRYAB
CRYL1
CRYL1
CRYL1
CRYZ
CRYZ
CRYZ
CRYZ
CRYZ
CS
CS
CS
CS
CS
CS
CS
CS
CSE1L
CSTB
CTH
CTH
CTH
CTIF
CTNNA1
CTNNA1
CTNNA1
CTNND1
CTSA
CTSB
CTSB
CTSB
CTSD
CTSD
CTSD
CTSD
CTSD
CUL1
CUL1
CUTA
CXADR
CYB5A
CYB5A
CYB5A
CYB5A
CYB5A
CYB5A
CYB5B
CYB5R3
CYB5R3
CYB5R3
CYB5R3
CYB5R3
CYB5R3
CYC1
CYCS
CYCS
CYP20A1
CYP20A1
CYP2C9
CYP2E1
CYP2E1
CYP2E1
CYP2E1
CYP3A4
CYP3A4
CYP3A4
CYP3A4
CYP4B1
CYP4B1
CYP4B1
CYP4B1
CYP4F3
CYP51A1
DAK
DAK
DBI
DBI
DBI
DBN1
DBN1
DBN1
DBN1
DBN1
DBN1
DBN1
DCAKD
DCK
DCTN1
DCXR
DCXR
DCXR
DCXR
DCXR
DDOST
DDRGK1
DDX1
DDX18
DDX39B32743
DDX39B32743
DDX39B32743
DDX39B32743
DDX39B32743
DDX39B32743
DDX39B32743
DDX39B32743
DDX39B32743
DDX39B32743
DDX39B32743
DDX39B32743
DDX39B32743
DDX39B32743
DDX39B32743
DDX39B32743
DDX39B32743
DDX39B32743
DDX39B32743
DDX39B32743
DDX39B32743
DDX39B32743
DDX39B32743
DDX39B32743
DDX39B32743
DDX39B32743
DDX39B32743
DDX39B32743
DDX3X
DDX3X
DDX3X
DDX3X
DDX47
DDX58
DDX58
DECR1
DECR1
DEGS1
DERL1
DES
DHCR24
DHCR7
DHODH
DHRS1
DHRS7
DHRS9
DHX9
DIABLO
DIABLO
DIABLO
DIABLO
DIABLO
DIABLO
DIABLO
DIABLO
DIABLO
DLAT
DLAT
DLD
DLD
DLD
DLD
DLD
DLD
DMGDH
DMGDH
DNAJA1
DNAJB1
DNAJB4
DPM1
DPM3
DPP3
DPP3
DPP3966
DPP3966
DPP4
DPYSL2
DPYSL2
DRG1
DSG2
DSP
DSP
DSP
DSP
DTD1
DTX3L
DTYMK
DUSP23
DUSP9
DUT
DYNC1H1
ECE1
ECH1
ECHS1
EEF1A1
EEF1A1
EEF1A1
EEF1A1
EEF1A2
EEF1G
EEF1G
EEF1G
EEF1G
EEF1G
EEF2
EEF2
EFHC1
EFHC1
EFHC1
EFHC1
EFR3A
EFTUD2
EHD1
EHD1
EHD1
EHD1
EHD1
EHD1
EHD2
EHD2
EHD2
EHHADH
EHHADH
EHHADH
EIF2AK2
EIF2S1
EIF3J
EIF3K
EIF4A1
EIF4A1
EIF4A1
EIF4A2
EIF4A2
EIF4A2
EIF4A2
EIF4A2
EIF4A2
EIF4A2
EIF4A2
EIF4A2
EIF4A2
EIF4A3
EIF5A
EIF5A
EIF5A
EIF5A2
EIF5A2
EIF5A2
EIF5A2
EIF6
EIF6
EIF6
EIF6
EIF6
EIF6
ELAC2
ELAC2
ELAC2
ELAC2
ELAC2
ELAC2
EMILIN1
EMILIN1
EMILIN2
EMILIN2
ENAM
ENO1
ENO1
ENO2
ENPP1
EPB41L2
EPCAM
EPHB1
EPHB1
EPHB1
EPHB1
EPHB1
EPHB1
EPHB1
EPHB1
EPHB1
EPHB1
EPHB612156
EPHB612156
EPHB612156
EPHB612156
EPHB612156
EPHX1
EPHX1
EPHX1
EPRS
ERGIC2
ERLIN1
ERLIN2
ERP29
ERP29
ERP29
ERRFI1
ESD
ESD
ESD
ESYT1
ETFA
ETFA
ETFA
ETFB
ETFB
ETFDH
ETHE1
EZR
EZR
F11R
FABP1
FABP1
FABP3
FAF2
FAM151A
FAM162A
FAM169A
FANCI
FASN
FBL
FBLN1
FBLN1
FBLN1
FBLN1
FBLN1
FBLN1
FBLN1
FBLN1
FBLN1
FBLN1
FBLN1
FBLN1
FBLN1
FBN1
FBN1
FBN2
FBN2
FBN2
FBN2
FBN2
FBP1
FBP1
FBXO2
FDFT1
FDXR
FERMT2
FERMT2
FERMT2
FGA
FGA
FGA
FGB
FGB
FGB
FGB
FGG
FGG
FGG
FGG
FGG
FGG
FGL2
FH
FH
FHL1
FHL1
FHL1
FHL1
FHL1
FHL1
FHL1
FHL1
FHL1
FHL1
FHL1
FHL1
FHL1
FHL1
FIS1
FITM2
FKBP10
FKBP10
FKBP10
FKBP10
FKBP10
FKBP11
FLNA
FLNA
FLNA
FLNA
FLNA
FLNA
FLNA
FLNA
FLNA
FLNB
FLNB
FLNB
FLNB
FLNB
FLNB
FLNB
FLNB
FLNB
FLNB
FLNC
FLNC
FLOT1
FLOT1
FLOT1
FLOT1
FLOT1
FLOT1
FLOT1
FLOT1
FLOT1
FLOT1
FLOT1
FLOT1
FLOT1
FLOT1
FLOT1
FLOT1
FLOT1
FLOT1
FLOT1
FLOT1
FLOT2
FLOT2
FLOT2
FMN2
FMN2
FMN2
FMN2
FMN2
FMO3
FMO3
FN1
FN1
FN1
FN1
FN1
FN1
FN1
FN1
FN1
FN1
FN1
FN1
FN1
FN1
FN1
FN1
FN1
FOXA2
FRK
FTCD
FTCD
FTCD
FTCD
FTCD
FTCD
FTH1
FTL
FUBP3
FXR2
GAA
GALM
GALNT2
GANAB
GANAB
GANAB
GAPDH
GAPDH
GAPDH
GAPDH
GAPDH
GAPDH
GAPDH
GATM
GATM
GATM
GBA
GBP1
GBP1
GBP2
GBP2
GC
GC
GC
GC
GC
GCLM
GCN1L1
GDI1
GDI1
GDI1
GDI1
GDI1
GDI2
GDI2
GDI2
GDI2
GDI2
GDI2
GDPD1
GGCX
GGH
GINS1
GLG1
GLO1
GLRX
GLUD1
GLUD1
GMPPA
GMPR
GMPR2
GNA13
GNAI2
GNAI2
GNAI2
GNAI2
GNAI2
GNAI2
GNAI2
GNAI3
GNAQ
GNAS
GNAS
GNAS
GNAS
GNAS
GNAS
GNAS
GNAS
GNAS
GNAS
GNAS
GNAS
GNAS
GNAS
GNAS
GNAS
GNB1
GNB2
GNB2
GNB2
GNB2
GNB2
GNB2
GNB2L1
GNB2L1
GNB2L1
GNB2L1
GNB2L1
GNB2L1
GNB2L1
GNB2L1
GNB2L1
GNB2L1
GNB2L1
GNB2L1
GNB2L1
GNB2L1
GNB2L1
GNB2L1
GNB2L1
GNB2L1
GNB2L1
GNB2L1
GNB2L1
GNB2L1
GNB2L1
GNB2L1
GNB2L1
GNE
GNG2
GNMT
GOLM1
GOT1
GOT2
GPC3
GPC6
GPI
GPI
GPI
GPI
GPR52
GPS1
GRHPR
GRHPR
GRHPR
GRHPR
GRPEL1
GSN
GSN
GSN
GSN
GSN
GSN
GSTA1
GSTK1
GSTK1
GSTK1
GSTK1
GSTK1
GSTK1
GSTM1
GSTM1
GSTM1
GSTM1
GSTM2
GSTM2
GSTM2
GSTM2
GSTM2
GSTO1
GSTO1
GSTO1
GSTP1
GSTP1
H1F0
H1FX
H2AFV
H2AFV
H2AFV
H2AFV
H2AFV
H2AFV
H2AFV
H2AFX
H2AFY
H2AFY
H2AFY
H2AFY
H2AFY
H2AFY
HAAO
HAAO
HAAO
HADH
HADH
HADH
HADH
HADHA
HADHA
HADHB
HAGH
HAGH
HAGH
HAO1
HAUS4
HAUS4
HAUS4
HAUS4
HBA14824
HBA14824
HBA2
HBA2
HBB
HBB
HBB
HBD
HBD
HBD
HBD
HBD
HBD
HCCS
HDGFL1
HDLBP
HEBP1
HIBADH
HIBADH
HIBADH
HIGD1A
HINT2
HIST1H1A
HIST1H1C
HIST1H1E
HIST1H2AG13671
HIST1H2AH4725
HIST1H2AI4727
HIST1H2AJ4726
HIST1H2AK4730
HIST1H2AL4735
HIST1H2AM
HIST1H2BH
HIST1H2BL
HIST1H2BO
HIST1H4A4789
HIST1H4B4787
HIST1H4C4782
HIST1H4D4790
HIST1H4E4783
HIST1H4F4788
HIST1H4H4793
HIST1H4I4785
HIST1H4J4784
HIST1H4K4791
HIST1H4L20510
HIST2H2AA329668
HIST2H2AA4
HIST2H2BE
HIST2H4A29607
HIST2H4B4781
HIST4H4
HLA-A
HLA-A
HLA-A
HLA-A
HLA-A
HLA-A
HLA-DRA
HLA-DRA
HLA-DRA
HLA-DRA
HM13
HMGA2
HMGCL
HMGCL
HMGCL
HMGCL
HMGCL
HMGCS2
HMOX1
HMOX2
HNMT
HNMT
HNMT
HNRNPA0
HNRNPA2B1
HNRNPA3
HNRNPAB
HNRNPC
HNRNPD
HNRNPD
HNRNPD
HNRNPD
HNRNPD
HNRNPD
HNRNPD
HNRNPD
HNRNPD
HNRNPD
HNRNPD
HNRNPH1
HNRNPH1
HNRNPH1
HNRNPH1
HNRNPH1
HNRNPH1
HNRNPH1
HNRNPH1
HNRNPH1
HNRNPH1
HNRNPH1
HNRNPH1
HNRNPH1
HNRNPH1
HNRNPH1
HNRNPH3
HNRNPK
HNRNPR
HP
HP
HP
HP
HPCAL1
HPD
HPD
HPGD
HPRT1
HPRT1
HPX
HRG
HRSP12
HRSP12
HRSP12
HSD11B2
HSD17B10
HSD17B10
HSD17B10
HSD17B11
HSD17B12
HSD17B2
HSD17B4
HSD17B4
HSD17B4
HSD17B4
HSD17B4
HSD17B4
HSD17B4
HSD3B1
HSD3B1
HSDL2
HSDL2
HSP90AA1
HSP90AA1
HSP90AA1
HSP90AA1
HSP90AA2
HSP90AB1
HSP90AB1
HSP90AB1
HSP90AB1
HSP90AB1
HSP90B1
HSP90B1
HSPA1A5233
HSPA1A5233
HSPA1B
HSPA1B
HSPA1L
HSPA1L
HSPA4
HSPA5
HSPA8
HSPA8
HSPA8
HSPA8
HSPA9
HSPA9
HSPA9
HSPA9
HSPA9
HSPA9
HSPB1
HSPB1
HSPB1
HSPB6
HSPB6
HSPD1
HSPD1
HSPD1
HSPD1
HSPD1
HSPD1
HSPD1
HSPE1
HSPE1
HSPE1
HSPG2
HSPG2
HSPG2
HSPG2
HSPG2
HSPG2
HSPG2
HSPG2
HSPG2
HSPG2
HYLS1
HYOU1
HYOU1
ICAM1
IDH1
IDH1
IDH1
IDH1
IDH1
IDH1
IDH1
IDH2
IDH3A
IDH3A
IDH3A
IDH3A
IDH3A
IDI1
IFI30
IFI35
IFIT1
IFIT3
IGF2BP2
IGF2R
IL18
ILF2
ILF2
ILF2
ILF3
ILF3
ILF3
ILF3
ILF3
ILF3
ILK
IMMT
IMMT
IMMT
IMMT
IMMT
IMMT
IMMT
IMMT
INPP5A
IPO4
IPO5
IPO5
IPO5
IPO5
IPO5
IPO5
IPO5
IPO5
IPO5
IPO5
IPO5
IPO5
IPO5
IPO5
IPO5
IPO5
IPO5
IPO5
IPO5
IPO5
IPO5
IPO7
IPO8
IPO9
IPO9
IQGAP1
IQGAP2
IRGQ
ISG15
ISOC1
ISOC1
ISOC1
ISOC1
ISOC1
ITGA3
ITGA6
ITGB1
ITGB1
ITGB1
ITGB1
ITGB1
ITGB1
ITGB1
ITGB1
ITGB1
ITGB1
ITGB1
ITGB1
ITIH2
ITIH2
ITIH2
ITIH2
ITIH4
ITIH4
ITIH4
ITIH4
ITIH4
ITIH4
IVD
IVD
IVD
IVD
KANK2
KANK2
KANK2
KCNK9
KCTD12
KDELR1
KDELR2
KDM3B
KDM3B
KDM3B
KDM3B
KDM3B
KHDRBS1
KHDRBS1
KHDRBS1
KHDRBS1
KHK
KHK
KHK
KIAA0355
KIAA1715
KIAA1967
KLC1
KNG1
KNG1
KNG1
KNG1
KPNA4
KPNB1
KRT1
KRT10
KRT17
KRT18
KRT18
KRT18
KRT18
KRT18
KRT19
KRT19
KRT19
KRT2
KRT7
KRT7
KRT7
KRT7
KRT7
KRT8
KRT8
KRT8
KRT8
KRT8
KRT8
KRT9
KTN1
KTN1
KTN1
KTN1
KYNU
L2HGDH
LAMA4
LAMA4
LAMA4
LAMA4
LAMA4
LAMA4
LAMA5
LAMA5
LAMA5
LAMA5
LAMB1
LAMB1
LAMB1
LAMB1
LAMB1
LAMB1
LAMB2
LAMB2
LAMC1
LAMP1
LAMP1
LAMP2
LAMTOR1
LAP3
LAP3
LAP3
LAP3
LARP1
LASP1
LASS2
LCN2
LCP1
LCP1
LCP1
LCP1
LDHA
LDHA
LDHA
LDHA
LDHA
LDHA
LDHA
LDHA
LDHB
LDHB
LDHB
LEPRE1
LGALS1
LGALS1
LGALS1
LGALS3
LGALS3
LGALS4
LMAN1
LMAN2
LMAN2
LMAN2
LMAN2
LMAN2
LMAN2L
LMNA
LMNA
LMNA
LMNA
LMNA
LMNA
LMNA
LMNA
LMNA
LMNA
LMNA
LMNA
LMNA
LMNB1
LMNB1
LPCAT1
LPGAT1
LPHN2
LPP
LPP
LPP
LPP
LPP
LPP
LPP
LPP
LPP
LPP
LRG1
LRP1
LRP1
LRP1
LRP1
LRPAP1
LRPAP1
LRRC17
LRRC17
LRRC17
LRRC59
LSS
LUC7L2
LUC7L2
LUC7L2
LUC7L2
LUM
LYPLA2
LYZ
M6PR
MAOA
MAOB
MAP1B
MAP1B
MAP1B
MAP1B
MAP1B
MAPK1
MAPK1
MAPRE1
MARCKS
MAT1A
MAT1A
MATN2
MATN2
MATN2
MATN2
MATR3
MATR3
MATR3
MATR3
MATR3
MATR3
MATR3
MATR3
MATR3
MATR3
MATR3
MATR3
MATR3
MATR3
MATR3
MATR3
MATR3
MATR3
MATR3
MATR3
MATR3
MATR3
MBLAC2
MCAM
MCAM
MCM2
MCM4
MCM6
MCM7
MCOLN1
MDH1
[truncated: 1,561 more rows]

## Sheet: IPI_summary_mh
	ID	SUM	ICAT_01	ICAT_02	ITRAQ_01	ITRAQ_03	ITRAQ_04	ITRAQ_05b	ITRAQ_05c	SILAC_01	SILAC_02_a	SILAC_02_b	SILAC_03	SILAC_04
1	IPI00642211	1	0	0	0	0	0	0	0	0	0	0	0	1	10078,RNPEP;
2	IPI00645201	1	0	0	0	0	0	0	1	0	0	0	0	0	10205,SNORD55;10441,RPS8;
3	IPI00216587	1	0	0	0	0	0	0	1	0	0	0	0	0	10205,SNORD55;10441,RPS8;
4	IPI00926718	2	0	0	0	0	0	1	1	0	0	0	0	0	1027,BDH1;
5	IPI00925842	2	0	0	0	0	0	1	1	0	0	0	0	0	1027,BDH1;
6	IPI00925346	2	0	0	0	0	0	1	1	0	0	0	0	0	1027,BDH1;
7	IPI00925592	2	0	0	0	0	0	1	1	0	0	0	0	0	1027,BDH1;
8	IPI00025341	2	0	0	0	0	0	1	1	0	0	0	0	0	1027,BDH1;
9	IPI00926272	2	0	0	0	0	0	1	1	0	0	0	0	0	1027,BDH1;
10	IPI00926954	2	0	0	0	0	0	1	1	0	0	0	0	0	1027,BDH1;
11	IPI00926064	2	0	0	0	0	0	1	1	0	0	0	0	0	1027,BDH1;
12	IPI00026513	1	0	0	0	0	0	0	0	0	0	0	0	1	10297,RPIA;
13	IPI00412579	1	0	0	0	0	0	0	1	0	0	0	0	0	10299,RPL10A;
14	IPI00908950	1	0	0	0	0	0	0	1	0	0	0	0	0	10310,RPL18;
15	IPI00215719	1	0	0	0	0	0	0	1	0	0	0	0	0	10310,RPL18;
16	IPI00025329	1	0	0	0	0	0	0	1	0	0	0	0	0	10312,RPL19;
17	IPI00010153	1	0	0	0	0	0	0	1	0	0	0	0	0	10316,RPL23;
18	IPI00795408	1	0	0	0	0	0	0	1	0	0	0	0	0	10316,RPL23;
19	IPI00795751	1	0	0	0	0	0	0	1	0	0	0	0	0	10316,RPL23;
20	IPI00791920	1	0	0	0	0	0	0	1	0	0	0	0	0	10316,RPL23;
21	IPI00794091	1	0	0	0	0	0	0	1	0	0	0	0	0	10316,RPL23;
22	IPI00219155	1	0	0	0	0	0	0	1	0	0	0	0	0	10328,RPL27;
23	IPI00790294	1	0	0	0	0	0	0	1	0	0	0	0	0	10328,RPL27;
24	IPI00550021	1	0	1	0	0	0	0	0	0	0	0	0	0	10332,RPL3;10182,SNORD43;
25	IPI00878827	1	0	1	0	0	0	0	0	0	0	0	0	0	10332,RPL3;10182,SNORD43;
26	IPI00877999	1	0	1	0	0	0	0	0	0	0	0	0	0	10332,RPL3;10182,SNORD43;
27	IPI00651660	1	0	1	0	0	0	0	0	0	0	0	0	0	10332,RPL3;10182,SNORD43;
28	IPI00878524	1	0	1	0	0	0	0	0	0	0	0	0	0	10332,RPL3;10182,SNORD43;
29	IPI00877787	1	0	1	0	0	0	0	0	0	0	0	0	0	10332,RPL3;10182,SNORD43;
30	IPI00877635	1	0	1	0	0	0	0	0	0	0	0	0	0	10332,RPL3;10182,SNORD43;
31	IPI00026302	1	0	0	0	0	0	0	0	0	0	1	0	0	10334,RPL31;
32	IPI00215790	1	0	0	0	0	0	0	1	0	0	0	0	0	10349,RPL38;
33	IPI00792410	1	0	0	0	0	0	0	1	0	0	0	0	0	10349,RPL38;
34	IPI00003918	1	0	0	0	0	0	0	1	0	0	0	0	0	10353,RPL4;
35	IPI00792159	1	0	0	0	0	0	0	1	0	0	0	0	0	10353,RPL4;
36	IPI00908376	1	0	0	0	0	0	0	1	0	0	0	0	0	10353,RPL4;
37	IPI00953651	1	0	0	0	0	0	0	1	0	0	0	0	0	10353,RPL4;
38	IPI00908662	1	0	0	0	0	0	0	1	0	0	0	0	0	10353,RPL4;
39	IPI00000494	1	0	0	0	0	0	0	1	0	0	0	0	0	10360,RPL5;10144,SNORD21;
40	IPI00640037	1	0	0	0	0	0	0	1	0	0	0	0	0	10360,RPL5;10144,SNORD21;
41	IPI00329389	2	0	0	0	0	0	0	1	1	0	0	0	0	10362,RPL6;
42	IPI00867533	2	0	0	0	0	0	0	1	1	0	0	0	0	10362,RPL6;
43	IPI00789282	2	0	0	0	0	0	0	1	1	0	0	0	0	10362,RPL6;
44	IPI00790342	2	0	0	0	0	0	0	1	1	0	0	0	0	10362,RPL6;
45	IPI00030179	1	0	1	0	0	0	0	0	0	0	0	0	0	10363,RPL7;
46	IPI00793342	1	0	1	0	0	0	0	0	0	0	0	0	0	10363,RPL7;
47	IPI00871827	1	0	1	0	0	0	0	0	0	0	0	0	0	10363,RPL7;
48	IPI00794746	1	0	1	0	0	0	0	0	0	0	0	0	0	10363,RPL7;
49	IPI00472171	1	0	1	0	0	0	0	0	0	0	0	0	0	10363,RPL7;
50	IPI00790291	1	0	1	0	0	0	0	0	0	0	0	0	0	10363,RPL7;
51	IPI00031691	1	0	0	0	0	0	0	0	0	0	1	0	0	10369,RPL9;
52	IPI00921523	3	0	1	0	0	0	1	1	0	0	0	0	0	1037,CFB;
53	IPI00947478	3	0	1	0	0	0	1	1	0	0	0	0	0	1037,CFB;
54	IPI00019591	3	0	1	0	0	0	1	1	0	0	0	0	0	1037,CFB;
55	IPI00008530	3	1	1	0	0	0	0	0	0	0	1	0	0	10371,RPLP0;
56	IPI00790287	1	0	1	0	0	0	0	0	0	0	0	0	0	10371,RPLP0;
57	IPI00791188	1	0	1	0	0	0	0	0	0	0	0	0	0	10371,RPLP0;
58	IPI00797741	1	0	1	0	0	0	0	0	0	0	0	0	0	10371,RPLP0;
59	IPI00793002	1	0	1	0	0	0	0	0	0	0	0	0	0	10371,RPLP0;
60	IPI00556485	1	0	1	0	0	0	0	0	0	0	0	0	0	10371,RPLP0;
61	IPI00791448	1	0	1	0	0	0	0	0	0	0	0	0	0	10371,RPLP0;
62	IPI00008527	2	0	0	0	0	0	0	1	0	0	1	0	0	10372,RPLP1;
63	IPI00412779	1	0	0	0	0	0	0	1	0	0	0	0	0	10372,RPLP1;
64	IPI00008529	2	0	0	0	0	0	0	1	0	0	1	0	0	10377,RPLP2;
65	IPI00005537	1	0	0	0	0	0	0	0	0	0	0	1	0	10378,MRPL12;
66	IPI00025874	2	0	0	0	0	0	0	1	0	0	1	0	0	10381,RPN1;
67	IPI00793589	1	0	0	0	0	0	0	1	0	0	0	0	0	10381,RPN1;
68	IPI00945851	1	0	0	0	0	0	0	1	0	0	0	0	0	10381,RPN1;
69	IPI00008438	1	0	0	0	0	0	0	0	0	0	1	0	0	10383,RPS10;
70	IPI00025091	1	0	0	0	0	0	0	1	0	0	0	0	0	10384,RPS11;
71	IPI00221089	2	0	0	0	0	0	0	1	0	0	0	0	1	10386,RPS13;
72	IPI00479058	1	0	0	0	0	0	0	1	0	0	0	0	0	10388,RPS15;
73	IPI00221092	1	0	0	0	0	0	0	1	0	0	0	0	0	10396,RPS16;
74	IPI00450975	1	0	0	0	0	0	0	1	0	0	0	0	0	10396,RPS16;
75	IPI00013485	1	0	0	0	0	0	0	1	0	0	0	0	0	10404,RPS2;
76	IPI00386445	1	0	0	0	0	0	0	1	0	0	0	0	0	10404,RPS2;
77	IPI00795919	1	0	0	0	0	0	0	1	0	0	0	0	0	10405,RPS20;10204,SNORD54;
78	IPI00794659	1	0	0	0	0	0	0	1	0	0	0	0	0	10405,RPS20;10204,SNORD54;
79	IPI00796373	1	0	0	0	0	0	0	1	0	0	0	0	0	10405,RPS20;10204,SNORD54;
80	IPI00012493	1	0	0	0	0	0	0	1	0	0	0	0	0	10405,RPS20;10204,SNORD54;
81	IPI00791265	1	0	0	0	0	0	0	1	0	0	0	0	0	10405,RPS20;10204,SNORD54;
82	IPI00795078	1	0	0	0	0	0	0	1	0	0	0	0	0	10405,RPS20;10204,SNORD54;
83	IPI00794061	1	0	0	0	0	0	0	1	0	0	0	0	0	10405,RPS20;10204,SNORD54;
84	IPI00915363	1	0	0	0	0	0	0	1	0	0	0	0	0	10411,RPS24;
85	IPI00029750	1	0	0	0	0	0	0	1	0	0	0	0	0	10411,RPS24;
86	IPI00847986	1	0	0	0	0	0	0	1	0	0	0	0	0	10411,RPS24;
87	IPI00915463	1	0	0	0	0	0	0	1	0	0	0	0	0	10411,RPS24;
88	IPI00903204	1	0	0	0	0	0	0	1	0	0	0	0	0	10411,RPS24;
89	IPI00179330	1	0	0	0	0	0	0	0	1	0	0	0	0	10417,RPS27A;
90	IPI00798155	1	0	0	0	0	0	0	0	1	0	0	0	0	10417,RPS27A;
91	IPI00011253	1	0	0	0	0	0	0	1	0	0	0	0	0	10420,RPS3;
92	IPI00939811	1	0	0	0	0	0	0	1	0	0	0	0	0	10420,RPS3;
93	IPI00855830	1	0	0	0	0	0	0	1	0	0	0	0	0	10420,RPS3;
94	IPI00419880	1	0	0	0	0	1	0	0	0	0	0	0	0	10421,RPS3A;10235,SNORD73A;
95	IPI00963912	1	0	0	0	0	1	0	0	0	0	0	0	0	10421,RPS3A;10235,SNORD73A;
96	IPI00966860	1	0	0	0	0	1	0	0	0	0	0	0	0	10421,RPS3A;10235,SNORD73A;
97	IPI00967641	1	0	0	0	0	1	0	0	0	0	0	0	0	10421,RPS3A;10235,SNORD73A;
98	IPI00966516	1	0	0	0	0	1	0	0	0	0	0	0	0	10421,RPS3A;10235,SNORD73A;
99	IPI00964983	1	0	0	0	0	1	0	0	0	0	0	0	0	10421,RPS3A;10235,SNORD73A;
100	IPI00965481	1	0	0	0	0	1	0	0	0	0	0	0	0	10421,RPS3A;10235,SNORD73A;
101	IPI00967073	1	0	0	0	0	1	0	0	0	0	0	0	0	10421,RPS3A;10235,SNORD73A;
102	IPI00967897	1	0	0	0	0	1	0	0	0	0	0	0	0	10421,RPS3A;10235,SNORD73A;
103	IPI00968146	1	0	0	0	0	1	0	0	0	0	0	0	0	10421,RPS3A;10235,SNORD73A;
104	IPI00965772	1	0	0	0	0	1	0	0	0	0	0	0	0	10421,RPS3A;10235,SNORD73A;
105	IPI00967388	1	0	0	0	0	1	0	0	0	0	0	0	0	10421,RPS3A;10235,SNORD73A;
106	IPI00646114	1	0	0	0	0	0	0	1	0	0	0	0	0	10424,RPS4X;
107	IPI00217030	1	0	0	0	0	0	0	1	0	0	0	0	0	10424,RPS4X;
108	IPI00021840	1	0	0	0	0	0	0	1	0	0	0	0	0	10429,RPS6;
109	IPI00643522	1	0	0	0	0	0	0	1	0	0	0	0	0	10429,RPS6;
110	IPI00640929	1	0	0	0	0	0	0	1	0	0	0	0	0	10429,RPS6;
111	IPI00010790	1	0	0	0	0	0	0	1	0	0	0	0	0	1044,BGN;
112	IPI00639967	1	0	0	0	0	0	0	1	0	0	0	0	0	1044,BGN;
113	IPI00903084	1	0	0	0	0	0	0	1	0	0	0	0	0	1044,BGN;
114	IPI00909809	1	0	0	0	0	0	0	1	0	0	0	0	0	1044,BGN;
115	IPI00909494	1	0	0	0	0	0	0	1	0	0	0	0	0	1044,BGN;
116	IPI00643384	1	0	0	0	0	0	0	1	0	0	0	0	0	1044,BGN;
117	IPI00020418	1	0	0	0	0	0	0	0	0	0	0	0	1	10447,RRAS;
118	IPI00215743	3	0	0	0	0	0	0	1	0	0	1	0	1	10448,RRBP1;
119	IPI00220967	2	0	0	0	0	0	0	1	0	0	0	1	0	10448,RRBP1;
120	IPI00744135	1	0	0	0	0	0	0	1	0	0	0	0	0	10448,RRBP1;
121	IPI00856098	1	0	0	0	0	0	0	1	0	0	0	0	0	10448,RRBP1;
122	IPI00412154	1	0	0	0	0	0	0	1	0	0	0	0	0	10469,RTN3;
123	IPI00394896	1	0	0	0	0	0	0	1	0	0	0	0	0	10469,RTN3;
124	IPI00028946	1	0	0	0	0	0	0	1	0	0	0	0	0	10469,RTN3;
125	IPI00394897	1	0	0	0	0	0	0	1	0	0	0	0	0	10469,RTN3;
126	IPI00743293	1	0	0	0	0	0	0	1	0	0	0	0	0	10469,RTN3;
127	IPI00398795	1	0	0	0	0	0	0	1	0	0	0	0	0	10469,RTN3;
128	IPI00909794	1	0	0	0	0	0	0	1	0	0	0	0	0	1047,BHMT;
129	IPI00004101	1	0	0	0	0	0	0	1	0	0	0	0	0	1047,BHMT;
130	IPI00910055	1	0	0	0	0	0	0	1	0	0	0	0	0	1047,BHMT;
131	IPI00014363	2	0	0	0	0	0	1	1	0	0	0	0	0	1048,BHMT2;
132	IPI00922635	2	0	0	0	0	0	1	1	0	0	0	0	0	1048,BHMT2;
133	IPI00183695	2	0	0	0	0	0	1	1	0	0	0	0	0	10487,S100A10;
134	IPI00013895	1	0	0	0	0	0	0	1	0	0	0	0	0	10488,S100A11;
135	IPI00016179	1	0	0	0	0	0	0	1	0	0	0	0	0	10490,S100A13;
136	IPI00032313	2	0	0	0	0	1	0	0	0	0	0	0	1	10494,S100A4;
137	IPI00027463	3	0	0	0	0	1	0	0	1	0	0	0	1	10496,S100A6;
138	IPI00420084	1	0	0	0	0	0	0	1	0	0	0	0	0	1050,BID;
139	IPI00413587	1	0	0	0	0	0	0	1	0	0	0	0	0	1050,BID;
140	IPI00385121	1	0	0	0	0	0	0	1	0	0	0	0	0	1050,BID;
141	IPI00472003	1	0	0	0	0	0	0	1	0	0	0	0	0	1050,BID;
142	IPI00019399	0	0	0	0	0	0	0	0	0	0	0	0	0	10516,SAA4;
143	IPI00015954	1	0	0	0	0	0	0	0	0	0	1	0	0	10534,SAR1A;
144	IPI00002149	2	0	0	0	0	0	0	0	0	1	1	0	0	10535,SAR1B;
145	IPI00034308	1	1	0	0	0	0	0	0	0	0	0	0	0	10536,SARDH;
146	IPI00003579	1	0	0	0	0	0	0	0	0	0	0	0	1	10536,SARDH;
147	IPI00021417	2	1	0	0	0	0	0	0	0	0	0	0	1	10538,SART1;
148	IPI00306382	2	0	0	0	0	0	0	0	0	0	1	0	1	10565,SCAMP3;
149	IPI00299468	1	0	0	0	0	0	0	0	0	0	1	0	0	10571,SCD;
150	IPI00479311	3	0	1	0	0	0	1	1	0	0	0	0	0	10606,SCP2;
151	IPI00026105	3	0	1	0	0	0	1	1	0	0	0	0	0	10606,SCP2;
152	IPI00909685	3	0	1	0	0	0	1	1	0	0	0	0	0	10606,SCP2;
153	IPI00433347	3	0	1	0	0	0	1	1	0	0	0	0	0	10606,SCP2;
154	IPI00479510	3	0	1	0	0	0	1	1	0	0	0	0	0	10606,SCP2;
155	IPI00479934	3	0	1	0	0	0	1	1	0	0	0	0	0	10606,SCP2;
156	IPI00943320	3	0	1	0	0	0	1	1	0	0	0	0	0	10606,SCP2;
157	IPI00783862	1	0	0	0	0	0	0	1	0	0	0	0	0	1063,BLVRB;
158	IPI00299086	1	0	0	0	0	0	0	0	0	0	0	1	0	10662,SDCBP;
159	IPI00217143	3	0	0	0	0	0	0	1	0	0	1	1	0	10680,SDHA;
160	IPI00965026	1	0	0	0	0	0	0	1	0	0	0	0	0	10680,SDHA;
161	IPI00964764	1	0	0	0	0	0	0	1	0	0	0	0	0	10680,SDHA;
162	IPI00902754	1	0	0	0	0	0	0	1	0	0	0	0	0	10680,SDHA;
163	IPI00964725	1	0	0	0	0	0	0	1	0	0	0	0	0	10680,SDHA;
164	IPI00956532	1	0	0	0	0	0	0	1	0	0	0	0	0	10680,SDHA;
165	IPI00964436	1	0	0	0	0	0	0	1	0	0	0	0	0	10680,SDHA;
166	IPI00965327	1	0	0	0	0	0	0	1	0	0	0	0	0	10680,SDHA;
167	IPI00305166	1	0	0	0	0	0	0	0	0	0	0	1	0	10680,SDHA;
168	IPI00006865	1	0	0	0	0	0	0	0	0	0	1	0	0	10700,SEC22B;
169	IPI00908375	1	0	0	0	0	0	0	1	0	0	0	0	0	10701,SEC23A;
170	IPI00017375	1	0	0	0	0	0	0	1	0	0	0	0	0	10701,SEC23A;
171	IPI00896523	1	0	0	0	0	0	0	0	1	0	0	0	0	10760,SET;
172	IPI00072377	1	0	0	0	0	0	0	0	1	0	0	0	0	10760,SET;
173	IPI00301311	1	0	0	0	0	0	0	0	1	0	0	0	0	10760,SET;
174	IPI00915958	1	0	0	0	0	0	0	0	1	0	0	0	0	10760,SET;
175	IPI00917753	1	0	0	0	0	0	0	0	1	0	0	0	0	10760,SET;
176	IPI00844040	1	0	0	0	0	0	0	0	1	0	0	0	0	10760,SET;
177	IPI00908449	1	0	1	0	0	0	0	0	0	0	0	0	0	10767,SF3A3;
178	IPI00029764	1	0	1	0	0	0	0	0	0	0	0	0	0	10767,SF3A3;
179	IPI00013890	1	0	0	0	0	0	0	0	0	0	0	0	1	10773,SFN;
180	IPI00010740	1	0	0	0	0	0	0	1	0	0	0	0	0	10774,SFPQ;
181	IPI00216613	1	0	0	0	0	0	0	1	0	0	0	0	0	10774,SFPQ;
182	IPI00966239	1	0	0	0	0	0	0	1	0	0	0	0	0	10774,SFPQ;
183	IPI00414984	1	0	0	0	0	0	0	0	0	0	1	0	0	10808,SGCE;
184	IPI00025318	1	0	0	0	0	0	0	1	0	0	0	0	0	10823,SH3BGRL;
185	IPI00008665	1	0	0	0	0	0	0	1	0	0	0	0	0	10850,SHMT1;
186	IPI00220668	1	0	0	0	0	0	0	1	0	0	0	0	0	10850,SHMT1;
187	IPI00220669	1	0	0	0	0	0	0	1	0	0	0	0	0	10850,SHMT1;
188	IPI00002519	1	0	0	0	0	0	0	1	0	0	0	0	0	10850,SHMT1;
189	IPI00793862	1	0	0	0	0	0	0	1	0	0	0	0	0	10850,SHMT1;
190	IPI00791841	1	0	0	0	0	0	0	1	0	0	0	0	0	10850,SHMT1;
191	IPI00022649	1	0	0	0	0	0	0	0	0	0	0	1	0	10911,SLC12A2;
192	IPI00019472	1	0	0	0	0	0	0	0	0	0	1	0	0	10943,SLC1A5;
193	IPI00294159	1	0	0	0	0	0	0	1	0	0	0	0	0	10979,SLC25A1;
194	IPI00219729	1	0	0	0	0	0	0	0	0	0	1	0	0	10981,SLC25A11;
195	IPI00007084	4	0	1	0	0	0	1	1	0	0	1	0	0	10983,SLC25A13;
196	IPI00930710	3	0	1	0	0	0	1	1	0	0	0	0	0	10983,SLC25A13;
197	IPI00003389	2	0	1	0	0	0	0	0	0	0	1	0	0	10985,SLC25A15;
198	IPI00908629	1	0	1	0	0	0	0	0	0	0	0	0	0	10985,SLC25A15;
199	IPI00640352	1	0	1	0	0	0	0	0	0	0	0	0	0	10985,SLC25A15;
200	IPI00022202	2	0	0	0	0	0	0	1	0	0	0	1	0	10989,SLC25A3;
201	IPI00788624	1	0	0	0	0	0	0	1	0	0	0	0	0	10989,SLC25A3;
202	IPI00215777	1	0	0	0	0	0	0	1	0	0	0	0	0	10989,SLC25A3;
203	IPI00792029	1	0	0	0	0	0	0	1	0	0	0	0	0	10989,SLC25A3;
204	IPI00790115	1	0	0	0	0	0	0	1	0	0	0	0	0	10989,SLC25A3;
205	IPI00791315	1	0	0	0	0	0	0	1	0	0	0	0	0	10989,SLC25A3;
206	IPI00793177	1	0	0	0	0	0	0	1	0	0	0	0	0	10989,SLC25A3;
207	IPI00794578	1	0	0	0	0	0	0	1	0	0	0	0	0	10989,SLC25A3;
208	IPI00007188	2	0	0	0	0	0	0	1	0	0	1	0	0	10991,SLC25A5;
209	IPI00032107	1	0	0	0	0	0	0	0	0	0	1	0	0	10994,SLC26A2;
210	IPI00024787	1	0	0	0	0	0	0	0	0	0	1	0	0	10996,SLC27A2;
211	IPI00220194	1	0	0	0	0	0	0	0	0	0	0	0	1	11005,SLC2A1;
212	IPI00027493	3	0	0	0	1	0	0	0	0	0	1	0	1	11026,SLC3A2;
213	IPI00554722	1	0	0	0	1	0	0	0	0	0	0	0	0	11026,SLC3A2;
214	IPI00604710	1	0	0	0	1	0	0	0	0	0	0	0	0	11026,SLC3A2;
215	IPI00554611	1	0	0	0	1	0	0	0	0	0	0	0	0	11026,SLC3A2;
216	IPI00908885	1	0	0	0	1	0	0	0	0	0	0	0	0	11026,SLC3A2;
217	IPI00554481	1	0	0	0	1	0	0	0	0	0	0	0	0	11026,SLC3A2;
218	IPI00021058	1	0	0	0	0	0	0	0	0	0	0	1	0	11033,SLC4A7;
219	IPI00719757	1	0	0	0	0	0	0	0	0	0	0	1	0	11033,SLC4A7;
220	IPI00008986	1	0	0	0	0	0	0	0	0	0	0	0	1	11063,SLC7A5;
221	IPI00003527	1	0	0	0	0	0	0	0	0	0	0	0	1	11075,SLC9A3R1;
222	IPI00218784	1	0	1	0	0	0	0	0	0	0	0	0	0	11120,SMPD1;
223	IPI00296461	1	0	1	0	0	0	0	0	0	0	0	0	0	11120,SMPD1;
224	IPI00218785	1	0	1	0	0	0	0	0	0	0	0	0	0	11120,SMPD1;
225	IPI00010438	1	0	0	0	0	0	0	0	0	0	1	0	0	11131,SNAP23;
226	IPI00297714	1	0	0	0	0	0	0	0	0	0	0	1	0	11141,SNCG;
227	IPI00017963	1	0	0	0	0	0	0	0	0	0	1	0	0	11159,SNRPD2;
228	IPI00019906	1	0	0	0	0	0	0	0	0	0	1	0	0	1116,BSG;
229	IPI00647942	1	0	1	0	0	0	0	0	0	0	0	0	0	11161,SNRPE;
230	IPI00029266	1	0	1	0	0	0	0	0	0	0	0	0	0	11161,SNRPE;
231	IPI00789078	1	0	0	0	0	0	0	1	0	0	0	0	0	11179,SOD1;
232	IPI00218733	1	0	0	0	0	0	0	1	0	0	0	0	0	11179,SOD1;
233	IPI00022314	1	0	0	0	0	0	0	0	0	0	0	0	1	11180,SOD2;
234	IPI00027827	1	0	0	0	0	0	0	1	0	0	0	0	0	11181,SOD3;
235	IPI00909718	2	0	0	0	0	0	1	1	0	0	0	0	0	1119,BST2;
236	IPI00026241	2	0	0	0	0	0	1	1	0	0	0	0	0	1119,BST2;
237	IPI00910886	1	0	0	0	0	0	0	1	0	0	0	0	0	11220,SPARCL1;
238	IPI00296777	1	0	0	0	0	0	0	1	0	0	0	0	0	11220,SPARCL1;
239	IPI00965611	1	0	0	0	0	0	0	1	0	0	0	0	0	11220,SPARCL1;
240	IPI00909737	1	0	0	0	0	0	0	1	0	0	0	0	0	11220,SPARCL1;
241	IPI00793166	1	0	0	0	0	0	0	1	0	0	0	0	0	11220,SPARCL1;
242	IPI00017469	1	0	0	0	0	0	0	1	0	0	0	0	0	11257,SPR;
243	IPI00843765	1	0	0	0	0	0	0	1	0	0	0	0	0	11273,SPTAN1;
244	IPI00844215	1	0	0	0	0	0	0	1	0	0	0	0	0	11273,SPTAN1;
245	IPI00879810	1	0	0	0	0	0	0	1	0	0	0	0	0	11273,SPTAN1;
246	IPI00745092	1	0	0	0	0	0	0	1	0	0	0	0	0	11273,SPTAN1;
247	IPI00871535	1	0	0	0	0	0	0	1	0	0	0	0	0	11273,SPTAN1;
248	IPI00005614	2	0	0	0	0	0	0	1	0	0	0	1	0	11275,SPTBN1;
249	IPI00333015	1	0	0	0	0	0	0	1	0	0	0	0	0	11275,SPTBN1;
250	IPI00328230	1	0	0	0	0	0	0	1	0	0	0	0	0	11275,SPTBN1;
251	IPI00179473	1	0	0	0	0	0	0	0	0	0	0	1	0	11280,SQSTM1;
252	IPI00293434	2	0	0	0	0	0	0	0	0	0	1	0	1	11299,SRP14;
253	IPI00916922	1	0	0	0	0	0	0	1	0	0	0	0	0	11316,SSB;
254	IPI00916802	1	0	0	0	0	0	0	1	0	0	0	0	0	11316,SSB;
255	IPI00917386	1	0	0	0	0	0	0	1	0	0	0	0	0	11316,SSB;
256	IPI00009032	1	0	0	0	0	0	0	1	0	0	0	0	0	11316,SSB;
257	IPI00917205	1	0	0	0	0	0	0	1	0	0	0	0	0	11316,SSB;
258	IPI00029744	1	0	0	0	0	0	0	0	0	0	1	0	0	11317,SSBP1;
259	IPI00301021	1	0	0	0	0	0	0	0	0	0	1	0	0	11323,SSR1;
260	IPI00019385	1	0	0	0	0	0	0	0	0	0	1	0	0	11326,SSR4;
261	IPI00005154	1	0	0	0	0	0	0	0	0	0	0	0	1	11327,SSRP1;
262	IPI00892883	1	0	0	0	0	0	0	1	0	0	0	0	0	11343,ST13;
263	IPI00892885	1	0	0	0	0	0	0	1	0	0	0	0	0	11343,ST13;
264	IPI00892521	1	0	0	0	0	0	0	1	0	0	0	0	0	11343,ST13;
265	IPI00032826	1	0	0	0	0	0	0	1	0	0	0	0	0	11343,ST13;
266	IPI00030781	2	1	0	0	0	0	0	1	0	0	0	0	0	11362,STAT1;
267	IPI00797149	1	0	0	0	0	0	0	1	0	0	0	0	0	11362,STAT1;
268	IPI00795482	1	0	0	0	0	0	0	1	0	0	0	0	0	11362,STAT1;
269	IPI00915952	1	0	0	0	0	0	0	1	0	0	0	0	0	11362,STAT1;
270	IPI00916067	1	0	0	0	0	0	0	1	0	0	0	0	0	11362,STAT1;
271	IPI00916320	1	0	0	0	0	0	0	1	0	0	0	0	0	11362,STAT1;
272	IPI00915841	1	0	0	0	0	0	0	1	0	0	0	0	0	11362,STAT1;
273	IPI00916196	1	0	0	0	0	0	0	1	0	0	0	0	0	11362,STAT1;
274	IPI00218188	1	0	0	0	0	0	0	1	0	0	0	0	0	11362,STAT1;
275	IPI00329332	1	0	0	0	0	0	0	0	0	0	1	0	0	11430,STX12;
276	IPI00289876	2	0	0	0	0	0	0	0	0	1	1	0	0	11442,STX7;
277	IPI00019971	1	0	0	0	0	0	0	0	0	0	1	0	0	11445,STXBP2;
278	IPI00297626	1	0	0	0	0	0	0	0	0	0	1	0	0	11446,STXBP3;
279	IPI00030730	1	0	0	0	0	0	0	0	0	0	0	0	1	11455,SULT1A3;30004,SULT1A4;
280	IPI00005737	1	0	0	0	0	0	0	0	0	0	1	0	0	11476,SURF4;
281	IPI00141933	1	0	1	0	0	0	0	0	0	0	0	0	0	1149,BUB1B;
282	IPI00922915	1	0	1	0	0	0	0	0	0	0	0	0	0	1149,BUB1B;
283	IPI00921844	1	0	1	0	0	0	0	0	0	0	0	0	0	1149,BUB1B;
284	IPI00952610	1	0	1	0	0	0	0	0	0	0	0	0	0	1149,BUB1B;
285	IPI00021290	2	0	0	0	0	0	0	0	0	0	0	1	1	115,ACLY;
286	IPI00296215	1	0	0	0	0	0	0	0	0	0	1	0	0	11529,EPCAM;
287	IPI00556415	1	0	0	0	0	0	0	1	0	0	0	0	0	11553,TAGLN;
288	IPI00386638	1	0	0	0	0	0	0	1	0	0	0	0	0	11553,TAGLN;
289	IPI00216138	1	0	0	0	0	0	0	1	0	0	0	0	0	11553,TAGLN;
290	IPI00550363	3	0	0	0	0	0	1	1	0	0	0	0	1	11554,TAGLN2;
291	IPI00644531	2	0	0	0	0	0	1	1	0	0	0	0	0	11554,TAGLN2;
292	IPI00647915	2	0	0	0	0	0	1	1	0	0	0	0	0	11554,TAGLN2;
293	IPI00744692	1	0	0	0	0	0	0	1	0	0	0	0	0	11559,TALDO1;
294	IPI00106559	1	0	0	0	0	0	0	0	0	0	1	0	0	11575,TAX1BP1;
295	IPI00008485	2	0	0	0	0	0	1	1	0	0	0	0	0	117,ACO1;
296	IPI00643595	2	0	0	0	0	0	1	1	0	0	0	0	0	117,ACO1;
297	IPI00930318	2	0	0	0	0	0	1	1	0	0	0	0	0	117,ACO1;
298	IPI00022463	3	0	0	0	0	1	0	1	0	0	0	0	1	11740,TF;
299	IPI00945626	2	0	0	0	0	1	0	1	0	0	0	0	0	11740,TF;
300	IPI00790648	2	0	0	0	0	1	0	1	0	0	0	0	0	11740,TF;
301	IPI00945308	2	0	0	0	0	1	0	1	0	0	0	0	0	11740,TF;
302	IPI00945661	2	0	0	0	0	1	0	1	0	0	0	0	0	11740,TF;
303	IPI00945828	2	0	0	0	0	1	0	1	0	0	0	0	0	11740,TF;
304	IPI00877763	2	0	0	0	0	1	0	1	0	0	0	0	0	11740,TF;
305	IPI00013195	1	0	0	0	0	0	0	0	0	0	1	0	0	1176,MRPL49;
306	IPI00022462	2	0	0	0	0	0	0	0	0	0	1	0	1	11763,TFRC;
307	IPI00761017	1	0	0	0	0	0	0	1	0	0	0	0	0	11767,TGFB1I1;
308	IPI00396399	1	0	0	0	0	0	0	1	0	0	0	0	0	11767,TGFB1I1;
309	IPI00873923	1	0	0	0	0	0	0	1	0	0	0	0	0	11771,TGFBI;
310	IPI00940091	1	0	0	0	0	0	0	1	0	0	0	0	0	11771,TGFBI;
311	IPI00965111	1	0	0	0	0	0	0	1	0	0	0	0	0	11771,TGFBI;
312	IPI00967087	1	0	0	0	0	0	0	1	0	0	0	0	0	11771,TGFBI;
313	IPI00965868	1	0	0	0	0	0	0	1	0	0	0	0	0	11771,TGFBI;
314	IPI00018219	1	0	0	0	0	0	0	1	0	0	0	0	0	11771,TGFBI;
315	IPI00966279	1	0	0	0	0	0	0	1	0	0	0	0	0	11771,TGFBI;
316	IPI00964431	1	0	0	0	0	0	0	1	0	0	0	0	0	11771,TGFBI;
317	IPI00965607	1	0	0	0	0	0	0	1	0	0	0	0	0	11771,TGFBI;
318	IPI00966527	1	0	0	0	0	0	0	1	0	0	0	0	0	11771,TGFBI;
319	IPI00294578	3	0	0	0	0	0	0	1	0	0	0	1	1	11778,TGM2;
320	IPI00218251	1	0	0	0	0	0	0	1	0	0	0	0	0	11778,TGM2;
321	IPI00873556	1	0	0	0	0	0	0	1	0	0	0	0	0	11778,TGM2;
322	IPI00017855	1	0	0	0	0	0	0	1	0	0	0	0	0	118,ACO2;
323	IPI00909879	1	0	0	0	0	0	0	1	0	0	0	0	0	118,ACO2;
324	IPI00382844	1	0	0	0	0	0	0	1	0	0	0	0	0	118,ACO2;
325	IPI00790739	1	0	0	0	0	0	0	1	0	0	0	0	0	118,ACO2;
326	IPI00022892	1	0	0	0	0	0	0	1	0	0	0	0	0	11801,THY1;
327	IPI00333996	1	0	1	0	0	0	0	0	0	0	0	0	0	11802,TIA1;
328	IPI00926546	1	0	1	0	0	0	0	0	0	0	0	0	0	11802,TIA1;
329	IPI00926358	1	0	1	0	0	0	0	0	0	0	0	0	0	11802,TIA1;
330	IPI00927286	1	0	1	0	0	0	0	0	0	0	0	0	0	11802,TIA1;
331	IPI00743479	1	0	1	0	0	0	0	0	0	0	0	0	0	11802,TIA1;
332	IPI00291398	1	0	1	0	0	0	0	0	0	0	0	0	0	11802,TIA1;
333	IPI00003843	1	0	0	0	0	0	0	0	0	0	0	1	0	11828,TJP2;
334	IPI00643920	3	0	0	0	0	1	0	0	1	0	0	0	1	11834,TKT;
335	IPI00947136	2	0	0	0	0	1	0	0	1	0	0	0	0	11834,TKT;
336	IPI00942979	2	0	0	0	0	1	0	0	1	0	0	0	0	11834,TKT;
337	IPI00793119	2	0	0	0	0	1	0	0	1	0	0	0	0	11834,TKT;
338	IPI00792641	2	0	0	0	0	1	0	0	1	0	0	0	0	11834,TKT;
339	IPI00946864	2	0	0	0	0	1	0	0	1	0	0	0	0	11834,TKT;
340	IPI00946973	2	0	0	0	0	1	0	0	1	0	0	0	0	11834,TKT;
341	IPI00940673	2	0	0	0	0	1	0	0	1	0	0	0	0	11834,TKT;
342	IPI00298994	1	0	0	0	0	0	0	1	0	0	0	0	0	11845,TLN1;
343	IPI00013449	1	0	0	0	0	0	0	0	0	0	1	0	0	11858,TSPAN6;
344	IPI00007730	1	0	0	0	0	0	0	0	0	0	0	0	1	1187,C14orf1;
345	IPI00795693	1	0	0	0	0	0	0	1	0	0	0	0	0	11875,TMPO;
346	IPI00181409	1	0	0	0	0	0	0	1	0	0	0	0	0	11875,TMPO;
347	IPI00030131	1	0	0	0	0	0	0	1	0	0	0	0	0	11875,TMPO;
348	IPI00216230	1	0	0	0	0	0	0	1	0	0	0	0	0	11875,TMPO;
349	IPI00873716	1	0	0	0	0	0	0	1	0	0	0	0	0	11875,TMPO;
350	IPI00795286	1	0	0	0	0	0	0	1	0	0	0	0	0	11875,TMPO;
351	IPI00792115	1	0	0	0	0	0	0	1	0	0	0	0	0	11891,CLEC3B;
352	IPI00009028	1	0	0	0	0	0	0	1	0	0	0	0	0	11891,CLEC3B;
353	IPI00927104	1	0	0	0	0	0	0	1	0	0	0	0	0	11973,TNS1;
354	IPI00925901	1	0	0	0	0	0	0	1	0	0	0	0	0	11973,TNS1;
355	IPI00924783	1	0	0	0	0	0	0	1	0	0	0	0	0	11973,TNS1;
356	IPI00927341	1	0	0	0	0	0	0	1	0	0	0	0	0	11973,TNS1;
357	IPI00300936	1	0	0	0	0	0	0	1	0	0	0	0	0	11973,TNS1;
358	IPI00925950	1	0	0	0	0	0	0	1	0	0	0	0	0	11973,TNS1;
359	IPI00307545	1	0	0	0	0	0	0	1	0	0	0	0	0	11973,TNS1;
360	IPI00927516	1	0	0	0	0	0	0	1	0	0	0	0	0	11973,TNS1;
361	IPI00927045	1	0	0	0	0	0	0	1	0	0	0	0	0	11973,TNS1;
362	IPI00927764	1	0	0	0	0	0	0	1	0	0	0	0	0	11973,TNS1;
363	IPI00384302	1	0	0	0	0	0	0	1	0	0	0	0	0	11973,TNS1;
364	IPI00926129	1	0	0	0	0	0	0	1	0	0	0	0	0	11973,TNS1;
365	IPI00941929	2	0	0	0	0	0	1	1	0	0	0	0	0	11976,TNXB;
366	IPI00940904	2	0	0	0	0	0	1	1	0	0	0	0	0	11976,TNXB;
367	IPI00946793	2	0	0	0	0	0	1	1	0	0	0	0	0	11976,TNXB;
368	IPI00894171	2	0	0	0	0	0	1	1	0	0	0	0	0	11976,TNXB;
369	IPI00218639	2	0	0	0	0	0	1	1	0	0	0	0	0	11976,TNXB;
370	IPI00946340	2	0	0	0	0	0	1	1	0	0	0	0	0	11976,TNXB;
371	IPI00744907	2	0	0	0	0	0	1	1	0	0	0	0	0	11976,TNXB;
372	IPI00941345	2	0	0	0	0	0	1	1	0	0	0	0	0	11976,TNXB;
373	IPI00383670	1	0	0	0	0	0	0	0	0	0	0	1	0	12006,TPD52L1;
374	IPI00797270	4	0	0	0	0	1	1	1	1	0	0	0	0	12009,TPI1;
375	IPI00465028	4	0	0	0	0	1	1	1	1	0	0	0	0	12009,TPI1;
376	IPI00216135	1	0	0	0	0	0	0	1	0	0	0	0	0	12010,TPM1;
377	IPI00000230	1	0	0	0	0	0	0	1	0	0	0	0	0	12010,TPM1;
378	IPI00915324	1	0	0	0	0	0	0	1	0	0	0	0	0	12010,TPM1;
379	IPI00921977	1	0	0	0	0	0	0	1	0	0	0	0	0	12010,TPM1;
380	IPI00604537	1	0	0	0	0	0	0	1	0	0	0	0	0	12010,TPM1;
381	IPI00014581	1	0	0	0	0	0	0	1	0	0	0	0	0	12010,TPM1;
382	IPI00296039	1	0	0	0	0	0	0	1	0	0	0	0	0	12010,TPM1;
383	IPI00941861	1	0	0	0	0	0	0	1	0	0	0	0	0	12010,TPM1;
384	IPI00940343	1	0	0	0	0	0	0	1	0	0	0	0	0	12010,TPM1;
385	IPI00940084	1	0	0	0	0	0	0	1	0	0	0	0	0	12010,TPM1;
386	IPI00646748	1	0	0	0	0	0	0	1	0	0	0	0	0	12011,TPM2;
387	IPI00513698	1	0	0	0	0	0	0	1	0	0	0	0	0	12011,TPM2;
388	IPI00013991	1	0	0	0	0	0	0	1	0	0	0	0	0	12011,TPM2;
389	IPI00220709	1	0	0	0	0	0	0	1	0	0	0	0	0	12011,TPM2;
390	IPI00910712	1	0	0	0	0	0	0	1	0	0	0	0	0	12011,TPM2;
391	IPI00382894	1	0	0	0	0	0	0	1	0	0	0	0	0	12012,TPM3;
392	IPI00477649	1	0	0	0	0	0	0	1	0	0	0	0	0	12012,TPM3;
393	IPI00642042	1	0	0	0	0	0	0	1	0	0	0	0	0	12012,TPM3;
394	IPI00966330	1	0	0	0	0	0	0	1	0	0	0	0	0	12012,TPM3;
395	IPI00183968	1	0	0	0	0	0	0	1	0	0	0	0	0	12012,TPM3;
396	IPI00218320	1	0	0	0	0	0	0	1	0	0	0	0	0	12012,TPM3;
397	IPI00643370	1	0	0	0	0	0	0	1	0	0	0	0	0	12012,TPM3;
398	IPI00479185	1	0	0	0	0	0	0	1	0	0	0	0	0	12012,TPM3;
399	IPI00965179	1	0	0	0	0	0	0	1	0	0	0	0	0	12012,TPM3;
400	IPI00909961	1	0	0	0	0	0	0	1	0	0	0	0	0	12012,TPM3;
401	IPI00967467	1	0	0	0	0	0	0	1	0	0	0	0	0	12012,TPM3;
402	IPI00966664	1	0	0	0	0	0	0	1	0	0	0	0	0	12012,TPM3;
403	IPI00218319	1	0	0	0	0	0	0	1	0	0	0	0	0	12012,TPM3;
404	IPI00216975	2	0	0	0	0	0	1	1	0	0	0	0	0	12013,TPM4;
405	IPI00010779	2	0	0	0	0	0	1	1	0	0	0	0	0	12013,TPM4;
406	IPI00910322	2	0	0	0	0	0	1	1	0	0	0	0	0	12013,TPM4;
407	IPI00027230	3	1	0	0	0	0	0	1	0	0	0	0	1	12028,HSP90B1;
408	IPI00939289	1	0	0	0	0	0	0	1	0	0	0	0	0	12028,HSP90B1;
409	IPI00219861	1	0	0	0	0	0	0	0	0	0	0	1	0	122,ACP1;
410	IPI00291866	0	0	0	0	0	0	0	0	0	0	0	0	0	1228,SERPING1;
411	IPI00556459	0	0	0	0	0	0	0	0	0	0	0	0	0	1228,SERPING1;
412	IPI00216293	2	0	0	0	0	0	1	1	0	0	0	0	0	12388,TST;
413	IPI00878140	2	0	0	0	0	0	1	1	0	0	0	0	0	12388,TST;
414	IPI00016912	1	0	0	0	0	0	0	0	0	0	1	0	0	12391,TTC1;
415	IPI00916823	1	0	0	0	0	0	0	1	0	0	0	0	0	12407,TUBA4A;
416	IPI00917863	1	0	0	0	0	0	0	1	0	0	0	0	0	12407,TUBA4A;
417	IPI00794009	1	0	0	0	0	0	0	1	0	0	0	0	0	12407,TUBA4A;
418	IPI00797717	1	0	0	0	0	0	0	1	0	0	0	0	0	12407,TUBA4A;
419	IPI00007750	1	0	0	0	0	0	0	1	0	0	0	0	0	12407,TUBA4A;
420	IPI00794663	1	0	0	0	0	0	0	1	0	0	0	0	0	12407,TUBA4A;
421	IPI00335314	1	0	0	0	0	0	0	1	0	0	0	0	0	12407,TUBA4A;
422	IPI00916391	1	0	0	0	0	0	0	1	0	0	0	0	0	12407,TUBA4A;18809,TUBA1B;
423	IPI00295081	1	0	0	0	0	0	0	0	0	0	1	0	0	12417,TUBG1;
424	IPI00027107	1	0	0	0	0	0	0	1	0	0	0	0	0	12420,TUFM;
425	IPI00014230	2	0	0	0	0	0	0	0	1	0	1	0	0	1243,C1QBP;
426	IPI00796075	1	0	0	0	0	0	0	0	1	0	0	0	0	1243,C1QBP;
427	IPI00456429	1	0	0	0	0	0	0	0	1	0	0	0	0	12458,UBA52;
428	IPI00719280	1	0	0	0	0	0	0	0	1	0	0	0	0	12463,UBB;
429	IPI00792712	2	0	0	0	0	0	0	1	1	0	0	0	0	12468,UBC;
430	IPI00789823	2	0	0	0	0	0	0	1	1	0	0	0	0	12468,UBC;
431	IPI00793729	2	0	0	0	0	0	0	1	1	0	0	0	0	12468,UBC;
432	IPI00794925	2	0	0	0	0	0	0	1	1	0	0	0	0	12468,UBC;
433	IPI00969566	2	0	0	0	0	0	0	1	1	0	0	0	0	12468,UBC;
434	IPI00797400	2	0	0	0	0	0	0	1	1	0	0	0	0	12468,UBC;
435	IPI00795527	2	0	0	0	0	0	0	1	1	0	0	0	0	12468,UBC;
436	IPI00790633	2	0	0	0	0	0	0	1	1	0	0	0	0	12468,UBC;
437	IPI00793330	2	0	0	0	0	0	0	1	1	0	0	0	0	12468,UBC;
438	IPI00784990	2	0	0	0	0	0	0	1	1	0	0	0	0	12468,UBC;
439	IPI00796007	2	0	0	0	0	0	0	1	1	0	0	0	0	12468,UBC;
440	IPI00793810	2	0	0	0	0	0	0	1	1	0	0	0	0	12468,UBC;
441	IPI00796600	1	0	0	0	0	0	0	0	1	0	0	0	0	12468,UBC;
442	IPI00794211	1	0	0	0	0	0	0	0	1	0	0	0	0	12468,UBC;
443	IPI00026119	1	0	0	0	0	0	0	1	0	0	0	0	0	12469,UBA1;
444	IPI00645078	1	0	0	0	0	0	0	1	0	0	0	0	0	12469,UBA1;
445	IPI00552452	1	0	0	0	0	0	0	1	0	0	0	0	0	12469,UBA1;
446	IPI00646990	1	0	0	0	0	0	0	1	0	0	0	0	0	12469,UBA1;
447	IPI00908755	1	0	0	0	0	0	0	1	0	0	0	0	0	12469,UBA1;
448	IPI00641319	1	0	0	0	0	0	0	1	0	0	0	0	0	12469,UBA1;
449	IPI00644183	1	0	0	0	0	0	0	1	0	0	0	0	0	12469,UBA1;
450	IPI00647463	1	0	0	0	0	0	0	1	0	0	0	0	0	12469,UBA1;
451	IPI00515098	3	0	1	0	0	0	1	1	0	0	0	0	0	1248,C2;
452	IPI00303963	0	0	0	0	0	0	0	0	0	0	0	0	0	1248,C2;
453	IPI00909773	1	0	0	0	0	0	0	1	0	0	0	0	0	12488,UBE2L3;
454	IPI00021347	1	0	0	0	0	0	0	1	0	0	0	0	0	12488,UBE2L3;
455	IPI00909975	1	0	0	0	0	0	0	1	0	0	0	0	0	12488,UBE2L3;
456	IPI00329563	1	0	0	0	0	0	0	1	0	0	0	0	0	12490,UBE2L6;
457	IPI00386520	1	0	0	0	0	0	0	1	0	0	0	0	0	12490,UBE2L6;
458	IPI00028957	1	0	0	0	0	0	0	0	0	0	1	0	0	12499,UBE4A;
459	IPI00294870	1	0	1	0	0	0	0	0	0	0	0	0	0	12507,UBP1;
460	IPI00927195	1	0	1	0	0	0	0	0	0	0	0	0	0	12507,UBP1;
461	IPI00925286	1	0	1	0	0	0	0	0	0	0	0	0	0	12507,UBP1;
462	IPI00925067	1	0	1	0	0	0	0	0	0	0	0	0	0	12507,UBP1;
463	IPI00005018	1	0	1	0	0	0	0	0	0	0	0	0	0	12507,UBP1;
464	IPI00927387	1	0	1	0	0	0	0	0	0	0	0	0	0	12507,UBP1;
465	IPI00018352	1	0	0	0	0	0	0	0	0	0	0	1	0	12513,UCHL1;
466	IPI00968010	2	0	0	0	0	0	0	1	1	0	0	0	0	12525,UGDH;
467	IPI00967433	2	0	0	0	0	0	0	1	1	0	0	0	0	12525,UGDH;
468	IPI00031420	2	0	0	0	0	0	0	1	1	0	0	0	0	12525,UGDH;
469	IPI00956601	2	0	0	0	0	0	0	1	1	0	0	0	0	12525,UGDH;
470	IPI00964927	2	0	0	0	0	0	0	1	1	0	0	0	0	12525,UGDH;
471	IPI00966697	2	0	0	0	0	0	0	1	1	0	0	0	0	12525,UGDH;
472	IPI00966999	2	0	0	0	0	0	0	1	1	0	0	0	0	12525,UGDH;
473	IPI00965344	2	0	0	0	0	0	0	1	1	0	0	0	0	12525,UGDH;
474	IPI00966385	2	0	0	0	0	0	0	1	1	0	0	0	0	12525,UGDH;
475	IPI00945282	1	0	0	0	0	0	0	1	0	0	0	0	0	12527,UGP2;
476	IPI00946068	1	0	0	0	0	0	0	1	0	0	0	0	0	12527,UGP2;
477	IPI00946690	1	0	0	0	0	0	0	1	0	0	0	0	0	12527,UGP2;
478	IPI00946012	1	0	0	0	0	0	0	1	0	0	0	0	0	12527,UGP2;
479	IPI00946873	1	0	0	0	0	0	0	1	0	0	0	0	0	12527,UGP2;
480	IPI00945447	1	0	0	0	0	0	0	1	0	0	0	0	0	12527,UGP2;
481	IPI00945562	1	0	0	0	0	0	0	1	0	0	0	0	0	12527,UGP2;
482	IPI00947015	1	0	0	0	0	0	0	1	0	0	0	0	0	12527,UGP2;
483	IPI00329331	1	0	0	0	0	0	0	1	0	0	0	0	0	12527,UGP2;
484	IPI00395676	1	0	0	0	0	0	0	1	0	0	0	0	0	12527,UGP2;
485	IPI00946647	1	0	0	0	0	0	0	1	0	0	0	0	0	12527,UGP2;
486	IPI00946516	1	0	0	0	0	0	0	1	0	0	0	0	0	12527,UGP2;
487	IPI00939504	1	0	0	0	0	0	0	1	0	0	0	0	0	12527,UGP2;
488	IPI00946245	1	0	0	0	0	0	0	1	0	0	0	0	0	12527,UGP2;
489	IPI00945112	1	0	0	0	0	0	0	1	0	0	0	0	0	12527,UGP2;
490	IPI00873223	1	0	0	0	0	0	0	1	0	0	0	0	0	12527,UGP2;
491	IPI00944947	1	0	0	0	0	0	0	1	0	0	0	0	0	12527,UGP2;
492	IPI00945711	1	0	0	0	0	0	0	1	0	0	0	0	0	12527,UGP2;
493	IPI00930064	2	0	0	0	0	0	1	1	0	0	0	0	0	12530,UGT1A1;
494	IPI00434346	2	0	0	0	0	0	1	1	0	0	0	0	0	12530,UGT1A1;
495	IPI00657799	2	0	0	0	0	0	1	1	0	0	0	0	0	12531,UGT1A10;
496	IPI00233885	2	0	0	0	0	0	1	1	0	0	0	0	0	12531,UGT1A10;
497	IPI00473079	2	0	0	0	0	0	1	1	0	0	0	0	0	12535,UGT1A3;
498	IPI00439935	2	0	0	0	0	0	1	1	0	0	0	0	0	12536,UGT1A4;
499	IPI00893254	2	0	0	0	0	0	1	1	0	0	0	0	0	12536,UGT1A4;
500	IPI00956634	2	0	0	0	0	0	1	1	0	0	0	0	0	12537,UGT1A5;
501	IPI00472824	2	0	0	0	0	0	1	1	0	0	0	0	0	12537,UGT1A5;
502	IPI00760952	2	0	0	0	0	0	1	1	0	0	0	0	0	12538,UGT1A6;
503	IPI00410366	2	0	0	0	0	0	1	1	0	0	0	0	0	12538,UGT1A6;
504	IPI00892843	2	0	0	0	0	0	1	1	0	0	0	0	0	12538,UGT1A6;
505	IPI00451965	2	0	0	0	0	0	1	1	0	0	0	0	0	12538,UGT1A6;
506	IPI00946165	2	0	0	0	0	0	1	1	0	0	0	0	0	12538,UGT1A6;
507	IPI00956507	3	0	1	0	0	0	1	1	0	0	0	0	0	12539,UGT1A7;
508	IPI00956477	3	0	1	0	0	0	1	1	0	0	0	0	0	12539,UGT1A7;
509	IPI00872012	2	0	0	0	0	0	1	1	0	0	0	0	0	12539,UGT1A7;
510	IPI00946102	2	0	0	0	0	0	1	1	0	0	0	0	0	12539,UGT1A7;
511	IPI00384872	2	0	0	0	0	0	1	1	0	0	0	0	0	12539,UGT1A7;
512	IPI00039666	2	0	0	0	0	0	1	1	0	0	0	0	0	12540,UGT1A8;
513	IPI00426542	3	0	1	0	0	0	1	1	0	0	0	0	0	12541,UGT1A9;
514	IPI00967700	2	0	0	0	0	0	1	1	0	0	0	0	0	12554,UGT2B7;
515	IPI00966879	2	0	0	0	0	0	1	1	0	0	0	0	0	12554,UGT2B7;
516	IPI00029784	2	0	0	0	0	0	1	1	0	0	0	0	0	12554,UGT2B7;
517	IPI00926787	1	0	0	0	0	0	0	1	0	0	0	0	0	12585,UQCRC1;
518	IPI00013847	1	0	0	0	0	0	0	1	0	0	0	0	0	12585,UQCRC1;
519	IPI00927812	1	0	0	0	0	0	0	1	0	0	0	0	0	12585,UQCRC1;
520	IPI00305383	2	0	0	0	0	0	0	1	0	0	1	0	0	12586,UQCRC2;
521	IPI00026964	2	0	0	0	0	0	0	1	0	0	1	0	0	12587,UQCRFS1;
522	IPI00000873	1	0	0	0	0	0	0	0	0	0	0	1	0	12651,VARS;
523	IPI00291175	3	0	0	0	0	0	0	1	0	0	0	1	1	12665,VCL;
524	IPI00307162	1	0	0	0	0	0	0	1	0	0	0	0	0	12665,VCL;
525	IPI00384973	1	0	0	0	0	0	0	1	0	0	0	0	0	12665,VCL;
526	IPI00909711	1	0	0	0	0	0	0	1	0	0	0	0	0	12665,VCL;
527	IPI00022774	5	0	0	0	1	0	0	1	0	1	1	0	1	12666,VCP;
528	IPI00916175	2	0	0	0	1	0	0	1	0	0	0	0	0	12666,VCP;
529	IPI00915799	2	0	0	0	1	0	0	1	0	0	0	0	0	12666,VCP;
530	IPI00216308	2	0	0	0	0	0	0	1	0	0	1	0	0	12669,VDAC1;
531	IPI00910830	1	0	0	0	0	0	0	1	0	0	0	0	0	12669,VDAC1;
532	IPI00790304	1	0	0	0	0	0	0	1	0	0	0	0	0	12669,VDAC1;
533	IPI00031804	1	0	0	0	0	0	0	0	0	0	1	0	0	12674,VDAC3;
534	IPI00218852	1	0	0	0	0	0	0	0	0	0	0	1	0	12690,VIL1;
535	IPI00843975	1	0	0	0	0	0	0	1	0	0	0	0	0	12691,EZR;
536	IPI00872684	1	0	0	0	0	0	0	1	0	0	0	0	0	12691,EZR;
537	IPI00418471	4	0	0	0	0	0	0	1	0	0	1	1	1	12692,VIM;
538	IPI00552689	1	0	0	0	0	0	0	1	0	0	0	0	0	12692,VIM;
539	IPI00298971	1	0	0	0	0	0	0	1	0	0	0	0	0	12724,VTN;
540	IPI00937325	1	0	0	0	0	0	0	1	0	0	0	0	0	12724,VTN;
541	IPI00029501	1	0	0	0	0	0	0	1	0	0	0	0	0	12724,VTN;32942,SEBOX;
542	IPI00845414	1	0	0	0	0	0	0	1	0	0	0	0	0	12724,VTN;32942,SEBOX;
543	IPI00295400	2	0	0	0	1	0	0	1	0	0	0	0	0	12729,WARS;
544	IPI00412737	2	0	0	0	1	0	0	1	0	0	0	0	0	12729,WARS;
545	IPI00795385	1	0	0	0	0	0	0	1	0	0	0	0	0	1273,C21orf33;
546	IPI00794316	1	0	0	0	0	0	0	1	0	0	0	0	0	1273,C21orf33;
547	IPI00798025	1	0	0	0	0	0	0	1	0	0	0	0	0	1273,C21orf33;
548	IPI00024913	1	0	0	0	0	0	0	1	0	0	0	0	0	1273,C21orf33;
549	IPI00793677	1	0	0	0	0	0	0	1	0	0	0	0	0	1273,C21orf33;
550	IPI00218482	1	0	0	0	0	0	0	1	0	0	0	0	0	1273,C21orf33;
551	IPI00940664	1	0	0	0	0	0	0	1	0	0	0	0	0	12754,WDR1;
552	IPI00939854	1	0	0	0	0	0	0	1	0	0	0	0	0	12754,WDR1;
553	IPI00966724	1	0	0	0	0	0	0	1	0	0	0	0	0	12754,WDR1;
554	IPI00746165	1	0	0	0	0	0	0	1	0	0	0	0	0	12754,WDR1;
555	IPI00873622	1	0	0	0	0	0	0	1	0	0	0	0	0	12754,WDR1;
556	IPI00903292	1	0	0	0	0	0	0	1	0	0	0	0	0	12754,WDR1;
557	IPI00298961	1	0	0	0	0	0	0	0	0	0	1	0	0	12825,XPO1;
558	IPI00220834	3	0	0	0	0	0	0	1	1	0	1	0	0	12833,XRCC5;
559	IPI00925823	2	0	0	0	0	0	0	1	1	0	0	0	0	12833,XRCC5;
560	IPI00871391	2	0	0	0	0	0	0	1	1	0	0	0	0	12833,XRCC5;
561	IPI00012911	2	0	0	0	0	0	0	1	1	0	0	0	0	12833,XRCC5;
562	IPI00045946	1	0	0	0	0	0	0	0	0	0	1	0	0	12843,YME1L1;
563	IPI00759832	1	0	0	0	0	0	0	1	0	0	0	0	0	12849,YWHAB;
564	IPI00645801	1	0	0	0	0	0	0	1	0	0	0	0	0	12849,YWHAB;
565	IPI00216318	1	0	0	0	0	0	0	1	0	0	0	0	0	12849,YWHAB;
566	IPI00640721	1	0	0	0	0	0	0	1	0	0	0	0	0	12849,YWHAB;
567	IPI00000816	2	0	0	0	0	0	0	1	0	0	1	0	0	12851,YWHAE;
568	IPI00793344	1	0	0	0	0	0	0	1	0	0	0	0	0	12851,YWHAE;
569	IPI00910779	1	0	0	0	0	0	0	1	0	0	0	0	0	12852,YWHAG;
570	IPI00220642	1	0	0	0	0	0	0	1	0	0	0	0	0	12852,YWHAG;
571	IPI00216319	1	0	0	0	0	0	0	0	0	0	0	0	1	12853,YWHAH;
572	IPI00018146	3	0	0	0	0	0	0	1	0	0	1	1	0	12854,YWHAQ;
573	IPI00796727	1	0	0	0	0	0	0	1	0	0	0	0	0	12854,YWHAQ;
574	IPI00021263	3	0	0	0	0	0	0	1	1	0	1	0	0	12855,YWHAZ;
575	IPI00793388	2	0	0	0	0	0	0	1	1	0	0	0	0	12855,YWHAZ;
576	IPI00789337	2	0	0	0	0	0	0	1	1	0	0	0	0	12855,YWHAZ;
577	IPI00790689	2	0	0	0	0	0	0	1	1	0	0	0	0	12855,YWHAZ;
578	IPI00027180	2	0	0	0	0	0	0	1	0	0	1	0	0	12877,ZMPSTE24;
579	IPI00895806	1	0	1	0	0	0	0	0	0	0	0	0	0	13164,CNBP;
580	IPI00430814	1	0	1	0	0	0	0	0	0	0	0	0	0	13164,CNBP;
581	IPI00965541	1	0	1	0	0	0	0	0	0	0	0	0	0	13164,CNBP;
582	IPI00895911	1	0	1	0	0	0	0	0	0	0	0	0	0	13164,CNBP;
583	IPI00967344	1	0	1	0	0	0	0	0	0	0	0	0	0	13164,CNBP;
584	IPI00430812	1	0	1	0	0	0	0	0	0	0	0	0	0	13164,CNBP;
585	IPI00895852	1	0	1	0	0	0	0	0	0	0	0	0	0	13164,CNBP;
586	IPI00430813	1	0	1	0	0	0	0	0	0	0	0	0	0	13164,CNBP;
587	IPI00783987	1	0	0	0	0	0	0	1	0	0	0	0	0	1318,C3;
588	IPI00942927	1	0	0	0	0	0	0	1	0	0	0	0	0	1318,C3;
589	IPI00807522	2	0	1	0	0	0	0	1	0	0	0	0	0	132,ACTB;
590	IPI00021439	2	0	1	0	0	0	0	0	0	0	1	0	0	132,ACTB;
591	IPI00942659	1	0	1	0	0	0	0	0	0	0	0	0	0	132,ACTB;
592	IPI00894523	1	0	1	0	0	0	0	0	0	0	0	0	0	132,ACTB;
593	IPI00894498	1	0	1	0	0	0	0	0	0	0	0	0	0	132,ACTB;
594	IPI00922693	1	0	1	0	0	0	0	0	0	0	0	0	0	132,ACTB;
595	IPI00893604	1	0	1	0	0	0	0	0	0	0	0	0	0	132,ACTB;
596	IPI00893981	1	0	1	0	0	0	0	0	0	0	0	0	0	132,ACTB;
597	IPI00894365	1	0	1	0	0	0	0	0	0	0	0	0	0	132,ACTB;144,ACTG1;
598	IPI00909066	1	0	1	0	0	0	0	0	0	0	0	0	0	13202,ADAMTS9;
599	IPI00329771	1	0	1	0	0	0	0	0	0	0	0	0	0	13202,ADAMTS9;
600	IPI00795595	1	0	1	0	0	0	0	0	0	0	0	0	0	13202,ADAMTS9;
601	IPI00220986	1	0	1	0	0	0	0	0	0	0	0	0	0	13202,ADAMTS9;
602	IPI00946344	1	0	1	0	0	0	0	0	0	0	0	0	0	13202,ADAMTS9;
603	IPI00748386	1	0	1	0	0	0	0	0	0	0	0	0	0	13202,ADAMTS9;
604	IPI00299387	1	0	0	0	0	0	0	0	0	0	1	0	0	1321,C3orf1;
605	IPI00032258	1	0	0	0	0	0	0	1	0	0	0	0	0	1323,C4A;
606	IPI00889723	1	0	0	0	0	0	0	1	0	0	0	0	0	1323,C4A;
607	IPI00643525	0	0	0	0	0	0	0	0	0	0	0	0	0	1323,C4A;
608	IPI00418163	0	0	0	0	0	0	0	0	0	0	0	0	0	1323,C4A;1324,C4B;
609	IPI00025849	1	0	0	0	0	0	0	0	0	0	0	1	0	13233,ANP32A;
610	IPI00031131	3	0	0	0	0	0	0	1	0	0	1	0	1	13238,C20orf3;
611	IPI00929530	1	0	0	0	0	0	0	1	0	0	0	0	0	13238,C20orf3;
612	IPI00791304	1	0	0	0	0	0	0	1	0	0	0	0	0	13238,C20orf3;
613	IPI00019755	4	0	0	0	0	0	1	1	1	0	0	0	1	13312,GSTO1;
614	IPI00642936	3	0	0	0	0	0	1	1	1	0	0	0	0	13312,GSTO1;
615	IPI00513927	3	0	0	0	0	0	1	1	1	0	0	0	0	13312,GSTO1;
616	IPI00452161	1	0	0	0	0	0	0	0	0	0	1	0	0	13356,MCOLN1;
617	IPI00964799	1	0	1	0	0	0	0	0	0	0	0	0	0	1337,KDM3B;
618	IPI00298935	1	0	1	0	0	0	0	0	0	0	0	0	0	1337,KDM3B;
619	IPI00749486	1	0	1	0	0	0	0	0	0	0	0	0	0	1337,KDM3B;
620	IPI00748132	1	0	1	0	0	0	0	0	0	0	0	0	0	1337,KDM3B;
621	IPI00964128	1	0	1	0	0	0	0	0	0	0	0	0	0	1337,KDM3B;
622	IPI00028908	1	0	0	0	0	0	0	1	0	0	0	0	0	13389,NID2;
623	IPI00293033	1	0	0	0	0	0	0	1	0	0	0	0	0	13389,NID2;
624	IPI00745450	1	0	0	0	0	0	0	1	0	0	0	0	0	13389,NID2;
625	IPI00019407	2	0	0	0	0	0	0	0	0	0	1	1	0	13398,NSDHL;
626	IPI00410034	1	0	0	0	0	0	0	0	0	0	1	0	0	13448,SLC38A2;
627	IPI00018931	1	0	1	0	0	0	0	0	0	0	0	0	0	13487,VPS35;
628	IPI00796904	1	0	0	0	0	0	0	1	0	0	0	0	0	13520,MESDC2;
629	IPI00399089	1	0	0	0	0	0	0	1	0	0	0	0	0	13520,MESDC2;
630	IPI00026942	1	0	0	0	0	0	0	0	0	0	1	0	0	1356,ERLIN2;
631	IPI00022395	2	0	0	0	0	0	1	1	0	0	0	0	0	1358,C9;
632	IPI00007087	1	0	0	0	0	0	0	0	0	0	0	0	1	13581,FBXO2;
633	IPI00021147	1	0	0	0	0	0	0	0	0	0	1	0	0	13709,DEGS1;
634	IPI00873931	1	0	0	0	0	0	0	1	0	0	0	0	0	13799,ERP29;
635	IPI00024911	1	0	0	0	0	0	0	1	0	0	0	0	0	13799,ERP29;
636	IPI00654800	1	0	0	0	0	0	0	1	0	0	0	0	0	13799,ERP29;
637	IPI00154451	1	0	0	0	0	0	0	0	0	0	1	0	0	13824,MMS19;
638	IPI00642880	1	0	1	0	0	0	0	0	0	0	0	0	0	13917,DDX39B;32743,SNORD84;
639	IPI00791495	1	0	1	0	0	0	0	0	0	0	0	0	0	13917,DDX39B;32743,SNORD84;
640	IPI00893059	1	0	1	0	0	0	0	0	0	0	0	0	0	13917,DDX39B;32743,SNORD84;
641	IPI00894545	1	0	1	0	0	0	0	0	0	0	0	0	0	13917,DDX39B;32743,SNORD84;
642	IPI00908716	1	0	1	0	0	0	0	0	0	0	0	0	0	13917,DDX39B;32743,SNORD84;
643	IPI00893300	1	0	1	0	0	0	0	0	0	0	0	0	0	13917,DDX39B;32743,SNORD84;
644	IPI00641829	1	0	1	0	0	0	0	0	0	0	0	0	0	13917,DDX39B;32743,SNORD84;
645	IPI00641926	1	0	1	0	0	0	0	0	0	0	0	0	0	13917,DDX39B;32743,SNORD84;
646	IPI00893446	1	0	1	0	0	0	0	0	0	0	0	0	0	13917,DDX39B;32743,SNORD84;
647	IPI00894161	1	0	1	0	0	0	0	0	0	0	0	0	0	13917,DDX39B;32743,SNORD84;
648	IPI00894437	1	0	1	0	0	0	0	0	0	0	0	0	0	13917,DDX39B;32743,SNORD84;
649	IPI00910878	1	0	1	0	0	0	0	0	0	0	0	0	0	13917,DDX39B;32743,SNORD84;
650	IPI00641325	1	0	1	0	0	0	0	0	0	0	0	0	0	13917,DDX39B;32743,SNORD84;
651	IPI00892588	1	0	1	0	0	0	0	0	0	0	0	0	0	13917,DDX39B;32743,SNORD84;
652	IPI00848161	1	0	1	0	0	0	0	0	0	0	0	0	0	13917,DDX39B;32743,SNORD84;
653	IPI00939221	1	0	1	0	0	0	0	0	0	0	0	0	0	13917,DDX39B;32743,SNORD84;
654	IPI00796920	1	0	1	0	0	0	0	0	0	0	0	0	0	13917,DDX39B;32743,SNORD84;
655	IPI00893228	1	0	1	0	0	0	0	0	0	0	0	0	0	13917,DDX39B;32743,SNORD84;
656	IPI00893927	1	0	1	0	0	0	0	0	0	0	0	0	0	13917,DDX39B;32743,SNORD84;
657	IPI00641634	1	0	1	0	0	0	0	0	0	0	0	0	0	13917,DDX39B;32743,SNORD84;
658	IPI00790636	1	0	1	0	0	0	0	0	0	0	0	0	0	13917,DDX39B;32743,SNORD84;
659	IPI00893920	1	0	1	0	0	0	0	0	0	0	0	0	0	13917,DDX39B;32743,SNORD84;
660	IPI00642800	1	0	1	0	0	0	0	0	0	0	0	0	0	13917,DDX39B;32743,SNORD84;
661	IPI00643815	1	0	1	0	0	0	0	0	0	0	0	0	0	13917,DDX39B;32743,SNORD84;
662	IPI00795722	1	0	1	0	0	0	0	0	0	0	0	0	0	13917,DDX39B;32743,SNORD84;
663	IPI00892760	1	0	1	0	0	0	0	0	0	0	0	0	0	13917,DDX39B;32743,SNORD84;
664	IPI00893580	1	0	1	0	0	0	0	0	0	0	0	0	0	13917,DDX39B;32743,SNORD84;
665	IPI00792043	1	0	1	0	0	0	0	0	0	0	0	0	0	13917,DDX39B;32743,SNORD84;
666	IPI00742944	1	0	0	0	0	0	0	1	0	0	0	0	0	14074,FMN2;
667	IPI00643331	1	0	0	0	0	0	0	1	0	0	0	0	0	14074,FMN2;
668	IPI00936831	1	0	0	0	0	0	0	1	0	0	0	0	0	14074,FMN2;
669	IPI00719756	1	0	0	0	0	0	0	1	0	0	0	0	0	14074,FMN2;
670	IPI00921870	1	0	0	0	0	0	0	1	0	0	0	0	0	14074,FMN2;
671	IPI00305304	1	0	0	0	0	0	0	0	0	0	1	0	0	14076,LASS2;
672	IPI00032958	1	1	0	0	0	0	0	0	0	0	0	0	0	14082,ANLN;
673	IPI00021766	2	0	0	0	0	0	0	1	0	0	1	0	0	14085,RTN4;
674	IPI00298289	1	0	0	0	0	0	0	1	0	0	0	0	0	14085,RTN4;
675	IPI00219207	1	0	0	0	0	0	0	1	0	0	0	0	0	14085,RTN4;
676	IPI00894213	1	0	0	0	0	0	0	1	0	0	0	0	0	14085,RTN4;
677	IPI00477663	1	0	0	0	0	0	0	1	0	0	0	0	0	14085,RTN4;
678	IPI00414671	1	0	0	0	0	0	0	1	0	0	0	0	0	14085,RTN4;
679	IPI00873380	1	0	0	0	0	0	0	1	0	0	0	0	0	14085,RTN4;
680	IPI00894099	1	0	0	0	0	0	0	1	0	0	0	0	0	14085,RTN4;
681	IPI00478442	1	0	0	0	0	0	0	1	0	0	0	0	0	14085,RTN4;
682	IPI00396627	1	0	1	0	0	0	0	0	0	0	0	0	0	14198,ELAC2;
683	IPI00789842	1	0	1	0	0	0	0	0	0	0	0	0	0	14198,ELAC2;
684	IPI00398822	1	0	1	0	0	0	0	0	0	0	0	0	0	14198,ELAC2;
685	IPI00798145	1	0	1	0	0	0	0	0	0	0	0	0	0	14198,ELAC2;
686	IPI00398823	1	0	1	0	0	0	0	0	0	0	0	0	0	14198,ELAC2;
687	IPI00940094	1	0	1	0	0	0	0	0	0	0	0	0	0	14198,ELAC2;
688	IPI00013957	1	0	0	0	0	0	0	0	0	0	1	0	0	1421,SLC25A20;
689	IPI00295940	1	0	0	0	0	0	0	0	0	0	0	0	1	14210,SUN2;
690	IPI00301263	1	0	0	0	0	0	0	0	0	0	0	0	1	1424,CAD;
691	IPI00014577	2	0	0	0	0	0	0	0	0	1	1	0	0	14244,RAB18;
692	IPI00015890	1	0	1	0	0	0	0	0	0	0	0	0	0	14254,CCRN4L;
693	IPI00744490	1	0	1	0	0	0	0	0	0	0	0	0	0	14254,CCRN4L;
694	IPI00008034	1	0	0	0	0	0	0	0	0	0	1	0	0	14263,RAB23;
695	IPI00307409	1	0	0	0	0	0	0	0	0	0	0	0	1	14277,MRPL9;
696	IPI00023006	1	0	0	0	0	0	0	1	0	0	0	0	0	143,ACTC1;
697	IPI00930343	1	0	0	0	0	0	0	1	0	0	0	0	0	143,ACTC1;
698	IPI00184284	1	0	0	0	0	0	0	1	0	0	0	0	0	14340,VPS29;
699	IPI00798102	1	0	0	0	0	0	0	1	0	0	0	0	0	14340,VPS29;
700	IPI00170796	1	0	0	0	0	0	0	1	0	0	0	0	0	14340,VPS29;
701	IPI00791280	1	0	0	0	0	0	0	1	0	0	0	0	0	14340,VPS29;
702	IPI00027264	1	0	0	0	0	0	0	0	0	0	0	1	0	1435,CALB2;
703	IPI00032853	1	0	0	0	0	0	0	0	0	0	0	0	1	14378,NOP10;
704	IPI00021440	1	0	0	0	0	0	0	1	0	0	0	0	0	144,ACTG1;
705	IPI00930226	1	0	0	0	0	0	0	1	0	0	0	0	0	144,ACTG1;
706	IPI00926274	1	0	0	0	0	0	0	1	0	0	0	0	0	1441,CALD1;
707	IPI00807611	1	0	0	0	0	0	0	1	0	0	0	0	0	1441,CALD1;
708	IPI00333771	1	0	0	0	0	0	0	1	0	0	0	0	0	1441,CALD1;
709	IPI00925125	1	0	0	0	0	0	0	1	0	0	0	0	0	1441,CALD1;
710	IPI00926763	1	0	0	0	0	0	0	1	0	0	0	0	0	1441,CALD1;
711	IPI00926955	1	0	0	0	0	0	0	1	0	0	0	0	0	1441,CALD1;
712	IPI00218696	1	0	0	0	0	0	0	1	0	0	0	0	0	1441,CALD1;
713	IPI00014516	1	0	0	0	0	0	0	1	0	0	0	0	0	1441,CALD1;
714	IPI00925322	1	0	0	0	0	0	0	1	0	0	0	0	0	1441,CALD1;
715	IPI00218694	1	0	0	0	0	0	0	1	0	0	0	0	0	1441,CALD1;
716	IPI00218695	1	0	0	0	0	0	0	1	0	0	0	0	0	1441,CALD1;
717	IPI00816770	1	0	0	0	0	0	0	1	0	0	0	0	0	1441,CALD1;
718	IPI00794543	1	0	0	0	0	0	0	1	0	0	0	0	0	1445,CALM2;1442,CALM1;1449,CALM3;
719	IPI00945782	1	0	0	0	0	0	0	1	0	0	0	0	0	1445,CALM2;1442,CALM1;1449,CALM3;
720	IPI00075248	1	0	0	0	0	0	0	1	0	0	0	0	0	1445,CALM2;1442,CALM1;1449,CALM3;
721	IPI00791522	1	0	1	0	0	0	0	0	0	0	0	0	0	14460,NDRG2;
722	IPI00382995	1	0	1	0	0	0	0	0	0	0	0	0	0	14460,NDRG2;
723	IPI00218109	1	0	1	0	0	0	0	0	0	0	0	0	0	14460,NDRG2;
724	IPI00384121	1	0	1	0	0	0	0	0	0	0	0	0	0	14460,NDRG2;
725	IPI00008994	1	0	1	0	0	0	0	0	0	0	0	0	0	14460,NDRG2;
726	IPI00759789	1	0	1	0	0	0	0	0	0	0	0	0	0	14460,NDRG2;
727	IPI00218108	1	0	1	0	0	0	0	0	0	0	0	0	0	14460,NDRG2;
728	IPI00009444	1	0	0	0	0	0	0	0	0	0	0	0	1	14483,MRPL27;
729	IPI00099871	1	0	0	0	0	0	0	0	0	0	1	0	0	14491,MRPL40;
730	IPI00020599	3	0	0	0	1	0	0	1	0	0	0	1	0	1455,CALR;
731	IPI00334190	4	0	0	0	0	0	0	1	0	0	1	1	1	14559,STOML2;
732	IPI00908723	1	0	0	0	0	0	0	1	0	0	0	0	0	14559,STOML2;
733	IPI00941900	2	0	0	0	0	0	1	1	0	0	0	0	0	1458,CALU;
734	IPI00789155	2	0	0	0	0	0	1	1	0	0	0	0	0	1458,CALU;
735	IPI00946092	2	0	0	0	0	0	1	1	0	0	0	0	0	1458,CALU;
736	IPI00045396	2	0	0	0	0	0	1	1	0	0	0	0	0	1458,CALU;
737	IPI00060715	1	0	0	0	0	0	0	1	0	0	0	0	0	14678,KCTD12;
738	IPI00001754	1	0	0	0	0	0	0	0	0	0	1	0	0	14685,F11R;
739	IPI00020984	2	0	0	0	0	0	0	1	0	0	1	0	0	1473,CANX;
740	IPI00941747	1	0	0	0	0	0	0	1	0	0	0	0	0	1473,CANX;
741	IPI00964308	1	0	0	0	0	0	0	1	0	0	0	0	0	1473,CANX;
742	IPI00966898	1	0	0	0	0	0	0	1	0	0	0	0	0	1473,CANX;
743	IPI00967451	1	0	0	0	0	0	0	1	0	0	0	0	0	1473,CANX;
744	IPI00477719	1	0	0	0	0	0	0	1	0	0	0	0	0	1473,CANX;
745	IPI00965485	1	0	0	0	0	0	0	1	0	0	0	0	0	1473,CANX;
746	IPI00965501	1	0	0	0	0	0	0	1	0	0	0	0	0	1473,CANX;
747	IPI00965725	1	0	0	0	0	0	0	1	0	0	0	0	0	1473,CANX;
748	IPI00964989	1	0	0	0	0	0	0	1	0	0	0	0	0	1473,CANX;
749	IPI00383227	1	0	0	0	0	0	0	1	0	0	0	0	0	1473,CANX;
750	IPI00964541	1	0	0	0	0	0	0	1	0	0	0	0	0	1473,CANX;
751	IPI00967621	1	0	0	0	0	0	0	1	0	0	0	0	0	1473,CANX;
752	IPI00966032	1	0	0	0	0	0	0	1	0	0	0	0	0	1473,CANX;
753	IPI00964865	1	0	0	0	0	0	0	1	0	0	0	0	0	1473,CANX;
754	IPI00967720	1	0	0	0	0	0	0	1	0	0	0	0	0	1473,CANX;
755	IPI00964943	1	0	0	0	0	0	0	1	0	0	0	0	0	1473,CANX;
756	IPI00967973	1	0	0	0	0	0	0	1	0	0	0	0	0	1473,CANX;
757	IPI00442866	1	0	0	0	0	0	0	1	0	0	0	0	0	1473,CANX;
758	IPI00011285	1	0	1	0	0	0	0	0	0	0	0	0	0	1476,CAPN1;
759	IPI00910547	1	0	1	0	0	0	0	0	0	0	0	0	0	1476,CAPN1;
760	IPI00289758	1	0	0	0	0	0	0	0	0	0	0	0	1	1479,CAPN2;
761	IPI00025084	2	0	0	0	0	0	0	1	1	0	0	0	0	1481,CAPNS1;
762	IPI00293946	1	0	0	0	0	0	0	0	0	0	1	0	0	14860,UBXN4;
763	IPI00102423	1	0	1	0	0	0	0	0	0	0	0	0	0	14878,BIRC8;
764	IPI00005969	1	0	0	0	0	0	0	1	0	0	0	0	0	1488,CAPZA1;
765	IPI00003848	1	0	0	0	0	0	0	0	0	0	0	0	1	14886,DNAJB4;
766	IPI00465308	1	0	0	0	0	0	0	0	0	0	1	0	0	14937,PIGS;
767	IPI00016112	1	0	0	0	0	0	0	1	0	0	0	0	0	14966,PXDN;
768	IPI00791587	1	0	0	0	0	0	0	1	0	0	0	0	0	14966,PXDN;
769	IPI00888304	1	0	0	0	0	0	0	1	0	0	0	0	0	14966,PXDN;
770	IPI00894357	1	0	0	0	0	0	0	1	0	0	0	0	0	14966,PXDN;
771	IPI00894176	1	0	0	0	0	0	0	1	0	0	0	0	0	14966,PXDN;
772	IPI00220857	1	0	0	0	0	0	0	0	0	0	0	1	0	1515,CAST;
773	IPI00465436	2	0	0	0	0	0	1	1	0	0	0	0	0	1516,CAT;
774	IPI00877883	1	0	0	0	0	0	0	1	0	0	0	0	0	1527,CAV1;
775	IPI00852906	1	0	0	0	0	0	0	1	0	0	0	0	0	1527,CAV1;
776	IPI00853146	1	0	0	0	0	0	0	1	0	0	0	0	0	1527,CAV1;
777	IPI00876941	1	0	0	0	0	0	0	1	0	0	0	0	0	1527,CAV1;
778	IPI00759683	1	0	0	0	0	0	0	1	0	0	0	0	0	1527,CAV1;
779	IPI00009236	1	0	0	0	0	0	0	1	0	0	0	0	0	1527,CAV1;
780	IPI00027482	0	0	0	0	0	0	0	0	0	0	0	0	0	1540,SERPINA6;
781	IPI00171411	1	0	0	0	0	0	0	0	0	0	0	1	0	15451,GOLM1;
782	IPI00032140	3	0	0	0	1	0	0	1	0	0	0	1	0	1546,SERPINH1;
783	IPI00910487	2	0	0	0	1	0	0	1	0	0	0	0	0	1546,SERPINH1;
784	IPI00909888	2	0	0	0	0	0	1	1	0	0	0	0	0	1548,CBR1;
785	IPI00795334	2	0	0	0	0	0	1	1	0	0	0	0	0	1548,CBR1;
786	IPI00295386	2	0	0	0	0	0	1	1	0	0	0	0	0	1548,CBR1;
787	IPI00746352	1	0	0	0	0	0	0	1	0	0	0	0	0	15568,SH3BGRL3;
788	IPI00010402	1	0	0	0	0	0	0	1	0	0	0	0	0	15568,SH3BGRL3;
789	IPI00514669	1	0	0	0	0	0	0	1	0	0	0	0	0	15568,SH3BGRL3;
790	IPI00449908	1	0	1	0	0	0	0	0	0	0	0	0	0	15607,ARHGEF7;
791	IPI00449909	1	0	1	0	0	0	0	0	0	0	0	0	0	15607,ARHGEF7;
792	IPI00945799	1	0	1	0	0	0	0	0	0	0	0	0	0	15607,ARHGEF7;
793	IPI00790992	1	0	1	0	0	0	0	0	0	0	0	0	0	15607,ARHGEF7;
794	IPI00945304	1	0	1	0	0	0	0	0	0	0	0	0	0	15607,ARHGEF7;
795	IPI00945027	1	0	1	0	0	0	0	0	0	0	0	0	0	15607,ARHGEF7;
796	IPI00945477	1	0	1	0	0	0	0	0	0	0	0	0	0	15607,ARHGEF7;
797	IPI00641543	1	0	1	0	0	0	0	0	0	0	0	0	0	15607,ARHGEF7;
798	IPI00449907	1	0	1	0	0	0	0	0	0	0	0	0	0	15607,ARHGEF7;
799	IPI00900260	1	0	1	0	0	0	0	0	0	0	0	0	0	15607,ARHGEF7;
800	IPI00900378	1	0	1	0	0	0	0	0	0	0	0	0	0	15607,ARHGEF7;
801	IPI00947263	1	0	1	0	0	0	0	0	0	0	0	0	0	15607,ARHGEF7;
802	IPI00216654	1	0	0	0	0	0	0	0	0	0	0	0	1	15608,NOLC1;
803	IPI00009997	1	0	0	0	0	0	0	0	0	0	1	0	0	15685,B3GNT1;
804	IPI00030929	2	0	0	0	0	0	0	1	0	0	1	0	0	15754,MYL9;
805	IPI00220278	1	0	0	0	0	0	0	1	0	0	0	0	0	15754,MYL9;
806	IPI00033030	1	1	0	0	0	0	0	0	0	0	0	0	0	15759,ADRM1;
807	IPI00000856	1	0	0	0	0	0	0	1	0	0	0	0	0	15767,FERMT2;
808	IPI00913848	1	0	0	0	0	0	0	1	0	0	0	0	0	15767,FERMT2;
809	IPI00383500	1	0	0	0	0	0	0	1	0	0	0	0	0	15767,FERMT2;
810	IPI00011268	1	0	0	0	0	0	0	0	0	0	0	0	1	15921,RALY;
811	IPI00294739	1	0	0	0	0	0	0	1	0	0	0	0	0	15925,SAMHD1;
812	IPI00553034	1	0	0	0	0	0	0	1	0	0	0	0	0	15925,SAMHD1;
813	IPI00027194	1	0	0	0	0	0	0	0	0	0	1	0	0	15942,STX18;
814	IPI00398729	1	0	1	0	0	0	0	0	0	0	0	0	0	15946,RP1L1;
815	IPI00550991	3	0	0	0	0	0	1	1	0	0	0	1	0	16,SERPINA3;
816	IPI00847635	2	0	0	0	0	0	1	1	0	0	0	0	0	16,SERPINA3;
817	IPI00607870	2	0	0	0	0	0	1	1	0	0	0	0	0	16,SERPINA3;
818	IPI00009368	2	0	0	0	0	0	0	0	0	0	1	1	0	16085,SFXN1;
819	IPI00005202	1	0	0	0	0	0	0	0	0	0	1	0	0	16089,PGRMC2;
820	IPI00220739	3	0	0	0	0	0	0	1	0	0	1	0	1	16090,PGRMC1;
821	IPI00028387	1	0	0	0	0	0	0	0	0	0	1	0	0	16110,DDRGK1;
822	IPI00374076	1	0	0	0	0	0	0	0	0	0	1	0	0	16135,FITM2;
823	IPI00297779	2	0	0	0	0	0	0	1	0	0	1	0	0	1615,CCT2;
824	IPI00791487	1	0	0	0	0	0	0	1	0	0	0	0	0	1615,CCT2;
825	IPI00290770	1	0	0	0	0	0	0	1	0	0	0	0	0	1616,CCT3;
826	IPI00513814	1	0	0	0	0	0	0	1	0	0	0	0	0	1616,CCT3;
827	IPI00513703	1	0	0	0	0	0	0	1	0	0	0	0	0	1616,CCT3;
828	IPI00552715	1	0	0	0	0	0	0	1	0	0	0	0	0	1616,CCT3;
829	IPI00514032	1	0	0	0	0	0	0	1	0	0	0	0	0	1616,CCT3;
830	IPI00514218	1	0	0	0	0	0	0	1	0	0	0	0	0	1616,CCT3;
831	IPI00553185	1	0	0	0	0	0	0	1	0	0	0	0	0	1616,CCT3;
832	IPI00302927	1	0	0	0	0	0	0	1	0	0	0	0	0	1617,CCT4;
833	IPI00010720	2	0	0	0	0	0	0	1	0	0	1	0	0	1618,CCT5;
834	IPI00964998	1	0	0	0	0	0	0	1	0	0	0	0	0	1618,CCT5;
835	IPI00940257	1	0	0	0	0	0	0	1	0	0	0	0	0	1618,CCT5;
836	IPI00965722	1	0	0	0	0	0	0	1	0	0	0	0	0	1618,CCT5;
837	IPI00965269	1	0	0	0	0	0	0	1	0	0	0	0	0	1618,CCT5;
838	IPI00964338	1	0	0	0	0	0	0	1	0	0	0	0	0	1618,CCT5;
839	IPI00964855	1	0	0	0	0	0	0	1	0	0	0	0	0	1618,CCT5;
840	IPI00964079	1	0	0	0	0	0	0	1	0	0	0	0	0	1618,CCT5;
841	IPI00966038	1	0	0	0	0	0	0	1	0	0	0	0	0	1618,CCT5;
842	IPI00966991	1	0	0	0	0	0	0	1	0	0	0	0	0	1618,CCT5;
843	IPI00027626	3	0	0	0	0	0	1	1	0	0	1	0	0	1620,CCT6A;
844	IPI00552590	2	0	0	0	0	0	1	1	0	0	0	0	0	1620,CCT6A;
845	IPI00152692	1	0	0	0	0	0	0	0	0	0	0	0	1	16219,DTD1;
846	IPI00018465	3	0	0	0	0	0	1	1	0	0	1	0	0	1622,CCT7;
847	IPI00952671	2	0	0	0	0	0	1	1	0	0	0	0	0	1622,CCT7;
848	IPI00952607	2	0	0	0	0	0	1	1	0	0	0	0	0	1622,CCT7;
849	IPI00917364	2	0	0	0	0	0	1	1	0	0	0	0	0	1622,CCT7;
850	IPI00916908	2	0	0	0	0	0	1	1	0	0	0	0	0	1622,CCT7;
851	IPI00552072	2	0	0	0	0	0	1	1	0	0	0	0	0	1622,CCT7;
852	IPI00794673	1	0	0	0	0	0	0	1	0	0	0	0	0	1623,CCT8;
853	IPI00302925	1	0	0	0	0	0	0	1	0	0	0	0	0	1623,CCT8;
854	IPI00797206	1	0	0	0	0	0	0	1	0	0	0	0	0	1623,CCT8;
855	IPI00784090	1	0	0	0	0	0	0	1	0	0	0	0	0	1623,CCT8;
856	IPI00059242	1	0	0	0	0	0	0	0	0	0	1	0	0	16273,SYAP1;
857	IPI00029260	2	0	0	0	0	0	0	1	0	0	1	0	0	1628,CD14;
858	IPI00965602	1	0	0	0	0	0	0	1	0	0	0	0	0	1628,CD14;
859	IPI00967977	1	0	0	0	0	0	0	1	0	0	0	0	0	1628,CD14;
860	IPI00013508	2	0	0	0	0	0	0	1	0	0	0	1	0	163,ACTN1;
861	IPI00909239	1	0	0	0	0	0	0	1	0	0	0	0	0	163,ACTN1;
862	IPI00921118	1	0	0	0	0	0	0	1	0	0	0	0	0	163,ACTN1;
863	IPI00759776	1	0	0	0	0	0	0	1	0	0	0	0	0	163,ACTN1;
864	IPI00913970	1	0	0	0	0	0	0	1	0	0	0	0	0	1630,CD151;
865	IPI00298851	1	0	0	0	0	0	0	1	0	0	0	0	0	1630,CD151;
866	IPI00298547	2	0	0	0	0	0	1	1	0	0	0	0	0	16369,PARK7;
867	IPI00438229	1	0	0	0	0	0	0	0	0	0	1	0	0	16384,TRIM28;
868	IPI00956011	1	0	1	0	0	0	0	0	0	0	0	0	0	16406,EFHC1;
869	IPI00018207	1	0	1	0	0	0	0	0	0	0	0	0	0	16406,EFHC1;
870	IPI00382418	1	0	1	0	0	0	0	0	0	0	0	0	0	16406,EFHC1;
871	IPI00922455	1	0	1	0	0	0	0	0	0	0	0	0	0	16406,EFHC1;
872	IPI00152441	1	0	0	0	0	0	0	0	0	0	1	0	0	16435,HM13;
873	IPI00065063	1	0	0	0	0	0	0	0	0	0	1	0	0	16445,DHRS1;
874	IPI00291928	1	0	0	0	0	0	0	0	0	0	1	0	0	16524,RAB14;
875	IPI00008037	1	0	0	0	0	0	0	0	0	0	0	0	1	16526,ACSL5;
876	IPI00908776	1	0	0	0	0	0	0	1	0	0	0	0	0	166,ACTN4;
877	IPI00013808	1	0	0	0	0	0	0	1	0	0	0	0	0	166,ACTN4;
878	IPI00942539	1	0	0	0	0	0	0	1	0	0	0	0	0	166,ACTN4;
879	IPI00908458	1	0	0	0	0	0	0	1	0	0	0	0	0	166,ACTN4;
880	IPI00845465	1	0	0	0	0	0	0	1	0	0	0	0	0	166,ACTN4;
881	IPI00020495	1	0	0	0	0	0	0	1	0	0	0	0	0	16631,MRPS36;
882	IPI00966160	1	0	0	0	0	0	0	1	0	0	0	0	0	16631,MRPS36;
883	IPI00177968	3	0	0	0	0	0	0	0	0	1	1	1	0	1664,SCARB1;
884	IPI00217766	4	0	0	0	0	0	0	1	0	0	1	1	1	1665,SCARB2;
885	IPI00967709	1	0	0	0	0	0	0	1	0	0	0	0	0	1665,SCARB2;
886	IPI00909338	1	0	0	0	0	0	0	1	0	0	0	0	0	1665,SCARB2;
887	IPI00647001	1	0	0	0	0	0	0	0	1	0	0	0	0	16677,ANP32B;
888	IPI00759824	1	0	0	0	0	0	0	0	1	0	0	0	0	16677,ANP32B;
889	IPI00007423	1	0	0	0	0	0	0	0	1	0	0	0	0	16677,ANP32B;
890	IPI00007607	1	0	0	0	0	0	0	0	0	0	1	0	0	16688,YIF1A;
891	IPI00218200	2	0	0	0	0	0	0	1	0	0	1	0	0	16695,BCAP31;
892	IPI00642984	1	0	0	0	0	0	0	1	0	0	0	0	0	16695,BCAP31;
893	IPI00640444	1	0	0	0	0	0	0	1	0	0	0	0	0	16695,BCAP31;
894	IPI00639976	1	0	0	0	0	0	0	1	0	0	0	0	0	16695,BCAP31;
895	IPI00646739	1	0	0	0	0	0	0	1	0	0	0	0	0	16695,BCAP31;
896	IPI00641554	1	0	0	0	0	0	0	1	0	0	0	0	0	16695,BCAP31;
897	IPI00910553	4	0	0	0	1	1	0	1	1	0	0	0	0	16753,PRDX6;
898	IPI00220301	4	0	0	0	1	1	0	1	1	0	0	0	0	16753,PRDX6;
899	IPI00297160	1	0	0	0	0	0	0	0	0	0	0	0	1	1681,CD44;
900	IPI00176469	1	0	0	0	0	0	0	0	0	0	1	0	0	16812,ADCK3;
901	IPI00106494	1	0	0	0	0	0	0	0	0	0	0	1	0	16888,DHRS9;
902	IPI00024821	1	0	0	0	0	0	0	1	0	0	0	0	0	16889,PSMD14;
903	IPI00936088	1	0	0	0	0	0	0	1	0	0	0	0	0	16889,PSMD14;
904	IPI00915790	1	0	0	0	0	0	0	1	0	0	0	0	0	16889,PSMD14;
905	IPI00418181	2	0	0	0	0	0	1	1	0	0	0	0	0	16895,LRRC17;
906	IPI00171160	2	0	0	0	0	0	1	1	0	0	0	0	0	16895,LRRC17;
907	IPI00927038	2	0	0	0	0	0	1	1	0	0	0	0	0	16895,LRRC17;
908	IPI00005038	1	0	0	0	0	0	0	1	0	0	0	0	0	16897,HRSP12;
909	IPI00796361	1	0	0	0	0	0	0	1	0	0	0	0	0	16897,HRSP12;
910	IPI00795860	1	0	0	0	0	0	0	1	0	0	0	0	0	16897,HRSP12;
911	IPI00470573	1	0	1	0	0	0	0	0	0	0	0	0	0	169,ACTR2;
912	IPI00005159	1	0	1	0	0	0	0	0	0	0	0	0	0	169,ACTR2;
913	IPI00176593	1	0	1	0	0	0	0	0	0	0	0	0	0	169,ACTR2;
914	IPI00909247	1	0	1	0	0	0	0	0	0	0	0	0	0	169,ACTR2;
915	IPI00909432	1	0	0	0	0	0	0	1	0	0	0	0	0	16906,GSTK1;
916	IPI00219673	1	0	0	0	0	0	0	1	0	0	0	0	0	16906,GSTK1;
917	IPI00917331	1	0	0	0	0	0	0	1	0	0	0	0	0	16906,GSTK1;
918	IPI00917714	1	0	0	0	0	0	0	1	0	0	0	0	0	16906,GSTK1;
919	IPI00917580	1	0	0	0	0	0	0	1	0	0	0	0	0	16906,GSTK1;
920	IPI00440703	1	0	0	0	0	0	0	1	0	0	0	0	0	16906,GSTK1;
921	IPI00402185	2	0	1	0	0	0	0	1	0	0	0	0	0	16918,SYNCRIP;
922	IPI00402184	2	0	1	0	0	0	0	1	0	0	0	0	0	16918,SYNCRIP;
923	IPI00402183	2	0	1	0	0	0	0	1	0	0	0	0	0	16918,SYNCRIP;
924	IPI00018140	2	0	1	0	0	0	0	1	0	0	0	0	0	16918,SYNCRIP;
925	IPI00402182	2	0	1	0	0	0	0	1	0	0	0	0	0	16918,SYNCRIP;
926	IPI00930205	2	0	1	0	0	0	0	1	0	0	0	0	0	16918,SYNCRIP;
927	IPI00156689	1	0	0	0	0	0	0	0	0	0	0	1	0	16919,VAT1;
928	IPI00000877	3	0	0	0	0	0	0	1	0	0	1	0	1	16931,HYOU1;
929	IPI00922127	1	0	0	0	0	0	0	1	0	0	0	0	0	16931,HYOU1;
930	IPI00007404	1	1	0	0	0	0	0	0	0	0	0	0	0	16935,ATG7;
931	IPI00007426	1	0	0	0	0	0	0	1	0	0	0	0	0	16937,ARL6IP5;
932	IPI00946450	1	0	0	0	0	0	0	1	0	0	0	0	0	16937,ARL6IP5;
933	IPI00945943	1	0	0	0	0	0	0	1	0	0	0	0	0	16937,ARL6IP5;
934	IPI00946721	1	0	0	0	0	0	0	1	0	0	0	0	0	16937,ARL6IP5;
935	IPI00909717	1	0	0	0	0	0	0	1	0	0	0	0	0	16937,ARL6IP5;
936	IPI00908696	1	0	0	0	0	0	0	1	0	0	0	0	0	16937,ARL6IP5;
937	IPI00007940	1	0	0	0	0	0	0	0	0	0	1	0	0	16947,ERLIN1;
938	IPI00015199	1	1	0	0	0	0	0	0	0	0	0	0	0	1695,CD7;
939	IPI00218585	1	0	0	0	0	0	0	1	0	0	0	0	0	16953,POSTN;
940	IPI00910262	1	0	0	0	0	0	0	1	0	0	0	0	0	16953,POSTN;
941	IPI00007960	1	0	0	0	0	0	0	1	0	0	0	0	0	16953,POSTN;
942	IPI00641231	1	0	0	0	0	0	0	1	0	0	0	0	0	16953,POSTN;
943	IPI00410241	1	0	0	0	0	0	0	1	0	0	0	0	0	16953,POSTN;
944	IPI00009950	2	0	0	0	0	0	0	1	0	0	1	0	0	16986,LMAN2;
945	IPI00967014	1	0	0	0	0	0	0	1	0	0	0	0	0	16986,LMAN2;
946	IPI00966738	1	0	0	0	0	0	0	1	0	0	0	0	0	16986,LMAN2;
947	IPI00966452	1	0	0	0	0	0	0	1	0	0	0	0	0	16986,LMAN2;
948	IPI00966202	1	0	0	0	0	0	0	1	0	0	0	0	0	16986,LMAN2;
949	IPI00141318	3	0	0	0	0	0	0	1	0	0	1	1	0	16991,CKAP4;
950	IPI00883950	1	0	0	0	0	0	0	1	0	0	0	0	0	16991,CKAP4;
951	IPI00796152	1	0	0	0	0	0	0	1	0	0	0	0	0	16991,CKAP4;
952	IPI00604713	1	0	0	0	0	0	0	1	0	0	0	0	0	16991,CKAP4;
953	IPI00016608	2	0	0	0	0	0	0	1	0	0	1	0	0	16996,TMED2;
954	IPI00797864	1	0	0	0	0	0	0	1	0	0	0	0	0	16996,TMED2;
955	IPI00909375	1	0	0	0	0	0	0	1	0	0	0	0	0	16996,TMED2;
956	IPI00028055	3	0	0	0	0	0	0	1	0	1	1	0	0	16998,TMED10;
957	IPI00383879	1	0	0	0	0	0	0	0	0	0	1	0	0	17,AADAC;
958	IPI00293590	1	0	0	0	0	0	0	0	0	0	1	0	0	17038,MGLL;
959	IPI00855912	1	0	0	0	0	0	0	1	0	0	0	0	0	17042,PUF60;
960	IPI00069750	1	0	0	0	0	0	0	1	0	0	0	0	0	17042,PUF60;
961	IPI00100716	1	0	0	0	0	0	0	1	0	0	0	0	0	17042,PUF60;
962	IPI00788826	1	0	0	0	0	0	0	1	0	0	0	0	0	17042,PUF60;
963	IPI00856076	1	0	0	0	0	0	0	1	0	0	0	0	0	17042,PUF60;
964	IPI00797595	1	0	0	0	0	0	0	1	0	0	0	0	0	17042,PUF60;
965	IPI00746182	1	0	0	0	0	0	0	1	0	0	0	0	0	17052,SEC31A;
966	IPI00445429	1	0	0	0	0	0	0	1	0	0	0	0	0	17052,SEC31A;
967	IPI00966648	1	0	0	0	0	0	0	1	0	0	0	0	0	17052,SEC31A;
968	IPI00853290	1	0	0	0	0	0	0	1	0	0	0	0	0	17052,SEC31A;
969	IPI00966964	1	0	0	0	0	0	0	1	0	0	0	0	0	17052,SEC31A;
970	IPI00968144	1	0	0	0	0	0	0	1	0	0	0	0	0	17052,SEC31A;
971	IPI00964547	1	0	0	0	0	0	0	1	0	0	0	0	0	17052,SEC31A;
972	IPI00305152	1	0	0	0	0	0	0	1	0	0	0	0	0	17052,SEC31A;
973	IPI00966669	1	0	0	0	0	0	0	1	0	0	0	0	0	17052,SEC31A;
974	IPI00967493	1	0	0	0	0	0	0	1	0	0	0	0	0	17052,SEC31A;
975	IPI00965360	1	0	0	0	0	0	0	1	0	0	0	0	0	17052,SEC31A;
976	IPI00795507	1	0	0	0	0	0	0	1	0	0	0	0	0	17052,SEC31A;
977	IPI00515103	1	0	0	0	0	0	0	1	0	0	0	0	0	17052,SEC31A;
978	IPI00967743	1	0	0	0	0	0	0	1	0	0	0	0	0	17052,SEC31A;
979	IPI00964833	1	0	0	0	0	0	0	1	0	0	0	0	0	17052,SEC31A;
980	IPI00852741	1	0	0	0	0	0	0	1	0	0	0	0	0	17052,SEC31A;
981	IPI00965862	1	0	0	0	0	0	0	1	0	0	0	0	0	17052,SEC31A;
982	IPI00967422	1	0	0	0	0	0	0	1	0	0	0	0	0	17052,SEC31A;
983	IPI00964020	1	0	0	0	0	0	0	1	0	0	0	0	0	17052,SEC31A;
984	IPI00335988	1	0	0	0	0	0	0	1	0	0	0	0	0	17052,SEC31A;
985	IPI00953506	1	0	0	0	0	0	0	1	0	0	0	0	0	17052,SEC31A;
986	IPI00965105	1	0	0	0	0	0	0	1	0	0	0	0	0	17052,SEC31A;
987	IPI00965367	1	0	0	0	0	0	0	1	0	0	0	0	0	17052,SEC31A;
988	IPI00964293	1	0	0	0	0	0	0	1	0	0	0	0	0	17052,SEC31A;
989	IPI00966405	1	0	0	0	0	0	0	1	0	0	0	0	0	17052,SEC31A;
990	IPI00853220	1	0	0	0	0	0	0	1	0	0	0	0	0	17052,SEC31A;
991	IPI00307200	1	0	0	0	0	0	0	0	0	0	0	0	1	17070,SWAP70;
992	IPI00215997	2	0	0	0	0	0	1	1	0	0	0	0	0	1709,CD9;
993	IPI00908644	2	0	0	0	0	0	1	1	0	0	0	0	0	1709,CD9;
994	IPI00795937	2	0	0	0	0	0	1	1	0	0	0	0	0	1709,CD9;
995	IPI00556460	2	0	0	0	0	0	1	1	0	0	0	0	0	1709,CD9;
996	IPI00657796	2	0	0	0	0	0	1	1	0	0	0	0	0	1709,CD9;
997	IPI00395694	1	0	0	0	0	0	0	0	0	0	1	0	0	17103,TNPO3;
998	IPI00872746	1	0	0	0	0	0	0	1	0	0	0	0	0	1711,CD97;
999	IPI00397230	1	0	0	0	0	0	0	1	0	0	0	0	0	1711,CD97;
1000	IPI00397229	1	0	0	0	0	0	0	1	0	0	0	0	0	1711,CD97;
1001	IPI00299412	1	0	0	0	0	0	0	1	0	0	0	0	0	1711,CD97;
1002	IPI00640466	1	0	0	0	0	0	0	1	0	0	0	0	0	17169,PRDX4;
1003	IPI00011937	1	0	0	0	0	0	0	1	0	0	0	0	0	17169,PRDX4;
1004	IPI00647280	1	0	0	0	0	0	0	1	0	0	0	0	0	17169,PRDX4;
1005	IPI00639945	1	0	0	0	0	0	0	1	0	0	0	0	0	17169,PRDX4;
1006	IPI00148063	1	0	0	0	0	0	0	0	0	0	1	0	0	17176,HEBP1;
1007	IPI00219833	1	0	0	0	0	0	0	0	0	0	1	0	0	17310,TIMM17B;
1008	IPI00016207	1	0	0	0	0	0	0	0	0	0	1	0	0	17315,TIMM17A;
1009	IPI00289807	1	0	0	0	0	0	0	0	0	0	0	1	0	17341,TRNT1;
1010	IPI00016786	3	0	0	0	0	0	0	1	0	1	1	0	0	1736,CDC42;
1011	IPI00007189	1	0	0	0	0	0	0	1	0	0	0	0	0	1736,CDC42;
1012	IPI00910473	1	0	0	0	0	0	0	1	0	0	0	0	0	1736,CDC42;
1013	IPI00642590	1	0	0	0	0	0	0	1	0	0	0	0	0	1736,CDC42;
1014	IPI00465256	1	0	0	0	0	0	0	0	0	0	0	0	1	17376,AK3;
1015	IPI00026087	2	0	0	0	1	0	0	1	0	0	0	0	0	17397,BANF1;
1016	IPI00003833	1	0	0	0	0	0	0	0	0	0	1	0	0	17587,MTCH2;
1017	IPI00290085	1	0	0	0	0	0	0	0	0	0	1	0	0	1759,CDH2;
1018	IPI00219613	1	0	0	0	0	0	0	0	0	0	0	1	0	17663,PITRM1;
1019	IPI00018260	1	0	0	0	0	0	0	0	0	0	1	0	0	17684,ARMC1;
1020	IPI00940464	3	0	0	0	0	0	1	1	1	0	0	0	0	177,ACY1;
1021	IPI00946958	3	0	0	0	0	0	1	1	1	0	0	0	0	177,ACY1;
1022	IPI00788719	3	0	0	0	0	0	1	1	1	0	0	0	0	177,ACY1;
1023	IPI00947447	3	0	0	0	0	0	1	1	1	0	0	0	0	177,ACY1;
1024	IPI00791053	3	0	0	0	0	0	1	1	1	0	0	0	0	177,ACY1;
1025	IPI00792542	3	0	0	0	0	0	1	1	1	0	0	0	0	177,ACY1;
1026	IPI00104128	1	0	0	0	0	0	0	0	0	0	1	0	0	17718,SEC11A;
1027	IPI00023503	1	0	0	0	0	0	0	0	0	0	0	0	1	1772,CDK3;
1028	IPI00007811	1	0	0	0	0	0	0	0	0	0	0	1	0	1773,CDK4;
1029	IPI00303568	1	0	0	0	0	0	0	0	0	0	1	0	0	17822,PTGES2;
1030	IPI00023001	1	0	0	0	0	0	0	0	0	0	1	0	0	17865,FAM162A;
1031	IPI00014053	1	0	0	0	0	0	0	0	0	0	1	0	0	18001,TOMM40;
1032	IPI00024976	1	0	0	0	0	0	0	0	0	0	1	0	0	18002,TOMM22;
1033	IPI00032150	1	0	0	0	0	0	0	0	0	0	1	0	0	1801,CDS2;
1034	IPI00045660	1	0	0	0	0	0	0	0	0	0	0	1	0	18025,C1orf31;
1035	IPI00008575	1	0	0	0	0	0	0	1	0	0	0	0	0	18116,KHDRBS1;
1036	IPI00385834	1	0	0	0	0	0	0	1	0	0	0	0	0	18116,KHDRBS1;
1037	IPI00082310	1	0	0	0	0	0	0	1	0	0	0	0	0	18116,KHDRBS1;
1038	IPI00479209	1	0	0	0	0	0	0	1	0	0	0	0	0	18116,KHDRBS1;
1039	IPI00009938	1	0	0	0	0	0	0	0	0	0	1	0	0	1814,CEACAM1;
1040	IPI00303300	2	0	0	0	0	0	1	1	0	0	0	0	0	18169,FKBP10;
1041	IPI00794022	2	0	0	0	0	0	1	1	0	0	0	0	0	18169,FKBP10;
1042	IPI00334818	2	0	0	0	0	0	1	1	0	0	0	0	0	18169,FKBP10;
1043	IPI00184854	2	0	0	0	0	0	1	1	0	0	0	0	0	18169,FKBP10;
1044	IPI00909121	2	0	0	0	0	0	1	1	0	0	0	0	0	18169,FKBP10;
1045	IPI00908752	1	0	0	0	0	0	0	1	0	0	0	0	0	18170,CMPK1;
1046	IPI00219953	1	0	0	0	0	0	0	1	0	0	0	0	0	18170,CMPK1;
1047	IPI00514929	1	0	0	0	0	0	0	1	0	0	0	0	0	18170,CMPK1;
1048	IPI00514049	1	0	0	0	0	0	0	1	0	0	0	0	0	18170,CMPK1;
1049	IPI00909419	1	0	0	0	0	0	0	1	0	0	0	0	0	18170,CMPK1;
1050	IPI00004399	1	1	0	0	0	0	0	0	0	0	0	0	0	18185,ERRFI1;
1051	IPI00909277	2	0	0	0	0	0	1	1	0	0	0	0	0	18246,CRYL1;
1052	IPI00645031	2	0	0	0	0	0	1	1	0	0	0	0	0	18246,CRYL1;
1053	IPI00006443	2	0	0	0	0	0	1	1	0	0	0	0	0	18246,CRYL1;
1054	IPI00290543	2	0	0	0	0	0	0	0	0	1	1	0	0	18261,NPLOC4;
1055	IPI00007755	1	0	0	0	0	0	0	0	0	0	1	0	0	18263,RAB21;
1056	IPI00218466	1	0	0	0	0	0	0	0	0	0	1	0	0	18276,SEC61A1;
1057	IPI00744627	1	0	1	0	0	0	0	0	0	0	0	0	0	18281,PECR;
1058	IPI00554710	1	0	1	0	0	0	0	0	0	0	0	0	0	18281,PECR;
1059	IPI00909566	1	0	1	0	0	0	0	0	0	0	0	0	0	18281,PECR;
1060	IPI00296191	1	0	0	0	0	0	0	0	0	0	1	0	0	18303,ATP6V1H;
1061	IPI00017704	1	0	0	0	0	0	0	0	0	0	0	0	1	18304,COTL1;
1062	IPI00000335	1	0	0	0	0	0	0	1	0	0	0	0	0	18344,HINT2;
1063	IPI00643589	1	0	1	0	0	0	0	0	0	0	0	0	0	18355,CLYBL;
1064	IPI00552997	1	0	1	0	0	0	0	0	0	0	0	0	0	18355,CLYBL;
1065	IPI00640093	1	0	1	0	0	0	0	0	0	0	0	0	0	18355,CLYBL;
1066	IPI00641200	1	0	1	0	0	0	0	0	0	0	0	0	0	18355,CLYBL;
1067	IPI00477957	1	0	1	0	0	0	0	0	0	0	0	0	0	18355,CLYBL;
1068	IPI00552170	1	0	1	0	0	0	0	0	0	0	0	0	0	18355,CLYBL;
1069	IPI00910998	1	0	1	0	0	0	0	0	0	0	0	0	0	18355,CLYBL;
1070	IPI00008964	1	0	0	0	0	0	0	0	0	0	1	0	0	18370,RAB1B;
1071	IPI00292657	2	0	0	0	0	0	1	1	0	0	0	0	0	18429,PTGR1;
1072	IPI00642248	2	0	0	0	0	0	1	1	0	0	0	0	0	18429,PTGR1;
1073	IPI00164901	2	0	0	0	0	0	1	1	0	0	0	0	0	18429,PTGR1;
1074	IPI00643630	2	0	0	0	0	0	1	1	0	0	0	0	0	18429,PTGR1;
1075	IPI00419237	2	0	0	0	0	0	0	1	0	0	0	0	1	18449,LAP3;
1076	IPI00967898	1	0	0	0	0	0	0	1	0	0	0	0	0	18449,LAP3;
1077	IPI00963851	1	0	0	0	0	0	0	1	0	0	0	0	0	18449,LAP3;
1078	IPI00789806	1	0	0	0	0	0	0	1	0	0	0	0	0	18449,LAP3;
1079	IPI00414384	1	0	0	0	0	0	0	1	0	0	0	0	0	18572,HSDL2;
1080	IPI00031107	1	0	0	0	0	0	0	1	0	0	0	0	0	18572,HSDL2;
1081	IPI00017562	1	0	0	0	0	0	0	0	0	0	1	0	0	18582,LPHN2;
1082	IPI00009885	1	0	0	0	0	0	0	0	0	0	1	0	0	18624,FKBP11;
1083	IPI00607801	2	0	0	0	0	0	1	1	0	0	0	0	0	1863,CES1;
1084	IPI00942507	2	0	0	0	0	0	1	1	0	0	0	0	0	1863,CES1;
1085	IPI00010180	2	0	0	0	0	0	1	1	0	0	0	0	0	1863,CES1;
1086	IPI00607693	2	0	0	0	0	0	1	1	0	0	0	0	0	1863,CES1;
1087	IPI00419920	1	0	0	0	0	0	0	1	0	0	0	0	0	1864,CES2;
1088	IPI00332828	1	0	0	0	0	0	0	1	0	0	0	0	0	1864,CES2;
1089	IPI00007676	2	0	0	0	0	0	0	0	0	0	1	1	0	18646,HSD17B12;
1090	IPI00746700	1	0	1	0	0	0	0	0	0	0	0	0	0	18672,CDK5RAP2;
1091	IPI00946528	1	0	1	0	0	0	0	0	0	0	0	0	0	18672,CDK5RAP2;
1092	IPI00946764	1	0	1	0	0	0	0	0	0	0	0	0	0	18672,CDK5RAP2;
1093	IPI00329038	1	0	1	0	0	0	0	0	0	0	0	0	0	18672,CDK5RAP2;
1094	IPI00384417	1	0	1	0	0	0	0	0	0	0	0	0	0	18672,CDK5RAP2;
1095	IPI00946688	1	0	1	0	0	0	0	0	0	0	0	0	0	18672,CDK5RAP2;
1096	IPI00329039	1	0	1	0	0	0	0	0	0	0	0	0	0	18672,CDK5RAP2;
1097	IPI00385005	1	0	1	0	0	0	0	0	0	0	0	0	0	18672,CDK5RAP2;
1098	IPI00946374	1	0	1	0	0	0	0	0	0	0	0	0	0	18672,CDK5RAP2;
1099	IPI00384418	1	0	1	0	0	0	0	0	0	0	0	0	0	18672,CDK5RAP2;
1100	IPI00023972	1	0	0	0	0	0	0	0	0	0	1	0	0	18682,DDX47;
1101	IPI00009328	1	0	0	0	0	0	0	1	0	0	0	0	0	18683,EIF4A3;
1102	IPI00012011	2	0	0	0	0	0	0	1	1	0	0	0	0	1874,CFL1;
1103	IPI00005068	1	0	0	0	0	0	0	0	0	0	1	0	0	18798,SLC44A1;
1104	IPI00930688	1	0	0	0	0	0	0	1	0	0	0	0	0	18809,TUBA1B;
1105	IPI00792677	1	0	0	0	0	0	0	1	0	0	0	0	0	18809,TUBA1B;
1106	IPI00448095	3	0	0	0	0	0	1	1	0	0	0	0	1	18985,DCXR;
1107	IPI00797917	2	0	0	0	0	0	1	1	0	0	0	0	0	18985,DCXR;
1108	IPI00796620	2	0	0	0	0	0	1	1	0	0	0	0	0	18985,DCXR;
1109	IPI00797249	2	0	0	0	0	0	1	1	0	0	0	0	0	18985,DCXR;
1110	IPI00789087	2	0	0	0	0	0	1	1	0	0	0	0	0	18985,DCXR;
1111	IPI00328840	1	0	0	0	0	0	0	0	0	0	0	0	1	19071,THOC4;
1112	IPI00295503	2	0	0	0	0	0	1	1	0	0	0	0	0	19102,DDX58;
1113	IPI00654731	2	0	0	0	0	0	1	1	0	0	0	0	0	19102,DDX58;
1114	IPI00001734	1	0	0	0	0	0	0	0	0	0	0	0	1	19129,PSAT1;
1115	IPI00218337	1	0	0	0	0	0	0	0	0	0	1	0	0	19263,LMAN2L;
1116	IPI00163381	1	0	0	0	0	0	0	0	0	0	0	0	1	19316,LEPRE1;
1117	IPI00029665	1	0	0	0	0	0	0	0	0	0	0	0	1	19331,MMAB;
1118	IPI00514836	1	0	0	0	0	0	0	1	0	0	0	0	0	19425,IPO9;
1119	IPI00185146	1	0	0	0	0	0	0	1	0	0	0	0	0	19425,IPO9;
1120	IPI00156374	1	0	0	0	0	0	0	0	0	0	1	0	0	19426,IPO4;
1121	IPI00029557	1	0	0	0	0	0	0	0	0	0	0	0	1	19696,GRPEL1;
1122	IPI00465296	1	0	0	0	0	0	0	0	0	0	1	0	0	19733,XPO6;
1123	IPI00893443	1	0	0	0	0	0	0	1	0	0	0	0	0	19880,EMILIN1;
1124	IPI00013079	1	0	0	0	0	0	0	1	0	0	0	0	0	19880,EMILIN1;
1125	IPI00166870	2	0	0	0	0	0	1	1	0	0	0	0	0	19881,EMILIN2;
1126	IPI00012510	2	0	0	0	0	0	1	1	0	0	0	0	0	19881,EMILIN2;
1127	IPI00022977	1	0	0	0	0	0	0	0	0	0	1	0	0	1991,CKB;
1128	IPI00384031	1	0	1	0	0	0	0	0	0	0	0	0	0	19967,CCDC88C;
1129	IPI00740861	1	0	1	0	0	0	0	0	0	0	0	0	0	19967,CCDC88C;
1130	IPI00029170	1	0	1	0	0	0	0	0	0	0	0	0	0	19967,CCDC88C;
1131	IPI00740019	1	0	1	0	0	0	0	0	0	0	0	0	0	19967,CCDC88C;
1132	IPI00217770	1	0	1	0	0	0	0	0	0	0	0	0	0	19967,CCDC88C;
1133	IPI00930562	1	0	0	0	0	0	0	1	0	0	0	0	0	19985,SUB1;
1134	IPI00964232	1	0	0	0	0	0	0	1	0	0	0	0	0	19985,SUB1;
1135	IPI00221222	1	0	0	0	0	0	0	1	0	0	0	0	0	19985,SUB1;
1136	IPI00963960	1	0	0	0	0	0	0	1	0	0	0	0	0	19985,SUB1;
1137	IPI00917605	1	0	0	0	0	0	0	1	0	0	0	0	0	19986,CYCS;
1138	IPI00465315	1	0	0	0	0	0	0	1	0	0	0	0	0	19986,CYCS;
1139	IPI00027442	1	0	0	0	0	0	0	0	0	0	0	1	0	20,AARS;
1140	IPI00644109	1	0	0	0	0	0	0	1	0	0	0	0	0	20040,CAP1;
1141	IPI00647351	1	0	0	0	0	0	0	1	0	0	0	0	0	20040,CAP1;
1142	IPI00641881	1	0	0	0	0	0	0	1	0	0	0	0	0	20040,CAP1;
1143	IPI00642414	1	0	0	0	0	0	0	1	0	0	0	0	0	20040,CAP1;
1144	IPI00646869	1	0	0	0	0	0	0	1	0	0	0	0	0	20040,CAP1;
1145	IPI00644589	1	0	0	0	0	0	0	1	0	0	0	0	0	20040,CAP1;
1146	IPI00008274	1	0	0	0	0	0	0	1	0	0	0	0	0	20040,CAP1;
1147	IPI00939159	1	0	0	0	0	0	0	1	0	0	0	0	0	20040,CAP1;
1148	IPI00646269	1	0	0	0	0	0	0	1	0	0	0	0	0	20040,CAP1;
1149	IPI00639931	1	0	0	0	0	0	0	1	0	0	0	0	0	20040,CAP1;
1150	IPI00514858	1	0	0	0	0	0	0	1	0	0	0	0	0	20040,CAP1;
1151	IPI00645789	1	0	0	0	0	0	0	1	0	0	0	0	0	20040,CAP1;
1152	IPI00302658	1	0	1	0	0	0	0	0	0	0	0	0	0	20163,HAUS4;
1153	IPI00333632	1	0	1	0	0	0	0	0	0	0	0	0	0	20163,HAUS4;
1154	IPI00333633	1	0	1	0	0	0	0	0	0	0	0	0	0	20163,HAUS4;
1155	IPI00328634	1	0	1	0	0	0	0	0	0	0	0	0	0	20163,HAUS4;
1156	IPI00002506	1	0	0	0	0	0	0	0	0	0	1	0	0	20266,ALG5;
1157	IPI00064462	1	0	0	0	0	0	0	0	0	0	1	0	0	20293,ABHD13;
1158	IPI00000691	2	0	0	0	0	0	0	0	0	0	1	0	1	2032,CLDN1;
1159	IPI00009634	1	0	0	0	0	0	0	1	0	0	0	0	0	20390,SQRDL;
1160	IPI00790715	1	0	0	0	0	0	0	1	0	0	0	0	0	20390,SQRDL;
1161	IPI00062120	1	0	0	0	0	0	0	0	0	0	0	0	1	20441,S100A16;
1162	IPI00016458	1	0	0	0	0	0	0	0	0	0	1	0	0	20499,L2HGDH;
1163	IPI00010218	1	0	0	0	0	0	0	0	0	0	1	0	0	20576,CYP20A1;
1164	IPI00419579	1	0	0	0	0	0	0	0	0	0	1	0	0	20576,CYP20A1;
1165	IPI00384280	1	0	0	0	0	0	0	1	0	0	0	0	0	20588,PCYOX1;
1166	IPI00924611	1	0	0	0	0	0	0	1	0	0	0	0	0	20588,PCYOX1;
1167	IPI00925564	1	0	0	0	0	0	0	1	0	0	0	0	0	20588,PCYOX1;
1168	IPI00927939	1	0	0	0	0	0	0	1	0	0	0	0	0	20588,PCYOX1;
1169	IPI00927689	1	0	0	0	0	0	0	1	0	0	0	0	0	20588,PCYOX1;
1170	IPI00010896	3	0	0	0	0	0	0	1	0	0	0	1	1	2062,CLIC1;
1171	IPI00337494	1	0	0	0	0	0	0	0	0	0	1	0	0	20662,SLC25A24;
1172	IPI00018278	4	0	0	0	0	0	1	1	1	0	0	0	1	20664,H2AFV;
1173	IPI00398805	3	0	0	0	0	0	1	1	1	0	0	0	0	20664,H2AFV;
1174	IPI00926183	3	0	0	0	0	0	1	1	1	0	0	0	0	20664,H2AFV;
1175	IPI00398806	3	0	0	0	0	0	1	1	1	0	0	0	0	20664,H2AFV;
1176	IPI00141938	3	0	0	0	0	0	1	1	1	0	0	0	0	20664,H2AFV;
1177	IPI00398798	3	0	0	0	0	0	1	1	1	0	0	0	0	20664,H2AFV;
1178	IPI00927887	3	0	0	0	0	0	1	1	1	0	0	0	0	20664,H2AFV;
1179	IPI00165261	2	0	0	0	0	0	0	0	0	0	1	0	1	20726,SCFD1;
1180	IPI00298237	1	0	0	0	0	0	0	0	0	0	1	0	0	2073,TPP1;
1181	IPI00382560	1	0	1	0	0	0	0	0	0	0	0	0	0	20751,WDFY3;
1182	IPI00963836	1	0	1	0	0	0	0	0	0	0	0	0	0	20751,WDFY3;
1183	IPI00965066	1	0	1	0	0	0	0	0	0	0	0	0	0	20751,WDFY3;
1184	IPI00941540	1	0	1	0	0	0	0	0	0	0	0	0	0	20751,WDFY3;
1185	IPI00170537	1	0	1	0	0	0	0	0	0	0	0	0	0	20751,WDFY3;
1186	IPI00966762	1	0	1	0	0	0	0	0	0	0	0	0	0	20751,WDFY3;
1187	IPI00218052	1	0	1	0	0	0	0	0	0	0	0	0	0	20751,WDFY3;
1188	IPI00333702	1	0	1	0	0	0	0	0	0	0	0	0	0	20751,WDFY3;
1189	IPI00760714	1	0	1	0	0	0	0	0	0	0	0	0	0	20751,WDFY3;
1190	IPI00967059	1	0	1	0	0	0	0	0	0	0	0	0	0	20751,WDFY3;
1191	IPI00180675	1	0	0	0	0	0	0	0	0	0	0	0	1	20766,TUBA1A;
1192	IPI00909762	1	0	0	0	0	0	0	1	0	0	0	0	0	20766,TUBA1A;18809,TUBA1B;
1193	IPI00166768	2	1	0	0	0	0	0	0	0	0	0	0	1	20768,TUBA1C;
1194	IPI00795002	1	0	0	0	0	0	0	1	0	0	0	0	0	20768,TUBA1C;
1195	IPI00007752	1	0	0	0	0	0	0	1	0	0	0	0	0	20771,TUBB2C;
1196	IPI00956734	1	0	0	0	0	0	0	1	0	0	0	0	0	20771,TUBB2C;
1197	IPI00908469	1	0	0	0	0	0	0	1	0	0	0	0	0	20776,TUBB6;
1198	IPI00646779	1	0	0	0	0	0	0	1	0	0	0	0	0	20776,TUBB6;
1199	IPI00643158	1	0	0	0	0	0	0	1	0	0	0	0	0	20776,TUBB6;
1200	IPI00930130	1	0	0	0	0	0	0	1	0	0	0	0	0	20776,TUBB6;
1201	IPI00645452	1	0	0	0	0	0	0	1	0	0	0	0	0	20778,TUBB;
1202	IPI00909140	1	0	0	0	0	0	0	1	0	0	0	0	0	20778,TUBB;
1203	IPI00647896	1	0	0	0	0	0	0	1	0	0	0	0	0	20778,TUBB;
1204	IPI00908770	1	0	0	0	0	0	0	1	0	0	0	0	0	20778,TUBB;
1205	IPI00953417	1	0	0	0	0	0	0	1	0	0	0	0	0	20778,TUBB;
1206	IPI00107357	1	0	0	0	0	0	0	0	0	0	1	0	0	2087,CLPTM1;
1207	IPI00298535	1	0	0	0	0	0	0	0	0	0	1	0	0	20883,GDPD1;
1208	IPI00024067	2	0	0	0	0	0	0	1	0	0	0	1	0	2092,CLTC;
1209	IPI00455383	1	0	0	0	0	0	0	1	0	0	0	0	0	2092,CLTC;
1210	IPI00941356	1	0	0	0	0	0	0	1	0	0	0	0	0	2092,CLTC;
1211	IPI00793848	2	0	1	0	0	0	0	1	0	0	0	0	0	2095,CLU;
1212	IPI00291262	2	0	1	0	0	0	0	1	0	0	0	0	0	2095,CLU;
1213	IPI00954954	2	0	1	0	0	0	0	1	0	0	0	0	0	2095,CLU;
1214	IPI00795633	2	0	1	0	0	0	0	1	0	0	0	0	0	2095,CLU;
1215	IPI00400826	2	0	1	0	0	0	0	1	0	0	0	0	0	2095,CLU;
1216	IPI00329688	1	0	0	0	0	0	0	0	0	0	1	0	0	21023,YIPF3;
1217	IPI00296353	1	0	0	0	0	0	0	0	0	0	0	0	1	21035,ARHGAP18;
1218	IPI00291646	1	0	0	0	0	0	0	0	0	0	0	0	1	21055,MTHFD1L;
1219	IPI00171438	2	0	0	0	0	0	0	1	0	0	0	0	1	21073,TXNDC5;
1220	IPI00939560	1	0	0	0	0	0	0	1	0	0	0	0	0	21073,TXNDC5;
1221	IPI00102259	1	0	1	0	0	0	0	0	0	0	0	0	0	21095,HDGFL1;
1222	IPI00034319	1	0	0	0	0	0	0	0	0	0	0	0	1	21101,CUTA;
1223	IPI00101037	1	0	0	0	0	0	0	1	0	0	0	0	0	21145,RCN3;
1224	IPI00009607	2	0	0	0	0	0	0	0	0	1	1	0	0	21165,RAP2C;
1225	IPI00290979	1	0	0	0	0	0	0	0	0	0	1	0	0	21396,ABHD5;
1226	IPI00013909	1	0	0	0	0	0	0	0	0	0	1	0	0	21411,AIFM2;
1227	IPI00306353	1	0	0	0	0	0	0	0	0	0	0	0	1	21480,DUSP23;
1228	IPI00166079	1	0	0	0	0	0	0	0	0	0	1	0	0	21492,VKORC1L1;
1229	IPI00152981	1	0	0	0	0	0	0	0	0	0	1	0	0	21497,ACAD9;
1230	IPI00006957	1	0	0	0	0	0	0	0	0	0	1	0	0	21524,DHRS7;
1231	IPI00794003	2	0	0	0	0	0	1	1	0	0	0	0	0	21528,DIABLO;
1232	IPI00925230	2	0	0	0	0	0	1	1	0	0	0	0	0	21528,DIABLO;
1233	IPI00008418	2	0	0	0	0	0	1	1	0	0	0	0	0	21528,DIABLO;
1234	IPI00789460	2	0	0	0	0	0	1	1	0	0	0	0	0	21528,DIABLO;
1235	IPI00924568	2	0	0	0	0	0	1	1	0	0	0	0	0	21528,DIABLO;
1236	IPI00924790	2	0	0	0	0	0	1	1	0	0	0	0	0	21528,DIABLO;
1237	IPI00148255	2	0	0	0	0	0	1	1	0	0	0	0	0	21528,DIABLO;
1238	IPI00793399	2	0	0	0	0	0	1	1	0	0	0	0	0	21528,DIABLO;
1239	IPI00219865	2	0	0	0	0	0	1	1	0	0	0	0	0	21528,DIABLO;
1240	IPI00216682	1	0	0	0	0	0	0	0	0	0	0	0	1	2157,CNN3;
1241	IPI00220993	1	0	0	0	0	0	0	0	0	0	1	0	0	2158,CNP;
1242	IPI00893087	1	0	0	0	0	0	0	1	0	0	0	0	0	21608,LUC7L2;
1243	IPI00893216	1	0	0	0	0	0	0	1	0	0	0	0	0	21608,LUC7L2;
1244	IPI00006932	1	0	0	0	0	0	0	1	0	0	0	0	0	21608,LUC7L2;
1245	IPI00893315	1	0	0	0	0	0	0	1	0	0	0	0	0	21608,LUC7L2;
1246	IPI00028369	1	0	0	0	0	0	0	0	0	0	1	0	0	21610,KIAA1715;
1247	IPI00152540	1	0	0	0	0	0	0	0	0	0	0	1	0	21685,CD109;
1248	IPI00007052	1	0	0	0	0	0	0	0	0	0	1	0	0	21689,FIS1;
1249	IPI00166394	1	0	0	0	0	0	0	0	0	0	1	0	0	21706,ARMC10;
1250	IPI00019353	1	0	0	0	0	0	0	0	0	0	1	0	0	21869,AGK;
1251	IPI00384097	2	0	0	0	0	0	1	1	0	0	0	0	0	2188,COL12A1;
1252	IPI00967725	2	0	0	0	0	0	1	1	0	0	0	0	0	2188,COL12A1;
1253	IPI00965579	2	0	0	0	0	0	1	1	0	0	0	0	0	2188,COL12A1;
1254	IPI00827759	2	0	0	0	0	0	1	1	0	0	0	0	0	2188,COL12A1;
1255	IPI00329573	2	0	0	0	0	0	1	1	0	0	0	0	0	2188,COL12A1;
1256	IPI00302944	2	0	0	0	0	0	1	1	0	0	0	0	0	2188,COL12A1;
1257	IPI00964552	2	0	0	0	0	0	1	1	0	0	0	0	0	2188,COL12A1;
1258	IPI00941565	2	0	0	0	0	0	1	1	0	0	0	0	0	2188,COL12A1;
1259	IPI00221384	2	0	0	0	0	0	1	1	0	0	0	0	0	2188,COL12A1;
1260	IPI00853230	1	0	0	0	0	0	0	1	0	0	0	0	0	2191,COL14A1;
1261	IPI00853156	1	0	0	0	0	0	0	1	0	0	0	0	0	2191,COL14A1;
1262	IPI00550918	1	0	0	0	0	0	0	1	0	0	0	0	0	2191,COL14A1;
1263	IPI00402215	1	0	0	0	0	0	0	1	0	0	0	0	0	2191,COL14A1;
1264	IPI00176193	1	0	0	0	0	0	0	1	0	0	0	0	0	2191,COL14A1;
1265	IPI00925191	1	0	0	0	0	0	0	1	0	0	0	0	0	2195,COL18A1;
1266	IPI00796842	1	0	0	0	0	0	0	1	0	0	0	0	0	2195,COL18A1;
1267	IPI00783931	1	0	0	0	0	0	0	1	0	0	0	0	0	2195,COL18A1;
1268	IPI00022822	1	0	0	0	0	0	0	1	0	0	0	0	0	2195,COL18A1;
1269	IPI00414694	1	0	0	0	0	0	0	1	0	0	0	0	0	2195,COL18A1;
1270	IPI00479309	1	0	0	0	0	0	0	1	0	0	0	0	0	2195,COL18A1;
1271	IPI00297646	1	0	0	0	0	0	0	1	0	0	0	0	0	2197,COL1A1;
1272	IPI00941622	1	0	0	0	0	0	0	1	0	0	0	0	0	2198,COL1A2;
1273	IPI00304962	1	0	0	0	0	0	0	1	0	0	0	0	0	2198,COL1A2;
1274	IPI00909936	1	0	0	0	0	0	0	1	0	0	0	0	0	2198,COL1A2;
1275	IPI00306322	1	0	0	0	0	0	0	1	0	0	0	0	0	2203,COL4A2;
1276	IPI00936857	1	0	0	0	0	0	0	1	0	0	0	0	0	2203,COL4A2;
1277	IPI00477950	1	0	0	0	0	0	0	1	0	0	0	0	0	2203,COL4A2;
1278	IPI00940293	1	0	0	0	0	0	0	1	0	0	0	0	0	2203,COL4A2;
1279	IPI00291136	1	0	0	0	0	0	0	1	0	0	0	0	0	2211,COL6A1;
1280	IPI00796708	1	0	0	0	0	0	0	1	0	0	0	0	0	2212,COL6A2;
1281	IPI00220613	1	0	0	0	0	0	0	1	0	0	0	0	0	2212,COL6A2;
1282	IPI00073454	1	0	0	0	0	0	0	1	0	0	0	0	0	2212,COL6A2;
1283	IPI00915389	1	0	0	0	0	0	0	1	0	0	0	0	0	2212,COL6A2;
1284	IPI00304840	1	0	0	0	0	0	0	1	0	0	0	0	0	2212,COL6A2;
1285	IPI00072918	2	0	1	0	0	0	0	1	0	0	0	0	0	2213,COL6A3;
1286	IPI00917583	2	0	1	0	0	0	0	1	0	0	0	0	0	2213,COL6A3;
1287	IPI00220701	2	0	1	0	0	0	0	1	0	0	0	0	0	2213,COL6A3;
1288	IPI00072917	2	0	1	0	0	0	0	1	0	0	0	0	0	2213,COL6A3;
1289	IPI00946286	2	0	1	0	0	0	0	1	0	0	0	0	0	2213,COL6A3;
1290	IPI00871621	2	0	1	0	0	0	0	1	0	0	0	0	0	2213,COL6A3;
1291	IPI00022200	2	0	1	0	0	0	0	1	0	0	0	0	0	2213,COL6A3;
1292	IPI00853061	2	0	1	0	0	0	0	1	0	0	0	0	0	2213,COL6A3;
1293	IPI00941465	2	0	1	0	0	0	0	1	0	0	0	0	0	2213,COL6A3;
1294	IPI00011284	5	1	0	0	0	0	0	1	0	1	1	0	1	2228,COMT;
1295	IPI00878765	1	0	0	0	0	0	0	1	0	0	0	0	0	2228,COMT;
1296	IPI00878254	1	0	0	0	0	0	0	1	0	0	0	0	0	2228,COMT;
1297	IPI00880186	1	0	0	0	0	0	0	1	0	0	0	0	0	2228,COMT;
1298	IPI00878855	1	0	0	0	0	0	0	1	0	0	0	0	0	2228,COMT;
1299	IPI00375513	1	0	0	0	0	0	0	1	0	0	0	0	0	2228,COMT;
1300	IPI00295851	2	0	0	0	0	0	0	1	0	0	1	0	0	2231,COPB1;
1301	IPI00220219	1	0	0	0	0	0	0	0	0	0	1	0	0	2232,COPB2;
1302	IPI00399319	1	0	0	0	0	0	0	1	0	0	0	0	0	2234,COPE;
1303	IPI00465132	1	0	0	0	0	0	0	1	0	0	0	0	0	2234,COPE;
1304	IPI00399318	1	0	0	0	0	0	0	1	0	0	0	0	0	2234,COPE;
1305	IPI00867509	1	0	0	0	0	0	0	1	0	0	0	0	0	2254,CORO1C;
1306	IPI00797709	1	0	0	0	0	0	0	1	0	0	0	0	0	2254,CORO1C;
1307	IPI00943173	1	0	0	0	0	0	0	1	0	0	0	0	0	2254,CORO1C;
1308	IPI00295394	1	0	0	0	0	0	0	0	0	0	1	0	0	2261,COX11;
1309	IPI00006579	2	0	0	0	0	0	0	1	0	0	1	0	0	2265,COX4I1;
1310	IPI00645361	1	0	0	0	0	0	0	1	0	0	0	0	0	2265,COX4I1;
1311	IPI00025086	1	0	0	0	0	0	0	0	0	0	1	0	0	2267,COX5A;
1312	IPI00015972	2	0	0	0	0	0	1	1	0	0	0	0	0	2285,COX6C;
1313	IPI00101782	1	0	0	0	0	0	0	0	0	0	0	1	0	22923,GMPPA;
1314	IPI00023344	1	1	0	0	0	0	0	0	0	0	0	0	0	22935,SYMPK;
1315	IPI00017601	1	0	0	0	0	0	0	1	0	0	0	0	0	2295,CP;
1316	IPI00793108	1	0	0	0	0	0	0	1	0	0	0	0	0	2295,CP;
1317	IPI00879084	1	0	0	0	0	0	0	1	0	0	0	0	0	2295,CP;
1318	IPI00946590	1	0	0	0	0	0	0	1	0	0	0	0	0	2295,CP;
1319	IPI00947307	1	0	0	0	0	0	0	1	0	0	0	0	0	2295,CP;
1320	IPI00329598	1	0	0	0	0	0	0	0	0	0	1	0	0	22960,HSD17B11;
1321	IPI00383440	1	0	0	0	0	0	0	1	0	0	0	0	0	22989,COL22A1;
1322	IPI00303152	1	0	0	0	0	0	0	1	0	0	0	0	0	22989,COL22A1;
1323	IPI00009532	1	0	0	0	0	0	0	1	0	0	0	0	0	23,ABAT;
1324	IPI00329775	0	0	0	0	0	0	0	0	0	0	0	0	0	2300,CPB2;
1325	IPI00026270	1	0	0	0	0	0	0	0	0	0	1	0	0	2311,CPM;
1326	IPI00386072	1	0	0	0	0	0	0	0	0	0	1	0	0	23159,ALG2;
1327	IPI00889534	3	0	0	0	0	1	1	1	0	0	0	0	0	2323,CPS1;
1328	IPI00926199	3	0	0	0	0	1	1	1	0	0	0	0	0	2323,CPS1;
1329	IPI00011062	3	0	0	0	0	1	1	1	0	0	0	0	0	2323,CPS1;
1330	IPI00397498	3	0	0	0	0	1	1	1	0	0	0	0	0	2323,CPS1;
1331	IPI00009137	1	1	0	0	0	0	0	0	0	0	0	0	0	2327,CPSF4;
1332	IPI00003766	1	0	0	0	0	0	0	1	0	0	0	0	0	23287,ETHE1;
1333	IPI00012912	3	0	0	0	0	0	1	1	0	0	1	0	0	2330,CPT2;
1334	IPI00182757	1	0	0	0	0	0	0	0	0	0	0	0	1	23360,KIAA1967;
1335	IPI00216088	1	0	0	0	0	0	0	0	0	0	0	1	0	2339,CRABP2;
1336	IPI00219436	1	0	0	0	0	0	0	0	0	0	1	0	0	23400,SEC11C;
1337	IPI00418497	2	0	0	0	0	0	0	1	0	0	1	0	0	23656,TIMM50;
1338	IPI00656071	1	0	0	0	0	0	0	1	0	0	0	0	0	23656,TIMM50;
1339	IPI00023162	1	0	0	0	0	0	0	0	0	0	0	1	0	23657,GNE;
1340	IPI00032374	1	0	0	0	0	0	0	0	0	0	0	0	1	23818,RRP1B;
1341	IPI00794466	1	0	0	0	0	0	0	1	0	0	0	0	0	2389,CRYAB;
1342	IPI00021369	1	0	0	0	0	0	0	1	0	0	0	0	0	2389,CRYAB;
1343	IPI00011951	1	0	0	0	0	0	0	0	0	0	0	0	1	23925,CTIF;
1344	IPI00007183	1	0	0	0	0	0	0	0	0	0	1	0	0	24047,ATL2;
1345	IPI00060200	1	0	0	0	0	0	0	0	0	0	0	0	1	24063,GALM;
1346	IPI00295098	1	0	0	0	0	0	0	0	0	0	1	0	0	24085,SRPRB;
1347	IPI00027803	1	1	0	0	0	0	0	0	0	0	0	0	0	24118,PARP9;
1348	IPI00003627	1	0	1	0	0	0	0	0	0	0	0	0	0	24124,ACTL6A;
1349	IPI00216622	1	0	1	0	0	0	0	0	0	0	0	0	0	24124,ACTL6A;
1350	IPI00792088	1	0	1	0	0	0	0	0	0	0	0	0	0	24124,ACTL6A;
1351	IPI00944907	1	0	1	0	0	0	0	0	0	0	0	0	0	24124,ACTL6A;
1352	IPI00787433	1	0	0	0	0	0	0	1	0	0	0	0	0	24175,PTPLAD1;
1353	IPI00008998	1	0	0	0	0	0	0	1	0	0	0	0	0	24175,PTPLAD1;
1354	IPI00000792	2	0	0	0	0	0	0	1	0	0	0	0	1	2419,CRYZ;
1355	IPI00641565	1	0	0	0	0	0	0	1	0	0	0	0	0	2419,CRYZ;
1356	IPI00642016	1	0	0	0	0	0	0	1	0	0	0	0	0	2419,CRYZ;
1357	IPI00645425	1	0	0	0	0	0	0	1	0	0	0	0	0	2419,CRYZ;
1358	IPI00647366	1	0	0	0	0	0	0	1	0	0	0	0	0	2419,CRYZ;
1359	IPI00102106	1	0	0	0	0	0	0	0	0	0	0	0	1	24205,CAPZA3;
1360	IPI00791211	1	0	0	0	0	0	0	1	0	0	0	0	0	2422,CS;
1361	IPI00795682	1	0	0	0	0	0	0	1	0	0	0	0	0	2422,CS;
1362	IPI00791780	1	0	0	0	0	0	0	1	0	0	0	0	0	2422,CS;
1363	IPI00796979	1	0	0	0	0	0	0	1	0	0	0	0	0	2422,CS;
1364	IPI00793839	1	0	0	0	0	0	0	1	0	0	0	0	0	2422,CS;
1365	IPI00792509	1	0	0	0	0	0	0	1	0	0	0	0	0	2422,CS;
1366	IPI00383539	1	0	0	0	0	0	0	1	0	0	0	0	0	2422,CS;
1367	IPI00025366	1	0	0	0	0	0	0	1	0	0	0	0	0	2422,CS;
1368	IPI00641954	1	0	0	0	0	0	0	1	0	0	0	0	0	24251,TMED5;
1369	IPI00641426	1	0	0	0	0	0	0	1	0	0	0	0	0	24251,TMED5;
1370	IPI00294472	1	0	0	0	0	0	0	1	0	0	0	0	0	24251,TMED5;
1371	IPI00304082	1	0	0	0	0	0	0	1	0	0	0	0	0	24254,ISOC1;
1372	IPI00966364	1	0	0	0	0	0	0	1	0	0	0	0	0	24254,ISOC1;
1373	IPI00884070	1	0	0	0	0	0	0	1	0	0	0	0	0	24254,ISOC1;
1374	IPI00966101	1	0	0	0	0	0	0	1	0	0	0	0	0	24254,ISOC1;
1375	IPI00966776	1	0	0	0	0	0	0	1	0	0	0	0	0	24254,ISOC1;
1376	IPI00032903	1	0	0	0	0	0	0	0	0	0	1	0	0	24265,PTRH2;
1377	IPI00329600	1	0	0	0	0	0	0	0	0	0	1	0	0	24275,SCCPDH;
1378	IPI00299524	1	0	0	0	0	0	0	0	0	0	0	0	1	24305,NCAPD2;
1379	IPI00022744	1	0	0	0	0	0	0	0	0	0	1	0	0	2431,CSE1L;
1380	IPI00303954	2	0	0	0	0	0	0	0	0	0	1	1	0	24374,CYB5B;
1381	IPI00646632	1	0	0	0	0	0	0	1	0	0	0	0	0	24437,CNDP2;
1382	IPI00646185	1	0	0	0	0	0	0	1	0	0	0	0	0	24437,CNDP2;
1383	IPI00642656	1	0	0	0	0	0	0	1	0	0	0	0	0	24437,CNDP2;
1384	IPI00642792	1	0	0	0	0	0	0	1	0	0	0	0	0	24437,CNDP2;
1385	IPI00165579	1	0	0	0	0	0	0	1	0	0	0	0	0	24437,CNDP2;
1386	IPI00647662	1	0	0	0	0	0	0	1	0	0	0	0	0	24437,CNDP2;
1387	IPI00177728	1	0	0	0	0	0	0	1	0	0	0	0	0	24437,CNDP2;
1388	IPI00643827	1	0	0	0	0	0	0	1	0	0	0	0	0	24437,CNDP2;
1389	IPI00641258	1	0	0	0	0	0	0	1	0	0	0	0	0	24437,CNDP2;
1390	IPI00296196	2	0	0	0	0	0	1	1	0	0	0	0	0	24475,DMGDH;
1391	IPI00178676	2	0	0	0	0	0	1	1	0	0	0	0	0	24475,DMGDH;
1392	IPI00022832	1	0	0	0	0	0	0	0	0	0	1	0	0	24515,BRP44;
1393	IPI00550523	1	0	0	0	0	0	0	1	0	0	0	0	0	24526,ATL3;
1394	IPI00845461	1	0	0	0	0	0	0	1	0	0	0	0	0	24526,ATL3;
1395	IPI00008708	1	0	0	0	0	0	0	0	0	0	0	1	0	24534,RSL1D1;
1396	IPI00550181	1	0	0	0	0	0	0	0	0	0	0	1	0	24537,CHMP2B;
1397	IPI00910025	3	0	0	0	0	0	1	1	1	0	0	0	0	24538,ABHD14A;
1398	IPI00478556	3	0	0	0	0	0	1	1	1	0	0	0	0	24538,ABHD14A;
1399	IPI00945060	3	0	0	0	0	0	1	1	1	0	0	0	0	24538,ABHD14A;
1400	IPI00947353	3	0	0	0	0	0	1	1	1	0	0	0	0	24538,ABHD14A;
1401	IPI00009268	3	0	0	0	0	0	1	1	1	0	0	0	0	24538,ABHD14A;
1402	IPI00880120	3	0	0	0	0	0	1	1	1	0	0	0	0	24538,ABHD14A;
1403	IPI00794025	3	0	0	0	0	0	1	1	1	0	0	0	0	24538,ABHD14A;
1404	IPI00941341	3	0	0	0	0	0	1	1	1	0	0	0	0	24538,ABHD14A;
1405	IPI00022300	1	0	0	0	0	0	0	0	0	0	1	0	0	24550,METTL7A;
1406	IPI00942691	2	0	0	0	0	0	1	1	0	0	0	0	0	24552,DAK;
1407	IPI00551024	2	0	0	0	0	0	1	1	0	0	0	0	0	24552,DAK;
1408	IPI00033143	1	0	0	0	0	0	0	0	0	0	1	0	0	24656,EIF3K;
1409	IPI00172656	1	0	0	0	0	0	0	0	0	0	1	0	0	24666,FAF2;
1410	IPI00002245	2	0	1	0	0	0	0	0	0	0	0	0	1	24723,ACSS3;
1411	IPI00795694	1	0	1	0	0	0	0	0	0	0	0	0	0	24723,ACSS3;
1412	IPI00791989	1	0	1	0	0	0	0	0	0	0	0	0	0	24723,ACSS3;
1413	IPI00021828	1	0	0	0	0	0	0	1	0	0	0	0	0	2482,CSTB;
1414	IPI00024642	1	0	0	0	0	0	0	0	0	0	1	0	0	24856,CCDC47;
1415	IPI00024627	1	0	0	0	0	0	0	0	0	0	1	0	0	24858,MFF;
1416	IPI00103925	1	0	0	0	0	0	0	0	0	0	1	0	0	24868,IRGQ;
1417	IPI00023542	1	0	0	0	0	0	0	0	0	0	1	0	0	24878,TMED9;
1418	IPI00218896	1	0	1	0	0	0	0	0	0	0	0	0	0	249,ADH1A;
1419	IPI00419373	1	0	0	0	0	0	0	0	0	0	0	0	1	24941,HNRNPA3;
1420	IPI00022277	1	0	0	0	0	0	0	0	0	0	0	1	0	24990,CCDC56;
1421	IPI00941338	3	0	1	0	0	0	1	1	0	0	0	0	0	250,ADH1B;
1422	IPI00872991	3	0	1	0	0	0	1	1	0	0	0	0	0	250,ADH1B;
1423	IPI00473031	3	0	1	0	0	0	1	1	0	0	0	0	0	250,ADH1B;
1424	IPI00031557	2	0	0	0	0	0	1	1	0	0	0	0	0	2501,CTH;
1425	IPI00908512	2	0	0	0	0	0	1	1	0	0	0	0	0	2501,CTH;
1426	IPI00221301	2	0	0	0	0	0	1	1	0	0	0	0	0	2501,CTH;
1427	IPI00300865	1	0	0	0	0	0	0	0	0	0	1	0	0	25032,FAM151A;
1428	IPI00215948	2	0	0	0	0	0	0	1	0	0	1	0	0	2509,CTNNA1;
1429	IPI00473136	1	0	0	0	0	0	0	1	0	0	0	0	0	2509,CTNNA1;
1430	IPI00953077	1	0	0	0	0	0	0	1	0	0	0	0	0	2509,CTNNA1;
1431	IPI00383046	1	0	0	0	0	0	0	0	0	0	0	0	1	25090,CMBL;
1432	IPI00465343	3	0	0	0	0	0	1	1	0	0	0	1	0	251,ADH1C;
1433	IPI00182469	1	0	0	0	0	0	0	0	0	0	1	0	0	2515,CTNND1;
1434	IPI00927949	3	0	1	0	0	0	1	1	0	0	0	0	0	252,ADH4;
1435	IPI00964325	3	0	1	0	0	0	1	1	0	0	0	0	0	252,ADH4;
1436	IPI00966461	3	0	1	0	0	0	1	1	0	0	0	0	0	252,ADH4;
1437	IPI00964982	3	0	1	0	0	0	1	1	0	0	0	0	0	252,ADH4;
1438	IPI00218899	3	0	1	0	0	0	1	1	0	0	0	0	0	252,ADH4;
1439	IPI00969124	3	0	1	0	0	0	1	1	0	0	0	0	0	252,ADH4;
1440	IPI00151710	1	0	0	0	0	0	0	0	0	0	1	0	0	25240,ANO6;
1441	IPI00329352	1	0	0	0	0	0	0	0	0	0	1	0	0	25242,NOMO3;30060,NOMO1;
1442	IPI00295741	3	0	1	0	0	0	0	1	0	0	0	0	1	2527,CTSB;
1443	IPI00909303	2	0	1	0	0	0	0	1	0	0	0	0	0	2527,CTSB;
1444	IPI00788996	2	0	1	0	0	0	0	1	0	0	0	0	0	2527,CTSB;
1445	IPI00011229	4	0	0	0	0	0	1	1	0	0	1	0	1	2529,CTSD;
1446	IPI00892793	2	0	0	0	0	0	1	1	0	0	0	0	0	2529,CTSD;
1447	IPI00852597	2	0	0	0	0	0	1	1	0	0	0	0	0	2529,CTSD;
1448	IPI00658053	2	0	0	0	0	0	1	1	0	0	0	0	0	2529,CTSD;
1449	IPI00879328	2	0	0	0	0	0	1	1	0	0	0	0	0	2529,CTSD;
1450	IPI00964823	1	0	0	0	0	0	0	1	0	0	0	0	0	253,ADH5;
1451	IPI00966735	1	0	0	0	0	0	0	1	0	0	0	0	0	253,ADH5;
1452	IPI00746777	1	0	0	0	0	0	0	1	0	0	0	0	0	253,ADH5;
1453	IPI00964589	1	0	0	0	0	0	0	1	0	0	0	0	0	253,ADH5;
1454	IPI00967275	1	0	0	0	0	0	0	1	0	0	0	0	0	253,ADH5;
1455	IPI00014310	1	0	1	0	0	0	0	0	0	0	0	0	0	2551,CUL1;
1456	IPI00917192	1	0	1	0	0	0	0	0	0	0	0	0	0	2551,CUL1;
1457	IPI00018871	2	0	0	0	0	0	0	0	0	0	1	1	0	25564,ARL8B;
1458	IPI00455487	1	0	0	0	0	0	0	1	0	0	0	0	0	25567,ATAD3A;
1459	IPI00514286	1	0	0	0	0	0	0	1	0	0	0	0	0	25567,ATAD3A;
1460	IPI00646144	1	0	0	0	0	0	0	1	0	0	0	0	0	25567,ATAD3A;
1461	IPI00644611	1	0	0	0	0	0	0	1	0	0	0	0	0	25567,ATAD3A;
1462	IPI00643435	1	0	0	0	0	0	0	1	0	0	0	0	0	25567,ATAD3A;
1463	IPI00295992	1	0	0	0	0	0	0	1	0	0	0	0	0	25567,ATAD3A;
1464	IPI00019447	1	0	0	0	0	0	0	0	0	0	1	0	0	25568,FANCI;
1465	IPI00019146	1	0	0	0	0	0	0	0	0	0	1	0	0	2559,CXADR;
1466	IPI00182933	3	0	0	0	0	0	1	1	0	0	1	0	0	2570,CYB5A;
1467	IPI00871858	2	0	0	0	0	0	1	1	0	0	0	0	0	2570,CYB5A;
1468	IPI00646039	2	0	0	0	0	0	1	1	0	0	0	0	0	2570,CYB5A;
1469	IPI00397860	2	0	0	0	0	0	1	1	0	0	0	0	0	2570,CYB5A;
1470	IPI00645474	2	0	0	0	0	0	1	1	0	0	0	0	0	2570,CYB5A;
1471	IPI00643736	2	0	0	0	0	0	1	1	0	0	0	0	0	2570,CYB5A;
1472	IPI00171626	1	0	0	0	0	0	0	0	0	0	1	0	0	25718,LPCAT1;
1473	IPI00029264	2	0	0	0	0	0	0	1	0	0	1	0	0	2579,CYC1;
1474	IPI00384297	1	0	0	0	0	0	0	0	0	0	0	0	1	25891,CBR4;
1475	IPI00296157	1	0	0	0	0	0	0	0	0	0	1	0	0	25991,RETSAT;
1476	IPI00306369	1	0	0	0	0	0	0	0	0	0	0	0	1	25994,NSUN2;
1477	IPI00016559	1	0	0	0	0	0	0	0	0	0	0	0	1	26053,THG1L;
1478	IPI00016670	1	0	0	0	0	0	0	0	0	0	0	1	0	26068,LAMTOR1;
1479	IPI00946648	1	0	0	0	0	0	0	1	0	0	0	0	0	26184,TUT1;
1480	IPI00010212	1	0	0	0	0	0	0	1	0	0	0	0	0	26184,TUT1;
1481	IPI00946813	1	0	0	0	0	0	0	1	0	0	0	0	0	26184,TUT1;
1482	IPI00152804	1	0	0	0	0	0	0	1	0	0	0	0	0	26184,TUT1;
1483	IPI00945832	1	0	0	0	0	0	0	1	0	0	0	0	0	26184,TUT1;3213,EEF1G;
1484	IPI00305258	1	0	0	0	0	0	0	0	0	0	1	0	0	26189,MOSC1;
1485	IPI00007219	1	0	1	0	0	0	0	0	0	0	0	0	0	2623,CYP2C9;
1486	IPI00291417	1	0	0	0	0	0	0	0	0	0	1	0	0	26238,DCAKD;
1487	IPI00007282	3	0	1	0	0	0	1	1	0	0	0	0	0	2631,CYP2E1;
1488	IPI00816043	3	0	1	0	0	0	1	1	0	0	0	0	0	2631,CYP2E1;
1489	IPI00816414	3	0	1	0	0	0	1	1	0	0	0	0	0	2631,CYP2E1;
1490	IPI00555724	3	0	1	0	0	0	1	1	0	0	0	0	0	2631,CYP2E1;
1491	IPI00940515	2	0	0	0	0	0	1	1	0	0	0	0	0	2637,CYP3A4;
1492	IPI00925391	2	0	0	0	0	0	1	1	0	0	0	0	0	2637,CYP3A4;
1493	IPI00465138	2	0	0	0	0	0	1	1	0	0	0	0	0	2637,CYP3A4;
1494	IPI00908342	2	0	0	0	0	0	1	1	0	0	0	0	0	2637,CYP3A4;
1495	IPI00465029	1	0	1	0	0	0	0	0	0	0	0	0	0	2644,CYP4B1;
1496	IPI00643879	1	0	1	0	0	0	0	0	0	0	0	0	0	2644,CYP4B1;
1497	IPI00909347	1	0	1	0	0	0	0	0	0	0	0	0	0	2644,CYP4B1;
1498	IPI00644258	1	0	1	0	0	0	0	0	0	0	0	0	0	2644,CYP4B1;
1499	IPI00002370	1	0	0	0	0	0	0	0	0	0	1	0	0	2646,CYP4F3;
1500	IPI00295772	1	0	0	0	0	0	0	0	0	0	1	0	0	2649,CYP51A1;
1501	IPI00022433	1	0	0	0	0	0	0	1	0	0	0	0	0	26511,HSPB6;
1502	IPI00908768	1	0	0	0	0	0	0	1	0	0	0	0	0	26511,HSPB6;
1503	IPI00065180	1	1	0	0	0	0	0	0	0	0	0	0	0	26558,HYLS1;
1504	IPI00166179	1	0	0	0	0	0	0	0	0	0	1	0	0	26559,ZFYVE27;
1505	IPI00165665	1	0	0	0	0	0	0	0	0	0	1	0	0	26639,C3orf21;
1506	IPI00298662	1	0	0	0	0	0	0	0	0	0	1	0	0	26711,C19orf25;
1507	IPI00010182	2	0	0	0	0	0	1	1	0	0	0	0	0	2690,DBI;
1508	IPI00218836	2	0	0	0	0	0	1	1	0	0	0	0	0	2690,DBI;
1509	IPI00966070	2	0	0	0	0	0	1	1	0	0	0	0	0	2690,DBI;
1510	IPI00032849	1	0	0	0	0	0	0	0	0	0	0	1	0	26934,NOP16;
1511	IPI00909218	1	0	0	0	0	0	0	1	0	0	0	0	0	26935,C22orf28;
1512	IPI00910144	1	0	0	0	0	0	0	1	0	0	0	0	0	26935,C22orf28;
1513	IPI00910259	1	0	0	0	0	0	0	1	0	0	0	0	0	26935,C22orf28;
1514	IPI00550689	1	0	0	0	0	0	0	1	0	0	0	0	0	26935,C22orf28;
1515	IPI00893767	1	0	0	0	0	0	0	1	0	0	0	0	0	26935,C22orf28;
1516	IPI00009010	1	0	0	0	0	0	0	0	0	0	0	0	1	26940,TRMT112;
1517	IPI00003406	1	0	0	0	0	0	0	1	0	0	0	0	0	2695,DBN1;
1518	IPI00295624	1	0	0	0	0	0	0	1	0	0	0	0	0	2695,DBN1;
1519	IPI00965316	1	0	0	0	0	0	0	1	0	0	0	0	0	2695,DBN1;
1520	IPI00967040	1	0	0	0	0	0	0	1	0	0	0	0	0	2695,DBN1;
1521	IPI00965597	1	0	0	0	0	0	0	1	0	0	0	0	0	2695,DBN1;
1522	IPI00963877	1	0	0	0	0	0	0	1	0	0	0	0	0	2695,DBN1;
1523	IPI00794221	1	0	0	0	0	0	0	1	0	0	0	0	0	2695,DBN1;
1524	IPI00477173	1	0	0	0	0	0	0	1	0	0	0	0	0	270,PARP1;
1525	IPI00449049	1	0	0	0	0	0	0	1	0	0	0	0	0	270,PARP1;
1526	IPI00478427	1	0	0	0	0	0	0	1	0	0	0	0	0	270,PARP1;
1527	IPI00020454	1	0	0	0	0	0	0	0	0	0	0	1	0	2704,DCK;
1528	IPI00029485	1	1	0	0	0	0	0	0	0	0	0	0	0	2711,DCTN1;
1529	IPI00297084	1	0	0	0	0	0	0	0	0	0	1	0	0	2728,DDOST;
1530	IPI00293655	3	0	1	0	0	0	0	1	0	0	0	1	0	2734,DDX1;
1531	IPI00965931	1	0	0	0	0	0	0	1	0	0	0	0	0	27405,NPNT;
1532	IPI00964777	1	0	0	0	0	0	0	1	0	0	0	0	0	27405,NPNT;
1533	IPI00964503	1	0	0	0	0	0	0	1	0	0	0	0	0	27405,NPNT;
1534	IPI00157556	1	0	0	0	0	0	0	1	0	0	0	0	0	27405,NPNT;
1535	IPI00748819	1	0	0	0	0	0	0	1	0	0	0	0	0	27405,NPNT;
1536	IPI00910097	1	0	0	0	0	0	0	1	0	0	0	0	0	27405,NPNT;
1537	IPI00967819	1	0	0	0	0	0	0	1	0	0	0	0	0	27405,NPNT;
1538	IPI00964242	1	0	0	0	0	0	0	1	0	0	0	0	0	27405,NPNT;
1539	IPI00910888	1	0	0	0	0	0	0	1	0	0	0	0	0	27405,NPNT;
1540	IPI00967557	1	0	0	0	0	0	0	1	0	0	0	0	0	27405,NPNT;
1541	IPI00940626	1	0	0	0	0	0	0	1	0	0	0	0	0	27405,NPNT;
1542	IPI00301323	1	0	0	0	0	0	0	0	0	0	0	0	1	2741,DDX18;
1543	IPI00215637	1	0	0	0	0	1	0	0	0	0	0	0	0	2745,DDX3X;
1544	IPI00909282	1	0	0	0	0	1	0	0	0	0	0	0	0	2745,DDX3X;
1545	IPI00909544	1	0	0	0	0	1	0	0	0	0	0	0	0	2745,DDX3X;
1546	IPI00910433	1	0	0	0	0	1	0	0	0	0	0	0	0	2745,DDX3X;
1547	IPI00844578	1	0	0	0	0	0	0	1	0	0	0	0	0	2750,DHX9;
1548	IPI00789705	2	0	0	0	0	0	1	1	0	0	0	0	0	2753,DECR1;
1549	IPI00003482	2	0	0	0	0	0	1	1	0	0	0	0	0	2753,DECR1;
1550	IPI00465084	2	0	0	0	0	0	1	1	0	0	0	0	0	2770,DES;
1551	IPI00020004	1	0	0	0	0	0	0	0	0	0	1	0	0	28106,TMEM97;
1552	IPI00217053	1	0	0	0	0	0	0	0	0	0	1	0	0	28164,PRRC1;
1553	IPI00063827	2	0	0	0	0	0	1	1	0	0	0	0	0	28235,ABHD14B;
1554	IPI00910706	2	0	0	0	0	0	1	1	0	0	0	0	0	28235,ABHD14B;
1555	IPI00747859	2	0	0	0	0	0	1	1	0	0	0	0	0	28235,ABHD14B;
1556	IPI00908954	2	0	0	0	0	0	1	1	0	0	0	0	0	28235,ABHD14B;
1557	IPI00910875	2	0	0	0	0	0	1	1	0	0	0	0	0	28235,ABHD14B;
1558	IPI00090807	1	0	0	0	0	0	0	0	0	0	1	0	0	28276,METTL7B;
1559	IPI00184546	1	0	0	0	0	0	0	0	0	0	0	1	0	28281,C12orf23;
1560	IPI00641165	1	0	1	0	0	0	0	0	0	0	0	0	0	28405,SUV420H2;
1561	IPI00013441	1	0	1	0	0	0	0	0	0	0	0	0	0	28405,SUV420H2;
1562	IPI00880173	1	0	1	0	0	0	0	0	0	0	0	0	0	28405,SUV420H2;
1563	IPI00479728	1	0	1	0	0	0	0	0	0	0	0	0	0	28405,SUV420H2;
1564	IPI00878059	1	0	1	0	0	0	0	0	0	0	0	0	0	28405,SUV420H2;
1565	IPI00013271	2	0	0	0	0	0	0	0	0	1	1	0	0	28454,DERL1;
1566	IPI00005948	1	1	0	0	0	0	0	0	0	0	0	0	0	28469,MRI1;
1567	IPI00301280	1	0	0	0	0	0	0	0	0	0	1	0	0	28472,TMEM43;
1568	IPI00794621	1	0	0	0	0	0	0	1	0	0	0	0	0	28577,AMDHD1;
1569	IPI00043911	1	0	0	0	0	0	0	1	0	0	0	0	0	28577,AMDHD1;
1570	IPI00016703	1	0	0	0	0	0	0	0	0	0	1	0	0	2859,DHCR24;
1571	IPI00294501	1	0	0	0	0	0	0	0	0	0	1	0	0	2860,DHCR7;
1572	IPI00296190	2	0	0	0	0	0	0	0	0	0	1	1	0	28651,C10orf58;
1573	IPI00024462	1	0	0	0	0	0	0	0	0	0	1	0	0	2867,DHODH;
1574	IPI00042580	1	0	0	0	0	0	0	0	0	0	1	0	0	28727,APOO;
1575	IPI00328415	3	0	0	0	0	0	0	1	0	0	1	0	1	2873,CYB5R3;
1576	IPI00930087	1	0	0	0	0	0	0	1	0	0	0	0	0	2873,CYB5R3;
1577	IPI00954806	1	0	0	0	0	0	0	1	0	0	0	0	0	2873,CYB5R3;
1578	IPI00446235	1	0	0	0	0	0	0	1	0	0	0	0	0	2873,CYB5R3;
1579	IPI00879692	1	0	0	0	0	0	0	1	0	0	0	0	0	2873,CYB5R3;
1580	IPI00879792	1	0	0	0	0	0	0	1	0	0	0	0	0	2873,CYB5R3;
1581	IPI00012069	1	0	0	0	1	0	0	0	0	0	0	0	0	2874,NQO1;
1582	IPI00619966	1	0	0	0	1	0	0	0	0	0	0	0	0	2874,NQO1;
1583	IPI00910902	1	0	0	0	1	0	0	0	0	0	0	0	0	2874,NQO1;
1584	IPI00619898	1	0	0	0	1	0	0	0	0	0	0	0	0	2874,NQO1;
1585	IPI00031697	1	0	0	0	0	0	0	0	0	0	0	0	1	28771,TMEM109;
1586	IPI00396321	2	0	0	0	0	0	0	1	0	0	1	0	0	28817,LRRC59;
1587	IPI00747886	1	0	1	0	0	0	0	0	0	0	0	0	0	28857,ZNF682;
1588	IPI00034336	1	0	1	0	0	0	0	0	0	0	0	0	0	28857,ZNF682;
1589	IPI00179713	1	0	0	0	0	0	0	0	0	0	0	0	1	28867,IGF2BP2;
1590	IPI00028275	1	1	0	0	0	0	0	0	0	0	0	0	0	28959,CKAP5;
1591	IPI00021338	2	0	0	0	0	0	0	1	0	0	0	0	1	2896,DLAT;
1592	IPI00788836	1	0	0	0	0	0	0	1	0	0	0	0	0	2896,DLAT;
1593	IPI00470711	1	0	0	0	0	0	0	0	0	0	1	0	0	28970,EFR3A;
1594	IPI00029046	1	0	0	0	0	0	0	0	0	0	1	0	0	28973,MLEC;
1595	IPI00927039	1	0	0	0	0	0	0	1	0	0	0	0	0	2898,DLD;
1596	IPI00015911	1	0	0	0	0	0	0	1	0	0	0	0	0	2898,DLD;
1597	IPI00926110	1	0	0	0	0	0	0	1	0	0	0	0	0	2898,DLD;
1598	IPI00909143	1	0	0	0	0	0	0	1	0	0	0	0	0	2898,DLD;
1599	IPI00926319	1	0	0	0	0	0	0	1	0	0	0	0	0	2898,DLD;
1600	IPI00926810	1	0	0	0	0	0	0	1	0	0	0	0	0	2898,DLD;
1601	IPI00032387	1	1	0	0	0	0	0	0	0	0	0	0	0	28980,GINS1;
1602	IPI00022447	1	0	0	0	0	0	0	0	0	0	1	0	0	28985,LPGAT1;
1603	IPI00384689	1	0	0	0	0	0	0	0	0	0	1	0	0	28995,PDXDC1;
1604	IPI00004527	1	0	0	0	0	0	0	0	0	0	1	0	0	29016,KIAA0355;
1605	IPI00011702	1	0	0	0	0	0	0	0	0	0	1	0	0	29029,TTI1;
1606	IPI00737638	1	0	0	0	0	0	0	0	0	0	0	0	1	29138,FAM169A;
1607	IPI00760962	1	0	0	0	0	0	0	1	0	0	0	0	0	29300,KANK2;
1608	IPI00760928	1	0	0	0	0	0	0	1	0	0	0	0	0	29300,KANK2;
1609	IPI00470559	1	0	0	0	0	0	0	1	0	0	0	0	0	29300,KANK2;
1610	IPI00022417	0	0	0	0	0	0	0	0	0	0	0	0	0	29480,LRG1;
1611	IPI00295621	1	0	0	0	0	0	0	0	0	0	1	0	0	29527,HIGD1A;
1612	IPI00185919	1	0	0	0	0	0	0	0	0	0	1	0	0	29531,LARP1;
1613	IPI00022143	1	0	0	0	0	0	0	0	0	0	1	0	0	29534,ESYT1;
1614	IPI00456969	2	0	0	0	0	0	0	1	0	0	0	1	0	2961,DYNC1H1;
1615	IPI00063130	1	0	0	0	0	0	0	1	0	0	0	0	0	29631,TMEM205;
1616	IPI00045511	1	0	0	0	0	0	0	0	0	0	1	0	0	29675,CLCC1;
1617	IPI00218463	1	0	0	0	0	0	0	0	0	0	1	0	0	29679,PAM16;
1618	IPI00290827	1	0	0	0	0	0	0	0	0	0	1	0	0	29680,SLC25A40;
1619	IPI00795576	1	0	0	0	0	0	0	1	0	0	0	0	0	29823,MYL6B;
1620	IPI00795944	1	0	0	0	0	0	0	1	0	0	0	0	0	29823,MYL6B;
1621	IPI00413922	1	0	0	0	0	0	0	1	0	0	0	0	0	29823,MYL6B;
1622	IPI00930599	1	0	0	0	0	0	0	1	0	0	0	0	0	29823,MYL6B;
1623	IPI00796500	1	0	0	0	0	0	0	1	0	0	0	0	0	29823,MYL6B;
1624	IPI00007060	1	0	0	0	0	0	0	0	0	0	0	0	1	30012,PDF;
1625	IPI00020124	1	0	0	0	0	0	0	0	0	0	1	0	0	30031,PI4K2A;
1626	IPI00022018	1	0	0	0	0	0	0	0	0	0	1	0	0	3005,DPM1;
1627	IPI00004454	1	0	0	0	0	0	0	0	0	0	0	0	1	3007,DPM3;
1628	IPI00791854	2	0	0	0	0	0	1	1	0	0	0	0	0	30078,REEP6;
1629	IPI00647161	2	0	0	0	0	0	1	1	0	0	0	0	0	30078,REEP6;
1630	IPI00910126	2	0	0	0	0	0	1	1	0	0	0	0	0	30078,REEP6;
1631	IPI00646963	2	0	0	0	0	0	1	1	0	0	0	0	0	30078,REEP6;
1632	IPI00020672	2	0	0	0	0	0	0	1	0	0	0	0	1	3008,DPP3;
1633	IPI00645171	1	0	0	0	0	0	0	1	0	0	0	0	0	3008,DPP3;
1634	IPI00645051	1	0	0	0	0	0	0	1	0	0	0	0	0	3008,DPP3;966,BBS1;
1635	IPI00909042	1	0	0	0	0	0	0	1	0	0	0	0	0	3008,DPP3;966,BBS1;
1636	IPI00018953	2	0	0	0	0	0	0	0	0	1	1	0	0	3009,DPP4;
1637	IPI00257508	1	0	0	0	0	0	0	1	0	0	0	0	0	3014,DPYSL2;
1638	IPI00883655	1	0	0	0	0	0	0	1	0	0	0	0	0	3014,DPYSL2;
1639	IPI00009904	4	0	0	0	0	0	0	1	1	0	0	1	1	30167,PDIA4;
1640	IPI00852792	2	0	0	0	0	0	0	1	1	0	0	0	0	30167,PDIA4;
1641	IPI00852730	2	0	0	0	0	0	0	1	1	0	0	0	0	30167,PDIA4;
1642	IPI00299571	3	0	1	0	0	0	0	1	0	0	0	1	0	30168,PDIA6;
1643	IPI00644989	2	0	1	0	0	0	0	1	0	0	0	0	0	30168,PDIA6;
1644	IPI00165651	1	0	0	0	0	0	0	0	0	0	1	0	0	30208,ERGIC2;
1645	IPI00073180	1	0	0	0	0	0	0	0	0	0	1	0	0	30268,RAB37;
1646	IPI00031836	1	1	0	0	0	0	0	0	0	0	0	0	0	3029,DRG1;
1647	IPI00027252	2	0	0	0	0	0	0	1	0	0	1	0	0	30306,PHB2;
1648	IPI00797822	1	0	0	0	0	0	0	1	0	0	0	0	0	30306,PHB2;
1649	IPI00018500	1	0	0	0	0	0	0	0	0	0	0	0	1	3031,ARID3A;
1650	IPI00789235	1	0	0	0	0	0	0	1	0	0	0	0	0	30321,MPRIP;
1651	IPI00876979	1	0	0	0	0	0	0	1	0	0	0	0	0	30321,MPRIP;
1652	IPI00790581	1	0	0	0	0	0	0	1	0	0	0	0	0	30321,MPRIP;
1653	IPI00166518	1	0	0	0	0	0	0	1	0	0	0	0	0	30321,MPRIP;
1654	IPI00797766	1	0	0	0	0	0	0	1	0	0	0	0	0	30321,MPRIP;
1655	IPI00874193	1	0	0	0	0	0	0	1	0	0	0	0	0	30321,MPRIP;
1656	IPI00788613	1	0	0	0	0	0	0	1	0	0	0	0	0	30321,MPRIP;
1657	IPI00305344	1	0	0	0	0	0	0	1	0	0	0	0	0	30321,MPRIP;
1658	IPI00295457	1	0	0	0	0	0	0	1	0	0	0	0	0	30321,MPRIP;
1659	IPI00152503	1	1	0	0	0	0	0	0	0	0	0	0	0	30323,DTX3L;
1660	IPI00952992	2	0	0	0	0	0	1	1	0	0	0	0	0	30450,NAPRT1;
1661	IPI00880164	2	0	0	0	0	0	1	1	0	0	0	0	0	30450,NAPRT1;
1662	IPI00939355	2	0	0	0	0	0	1	1	0	0	0	0	0	30450,NAPRT1;
1663	IPI00465085	2	0	0	0	0	0	1	1	0	0	0	0	0	30450,NAPRT1;
1664	IPI00879716	2	0	0	0	0	0	1	1	0	0	0	0	0	30450,NAPRT1;
1665	IPI00412498	2	0	0	0	0	0	1	1	0	0	0	0	0	30450,NAPRT1;
1666	IPI00028931	1	0	0	0	0	0	0	0	0	0	1	0	0	3049,DSG2;
1667	IPI00060144	1	0	0	0	0	0	0	0	0	0	1	0	0	30511,YIF1B;
1668	IPI00217182	1	0	0	0	0	0	0	0	1	0	0	0	0	3052,DSP;
1669	IPI00952810	1	0	0	0	0	0	0	0	1	0	0	0	0	3052,DSP;
1670	IPI00013933	1	0	0	0	0	0	0	0	1	0	0	0	0	3052,DSP;
1671	IPI00872333	1	0	0	0	0	0	0	0	1	0	0	0	0	3052,DSP;
1672	IPI00013862	1	0	0	0	0	0	0	0	0	0	0	0	1	3061,DTYMK;
1673	IPI00140420	2	0	0	0	0	0	0	1	0	0	1	0	0	30646,SND1;
1674	IPI00945024	1	0	0	0	0	0	0	1	0	0	0	0	0	30646,SND1;
1675	IPI00910438	1	0	0	0	0	0	0	1	0	0	0	0	0	30646,SND1;
1676	IPI00033130	1	0	0	0	0	0	0	0	0	0	0	0	1	30660,SAE1;
1677	IPI00100160	2	0	0	0	0	0	0	1	1	0	0	0	0	30688,CAND1;
1678	IPI00915424	2	0	0	0	0	0	0	1	1	0	0	0	0	30688,CAND1;
1679	IPI00329596	1	0	0	0	0	0	0	0	0	0	1	0	0	30739,TMX2;
1680	IPI00294486	1	0	0	0	0	0	0	0	0	0	0	0	1	3076,DUSP9;
1681	IPI00013679	1	0	0	0	0	0	0	0	0	0	0	0	1	3078,DUT;
1682	IPI00031370	1	0	1	0	0	0	0	0	0	0	0	0	0	30829,TUBB2B;
1683	IPI00827736	1	0	1	0	0	0	0	0	0	0	0	0	0	30829,TUBB2B;
1684	IPI00217343	1	0	0	0	0	0	0	0	0	0	1	0	0	30843,CD302;
1685	IPI00003519	1	0	0	0	0	0	0	0	0	0	1	0	0	30858,EFTUD2;
1686	IPI00020510	1	0	0	0	0	0	0	0	0	0	0	1	0	30880,CISD1;
1687	IPI00020540	1	0	0	0	0	0	0	0	0	0	1	0	0	30883,TMEM126B;
1688	IPI00396383	1	0	0	0	0	0	0	1	0	0	0	0	0	30910,VWA1;
1689	IPI00010221	1	0	0	0	0	0	0	1	0	0	0	0	0	30910,VWA1;
1690	IPI00953962	1	0	0	0	0	0	0	1	0	0	0	0	0	30910,VWA1;
1691	IPI00413293	1	0	0	0	0	0	0	0	0	0	1	0	0	3098,TOR1A;
1692	IPI00002478	1	0	0	0	0	0	0	0	0	0	0	0	1	3146,ECE1;
1693	IPI00292858	2	0	0	0	0	0	1	1	0	0	0	0	0	3148,TYMP;
1694	IPI00853163	2	0	0	0	0	0	1	1	0	0	0	0	0	3148,TYMP;
1695	IPI00903115	2	0	0	0	0	0	1	1	0	0	0	0	0	3148,TYMP;
1696	IPI00852987	2	0	0	0	0	0	1	1	0	0	0	0	0	3148,TYMP;
1697	IPI00910873	2	0	0	0	0	0	1	1	0	0	0	0	0	3148,TYMP;
1698	IPI00011416	2	0	1	0	1	0	0	0	0	0	0	0	0	3149,ECH1;
1699	IPI00001091	1	0	0	0	0	0	0	0	0	0	1	0	0	315,AFG3L2;
1700	IPI00024993	5	0	1	0	0	0	1	1	1	0	0	0	1	3151,ECHS1;
1701	IPI00019943	0	0	0	0	0	0	0	0	0	0	0	0	0	316,AFM;
1702	IPI00022443	1	0	0	0	0	0	0	0	0	0	0	0	1	317,AFP;
1703	IPI00472724	1	0	0	0	0	0	0	1	0	0	0	0	0	3189,EEF1A1;
1704	IPI00382804	1	0	0	0	0	0	0	1	0	0	0	0	0	3189,EEF1A1;
1705	IPI00431701	1	0	0	0	0	0	0	1	0	0	0	0	0	3189,EEF1A1;
1706	IPI00396485	1	0	0	0	0	0	0	1	0	0	0	0	0	3189,EEF1A1;
1707	IPI00014424	1	0	0	0	0	0	0	0	0	0	0	0	1	3192,EEF1A2;
1708	IPI00219066	1	0	0	0	0	0	0	1	0	0	0	0	0	321,AGL;
1709	IPI00514126	1	0	0	0	0	0	0	1	0	0	0	0	0	321,AGL;
1710	IPI00219065	1	0	0	0	0	0	0	1	0	0	0	0	0	321,AGL;
1711	IPI00908389	1	0	0	0	0	0	0	1	0	0	0	0	0	3213,EEF1G;
1712	IPI00937615	1	0	0	0	0	0	0	1	0	0	0	0	0	3213,EEF1G;
1713	IPI00910941	1	0	0	0	0	0	0	1	0	0	0	0	0	3213,EEF1G;
1714	IPI00000875	1	0	0	0	0	0	0	1	0	0	0	0	0	3213,EEF1G;
1715	IPI00186290	2	0	0	0	0	0	0	1	0	0	1	0	0	3214,EEF2;
1716	IPI00909570	1	0	0	0	0	0	0	1	0	0	0	0	0	3214,EEF2;
1717	IPI00019141	1	0	0	0	0	0	0	0	0	0	1	0	0	324,AGPAT1;
1718	IPI00017184	1	0	0	0	0	0	0	1	0	0	0	0	0	3242,EHD1;
1719	IPI00853038	1	0	0	0	0	0	0	1	0	0	0	0	0	3242,EHD1;
1720	IPI00853100	1	0	0	0	0	0	0	1	0	0	0	0	0	3242,EHD1;
1721	IPI00852957	1	0	0	0	0	0	0	1	0	0	0	0	0	3242,EHD1;
1722	IPI00853165	1	0	0	0	0	0	0	1	0	0	0	0	0	3242,EHD1;
1723	IPI00657915	1	0	0	0	0	0	0	1	0	0	0	0	0	3242,EHD1;
1724	IPI00100980	1	0	0	0	0	0	0	1	0	0	0	0	0	3243,EHD2;
1725	IPI00910301	1	0	0	0	0	0	0	1	0	0	0	0	0	3243,EHD2;
1726	IPI00922156	1	0	0	0	0	0	0	1	0	0	0	0	0	3243,EHD2;
1727	IPI00926990	1	0	0	0	0	0	0	1	0	0	0	0	0	3247,EHHADH;
1728	IPI00927231	1	0	0	0	0	0	0	1	0	0	0	0	0	3247,EHHADH;
1729	IPI00216164	1	0	0	0	0	0	0	1	0	0	0	0	0	3247,EHHADH;
1730	IPI00221372	1	0	0	0	0	0	0	0	0	0	1	0	0	325,AGPAT2;
1731	IPI00219678	1	0	0	0	0	0	0	0	0	0	0	0	1	3265,EIF2S1;
1732	IPI00010349	2	0	0	0	0	0	0	0	0	0	1	0	1	327,AGPS;
1733	IPI00290461	1	0	0	0	0	0	0	0	0	0	0	1	0	3270,EIF3J;
1734	IPI00007427	1	0	0	0	0	0	0	0	0	0	0	1	0	328,AGR2;
1735	IPI00025491	1	0	0	0	0	0	0	1	0	0	0	0	0	3282,EIF4A1;
1736	IPI00796657	1	0	0	0	0	0	0	1	0	0	0	0	0	3282,EIF4A1;
1737	IPI00910691	1	0	0	0	0	0	0	1	0	0	0	0	0	3282,EIF4A1;
1738	IPI00956475	1	0	0	0	0	0	0	1	0	0	0	0	0	32942,SEBOX;
1739	IPI00017297	3	0	0	0	0	0	0	1	0	0	1	0	1	32964,SNHG4;6912,MATR3;
1740	IPI00789551	1	0	0	0	0	0	0	1	0	0	0	0	0	32964,SNHG4;6912,MATR3;
1741	IPI00470923	1	0	0	0	0	0	0	1	0	0	0	0	0	32964,SNHG4;6912,MATR3;
1742	IPI00966369	1	0	0	0	0	0	0	1	0	0	0	0	0	32964,SNHG4;6912,MATR3;
1743	IPI00966636	1	0	0	0	0	0	0	1	0	0	0	0	0	32964,SNHG4;6912,MATR3;
1744	IPI00965324	1	0	0	0	0	0	0	1	0	0	0	0	0	32964,SNHG4;6912,MATR3;
1745	IPI00965961	1	0	0	0	0	0	0	1	0	0	0	0	0	32964,SNHG4;6912,MATR3;
1746	IPI00966123	1	0	0	0	0	0	0	1	0	0	0	0	0	32964,SNHG4;6912,MATR3;
1747	IPI00967721	1	0	0	0	0	0	0	1	0	0	0	0	0	32964,SNHG4;6912,MATR3;
1748	IPI00967777	1	0	0	0	0	0	0	1	0	0	0	0	0	32964,SNHG4;6912,MATR3;
1749	IPI00968041	1	0	0	0	0	0	0	1	0	0	0	0	0	32964,SNHG4;6912,MATR3;
1750	IPI00964253	1	0	0	0	0	0	0	1	0	0	0	0	0	32964,SNHG4;6912,MATR3;
1751	IPI00966417	1	0	0	0	0	0	0	1	0	0	0	0	0	32964,SNHG4;6912,MATR3;
1752	IPI00966657	1	0	0	0	0	0	0	1	0	0	0	0	0	32964,SNHG4;6912,MATR3;
1753	IPI00967370	1	0	0	0	0	0	0	1	0	0	0	0	0	32964,SNHG4;6912,MATR3;
1754	IPI00964504	1	0	0	0	0	0	0	1	0	0	0	0	0	32964,SNHG4;6912,MATR3;
1755	IPI00968288	1	0	0	0	0	0	0	1	0	0	0	0	0	32964,SNHG4;6912,MATR3;
1756	IPI00964854	1	0	0	0	0	0	0	1	0	0	0	0	0	32964,SNHG4;6912,MATR3;
1757	IPI00964545	1	0	0	0	0	0	0	1	0	0	0	0	0	32964,SNHG4;6912,MATR3;
1758	IPI00964862	1	0	0	0	0	0	0	1	0	0	0	0	0	32964,SNHG4;6912,MATR3;
1759	IPI00967052	1	0	0	0	0	0	0	1	0	0	0	0	0	32964,SNHG4;6912,MATR3;
1760	IPI00964018	1	0	0	0	0	0	0	1	0	0	0	0	0	32964,SNHG4;6912,MATR3;
1761	IPI00411704	2	0	0	0	0	0	0	1	1	0	0	0	0	3300,EIF5A;
1762	IPI00103587	2	0	0	0	0	0	0	1	1	0	0	0	0	3300,EIF5A;
1763	IPI00376005	2	0	0	0	0	0	0	1	1	0	0	0	0	3300,EIF5A;
1764	IPI00946502	1	0	0	0	0	1	0	0	0	0	0	0	0	3301,EIF5A2;
1765	IPI00945644	1	0	0	0	0	1	0	0	0	0	0	0	0	3301,EIF5A2;
1766	IPI00946642	1	0	0	0	0	1	0	0	0	0	0	0	0	3301,EIF5A2;
1767	IPI00006935	1	0	0	0	0	1	0	0	0	0	0	0	0	3301,EIF5A2;
1768	IPI00908365	1	0	0	0	0	0	0	1	0	0	0	0	0	333,AGT;
1769	IPI00032220	1	0	0	0	0	0	0	1	0	0	0	0	0	333,AGT;
1770	IPI00016685	1	0	0	0	0	0	0	1	0	0	0	0	0	3344,ENAM;
1771	IPI00465248	2	0	0	0	0	0	0	1	1	0	0	0	0	3350,ENO1;
1772	IPI00759806	2	0	0	0	0	0	0	1	1	0	0	0	0	3350,ENO1;
1773	IPI00216171	1	0	0	0	0	0	0	0	0	0	0	0	1	3353,ENO2;
1774	IPI00184311	1	0	0	0	0	0	0	0	0	0	0	0	1	3356,ENPP1;
1775	IPI00293336	1	0	0	0	0	0	0	0	0	0	1	0	0	33711,MBLAC2;
1776	IPI00015973	1	0	0	0	0	0	0	0	0	0	1	0	0	3379,EPB41L2;
1777	IPI00219682	2	0	0	0	0	0	0	1	0	0	1	0	0	3383,STOM;
1778	IPI00910709	1	0	0	0	0	0	0	1	0	0	0	0	0	3383,STOM;
1779	IPI00377081	1	0	0	0	0	0	0	1	0	0	0	0	0	3383,STOM;
1780	IPI00945274	1	0	1	0	0	0	0	0	0	0	0	0	0	3392,EPHB1;
1781	IPI00946664	1	0	1	0	0	0	0	0	0	0	0	0	0	3392,EPHB1;
1782	IPI00008315	1	0	1	0	0	0	0	0	0	0	0	0	0	3392,EPHB1;
1783	IPI00219244	1	0	1	0	0	0	0	0	0	0	0	0	0	3392,EPHB1;
1784	IPI00793977	1	0	1	0	0	0	0	0	0	0	0	0	0	3392,EPHB1;
1785	IPI00219245	1	0	1	0	0	0	0	0	0	0	0	0	0	3392,EPHB1;
1786	IPI00945114	1	0	1	0	0	0	0	0	0	0	0	0	0	3392,EPHB1;
1787	IPI00947014	1	0	1	0	0	0	0	0	0	0	0	0	0	3392,EPHB1;
1788	IPI00947175	1	0	1	0	0	0	0	0	0	0	0	0	0	3392,EPHB1;
1789	IPI00903258	1	0	1	0	0	0	0	0	0	0	0	0	0	3392,EPHB1;
1790	IPI00915412	1	0	1	0	0	0	0	0	0	0	0	0	0	3396,EPHB6;12156,TRBC1;12194,TRBV19;12221,TRBV5-4;
1791	IPI00927179	1	0	1	0	0	0	0	0	0	0	0	0	0	3396,EPHB6;12156,TRBC1;12194,TRBV19;12221,TRBV5-4;
1792	IPI00927375	1	0	1	0	0	0	0	0	0	0	0	0	0	3396,EPHB6;12156,TRBC1;12194,TRBV19;12221,TRBV5-4;
1793	IPI00005222	1	0	1	0	0	0	0	0	0	0	0	0	0	3396,EPHB6;12156,TRBC1;12194,TRBV19;12221,TRBV5-4;
1794	IPI00873336	1	0	1	0	0	0	0	0	0	0	0	0	0	3396,EPHB6;12156,TRBC1;12194,TRBV19;12221,TRBV5-4;
1795	IPI00009896	3	0	0	0	0	0	1	1	0	0	1	0	0	3401,EPHX1;
1796	IPI00647694	2	0	0	0	0	0	1	1	0	0	0	0	0	3401,EPHX1;
1797	IPI00640017	2	0	0	0	0	0	1	1	0	0	0	0	0	3401,EPHX1;
1798	IPI00009367	3	0	1	0	0	0	1	1	0	0	0	0	0	341,AGXT;
1799	IPI00013452	1	0	0	0	0	0	0	0	0	0	0	0	1	3418,EPRS;
1800	IPI00012007	2	1	0	0	0	0	0	1	0	0	0	0	0	343,AHCY;
1801	IPI00935818	1	0	0	0	0	0	0	1	0	0	0	0	0	343,AHCY;
1802	IPI00641040	2	0	0	0	0	0	1	1	0	0	0	0	0	3465,ESD;
1803	IPI00411706	2	0	0	0	0	0	1	1	0	0	0	0	0	3465,ESD;
1804	IPI00645836	2	0	0	0	0	0	1	1	0	0	0	0	0	3465,ESD;
1805	IPI00555610	1	0	0	0	0	0	0	1	0	0	0	0	0	347,AHNAK;
1806	IPI00021812	1	0	0	0	0	0	0	1	0	0	0	0	0	347,AHNAK;
1807	IPI00031605	1	0	0	0	0	0	0	1	0	0	0	0	0	347,AHNAK;
1808	IPI00010810	3	1	0	0	0	0	0	1	0	0	0	1	0	3481,ETFA;
1809	IPI00792673	1	0	0	0	0	0	0	1	0	0	0	0	0	3481,ETFA;
1810	IPI00895865	1	0	0	0	0	0	0	1	0	0	0	0	0	3481,ETFA;
1811	IPI00004902	1	0	0	0	0	0	0	1	0	0	0	0	0	3482,ETFB;
1812	IPI00556451	1	0	0	0	0	0	0	1	0	0	0	0	0	3482,ETFB;
1813	IPI00032875	1	0	0	0	0	0	0	0	0	0	1	0	0	3483,ETFDH;
1814	IPI00022431	2	0	0	0	0	0	1	1	0	0	0	0	0	349,AHSG;
1815	IPI00953689	2	0	0	0	0	0	1	1	0	0	0	0	0	349,AHSG;
1816	IPI00927069	1	0	0	0	0	0	0	1	0	0	0	0	0	35314,MIR1248;32587,SNORA4;10106,SNORA63;32667,SNORA81;32678,SNORD2;3284,EIF4A2;
1817	IPI00030296	1	0	0	0	0	0	0	1	0	0	0	0	0	35314,MIR1248;32587,SNORA4;10106,SNORA63;32667,SNORA81;32678,SNORD2;3284,EIF4A2;
1818	IPI00328328	1	0	0	0	0	0	0	1	0	0	0	0	0	35314,MIR1248;32587,SNORA4;10106,SNORA63;32667,SNORA81;32678,SNORD2;3284,EIF4A2;
1819	IPI00409717	1	0	0	0	0	0	0	1	0	0	0	0	0	35314,MIR1248;32587,SNORA4;10106,SNORA63;32667,SNORA81;32678,SNORD2;3284,EIF4A2;
1820	IPI00815667	1	0	0	0	0	0	0	1	0	0	0	0	0	35314,MIR1248;32587,SNORA4;10106,SNORA63;32667,SNORA81;32678,SNORD2;3284,EIF4A2;
1821	IPI00927306	1	0	0	0	0	0	0	1	0	0	0	0	0	35314,MIR1248;32587,SNORA4;10106,SNORA63;32667,SNORA81;32678,SNORD2;3284,EIF4A2;
1822	IPI00794607	1	0	0	0	0	0	0	1	0	0	0	0	0	35314,MIR1248;32587,SNORA4;10106,SNORA63;32667,SNORA81;32678,SNORD2;3284,EIF4A2;
1823	IPI00791914	1	0	0	0	0	0	0	1	0	0	0	0	0	35314,MIR1248;32587,SNORA4;10106,SNORA63;32667,SNORA81;32678,SNORD2;3284,EIF4A2;
1824	IPI00927480	1	0	0	0	0	0	0	1	0	0	0	0	0	35314,MIR1248;32587,SNORA4;10106,SNORA63;32667,SNORA81;32678,SNORD2;3284,EIF4A2;
1825	IPI00924536	1	0	0	0	0	0	0	1	0	0	0	0	0	35314,MIR1248;32587,SNORA4;10106,SNORA63;32667,SNORA81;32678,SNORD2;3284,EIF4A2;
1826	IPI00010290	2	0	0	0	0	0	1	1	0	0	0	0	0	3555,FABP1;
1827	IPI00788848	2	0	0	0	0	0	1	1	0	0	0	0	0	3555,FABP1;
1828	IPI00219684	1	0	0	0	0	0	0	0	0	0	0	1	0	3557,FABP3;
1829	IPI00012728	4	0	1	0	0	0	1	1	0	0	0	1	0	3569,ACSL1;
1830	IPI00942534	3	0	1	0	0	0	1	1	0	0	0	0	0	3569,ACSL1;
1831	IPI00965024	3	0	1	0	0	0	1	1	0	0	0	0	0	3569,ACSL1;
1832	IPI00967718	3	0	1	0	0	0	1	1	0	0	0	0	0	3569,ACSL1;
1833	IPI00964254	3	0	1	0	0	0	1	1	0	0	0	0	0	3569,ACSL1;
1834	IPI00965595	3	0	1	0	0	0	1	1	0	0	0	0	0	3569,ACSL1;
1835	IPI00401448	3	0	1	0	0	0	1	1	0	0	0	0	0	3569,ACSL1;
1836	IPI00965893	3	0	1	0	0	0	1	1	0	0	0	0	0	3569,ACSL1;
1837	IPI00031397	1	0	0	0	0	0	0	0	0	0	0	1	0	3570,ACSL3;
1838	IPI00029737	2	0	0	0	0	0	0	0	0	0	1	1	0	3571,ACSL4;
1839	IPI00026781	3	1	0	0	0	0	0	1	0	0	0	1	0	3594,FASN;
1840	IPI00025039	1	0	0	0	0	0	0	1	0	0	0	0	0	3599,FBL;
1841	IPI00296534	1	0	0	0	0	0	0	1	0	0	0	0	0	3600,FBLN1;
1842	IPI00889648	1	0	0	0	0	0	0	1	0	0	0	0	0	3600,FBLN1;
1843	IPI00413623	1	0	0	0	0	0	0	1	0	0	0	0	0	3600,FBLN1;
1844	IPI00889714	1	0	0	0	0	0	0	1	0	0	0	0	0	3600,FBLN1;
1845	IPI00893588	1	0	0	0	0	0	0	1	0	0	0	0	0	3600,FBLN1;
1846	IPI00889740	1	0	0	0	0	0	0	1	0	0	0	0	0	3600,FBLN1;
1847	IPI00894386	1	0	0	0	0	0	0	1	0	0	0	0	0	3600,FBLN1;
1848	IPI00894529	1	0	0	0	0	0	0	1	0	0	0	0	0	3600,FBLN1;
1849	IPI00333852	1	0	0	0	0	0	0	1	0	0	0	0	0	3600,FBLN1;
1850	IPI00296537	1	0	0	0	0	0	0	1	0	0	0	0	0	3600,FBLN1;
1851	IPI00889637	1	0	0	0	0	0	0	1	0	0	0	0	0	3600,FBLN1;
1852	IPI00893821	1	0	0	0	0	0	0	1	0	0	0	0	0	3600,FBLN1;
1853	IPI00218803	1	0	0	0	0	0	0	1	0	0	0	0	0	3600,FBLN1;
1854	IPI00556217	1	0	0	0	0	0	0	1	0	0	0	0	0	3603,FBN1;
1855	IPI00328113	1	0	0	0	0	0	0	1	0	0	0	0	0	3603,FBN1;
1856	IPI00965227	2	0	0	0	0	0	1	1	0	0	0	0	0	3604,FBN2;
1857	IPI00930504	2	0	0	0	0	0	1	1	0	0	0	0	0	3604,FBN2;
1858	IPI00966506	2	0	0	0	0	0	1	1	0	0	0	0	0	3604,FBN2;
1859	IPI00969129	2	0	0	0	0	0	1	1	0	0	0	0	0	3604,FBN2;
1860	IPI00019439	2	0	0	0	0	0	1	1	0	0	0	0	0	3604,FBN2;
1861	IPI00073772	2	0	0	0	0	0	1	1	0	0	0	0	0	3606,FBP1;
1862	IPI00644994	2	0	0	0	0	0	1	1	0	0	0	0	0	3606,FBP1;
1863	IPI00018342	1	0	0	0	0	0	0	0	0	0	0	0	1	361,AK1;
1864	IPI00020944	1	0	0	0	0	0	0	0	0	0	1	0	0	3629,FDFT1;
1865	IPI00016568	1	0	0	0	0	0	0	0	0	0	0	0	1	363,AK4;
1866	IPI00026958	1	0	0	0	0	0	0	0	0	0	0	0	1	3642,FDXR;
1867	IPI00871469	3	0	1	0	0	0	1	1	0	0	0	0	0	3661,FGA;
1868	IPI00029717	3	0	1	0	0	0	1	1	0	0	0	0	0	3661,FGA;
1869	IPI00021885	3	0	1	0	0	0	1	1	0	0	0	0	0	3661,FGA;
1870	IPI00298497	2	0	0	0	0	0	1	1	0	0	0	0	0	3662,FGB;
1871	IPI00816687	2	0	0	0	0	0	1	1	0	0	0	0	0	3662,FGB;
1872	IPI00965713	2	0	0	0	0	0	1	1	0	0	0	0	0	3662,FGB;
1873	IPI00878769	2	0	0	0	0	0	1	1	0	0	0	0	0	3662,FGB;
1874	IPI00021891	3	0	1	0	0	0	1	1	0	0	0	0	0	3694,FGG;
1875	IPI00877792	3	0	1	0	0	0	1	1	0	0	0	0	0	3694,FGG;
1876	IPI00411626	3	0	1	0	0	0	1	1	0	0	0	0	0	3694,FGG;
1877	IPI00219713	3	0	1	0	0	0	1	1	0	0	0	0	0	3694,FGG;
1878	IPI00877703	3	0	1	0	0	0	1	1	0	0	0	0	0	3694,FGG;
1879	IPI00877625	3	0	1	0	0	0	1	1	0	0	0	0	0	3694,FGG;
1880	IPI00030075	2	0	0	0	0	0	1	1	0	0	0	0	0	3696,FGL2;
1881	IPI00759715	2	0	0	0	1	0	0	1	0	0	0	0	0	3700,FH;
1882	IPI00296053	2	0	0	0	1	0	0	1	0	0	0	0	0	3700,FH;
1883	IPI00055606	2	0	0	0	0	0	1	1	0	0	0	0	0	3702,FHL1;
1884	IPI00922730	2	0	0	0	0	0	1	1	0	0	0	0	0	3702,FHL1;
1885	IPI00644668	2	0	0	0	0	0	1	1	0	0	0	0	0	3702,FHL1;
1886	IPI00902610	2	0	0	0	0	0	1	1	0	0	0	0	0	3702,FHL1;
1887	IPI00639828	2	0	0	0	0	0	1	1	0	0	0	0	0	3702,FHL1;
1888	IPI00643324	2	0	0	0	0	0	1	1	0	0	0	0	0	3702,FHL1;
1889	IPI00647207	2	0	0	0	0	0	1	1	0	0	0	0	0	3702,FHL1;
1890	IPI00644118	2	0	0	0	0	0	1	1	0	0	0	0	0	3702,FHL1;
1891	IPI00930706	2	0	0	0	0	0	1	1	0	0	0	0	0	3702,FHL1;
1892	IPI00014398	2	0	0	0	0	0	1	1	0	0	0	0	0	3702,FHL1;
1893	IPI00029028	2	0	0	0	0	0	1	1	0	0	0	0	0	3702,FHL1;
1894	IPI00641404	2	0	0	0	0	0	1	1	0	0	0	0	0	3702,FHL1;
1895	IPI00645286	2	0	0	0	0	0	1	1	0	0	0	0	0	3702,FHL1;
1896	IPI00922545	2	0	0	0	0	0	1	1	0	0	0	0	0	3702,FHL1;
1897	IPI00302592	2	0	0	0	0	1	0	1	0	0	0	0	0	3754,FLNA;
1898	IPI00910863	2	0	0	0	0	1	0	1	0	0	0	0	0	3754,FLNA;
1899	IPI00552858	2	0	0	0	0	1	0	1	0	0	0	0	0	3754,FLNA;
1900	IPI00893150	2	0	0	0	0	1	0	1	0	0	0	0	0	3754,FLNA;
1901	IPI00333541	2	0	0	0	0	1	0	1	0	0	0	0	0	3754,FLNA;
1902	IPI00552416	2	0	0	0	0	1	0	1	0	0	0	0	0	3754,FLNA;
1903	IPI00553169	2	0	0	0	0	1	0	1	0	0	0	0	0	3754,FLNA;
1904	IPI00644576	2	0	0	0	0	1	0	1	0	0	0	0	0	3754,FLNA;
1905	IPI00927825	2	0	0	0	0	1	0	1	0	0	0	0	0	3754,FLNA;
1906	IPI00289334	2	0	0	0	0	1	0	1	0	0	0	0	0	3755,FLNB;
1907	IPI00943563	2	0	0	0	0	1	0	1	0	0	0	0	0	3755,FLNB;
1908	IPI00945771	2	0	0	0	0	1	0	1	0	0	0	0	0	3755,FLNB;
1909	IPI00382698	2	0	0	0	0	1	0	1	0	0	0	0	0	3755,FLNB;
1910	IPI00477536	2	0	0	0	0	1	0	1	0	0	0	0	0	3755,FLNB;
1911	IPI00382697	2	0	0	0	0	1	0	1	0	0	0	0	0	3755,FLNB;
1912	IPI00940093	2	0	0	0	0	1	0	1	0	0	0	0	0	3755,FLNB;
1913	IPI00900293	2	0	0	0	0	1	0	1	0	0	0	0	0	3755,FLNB;
1914	IPI00945610	2	0	0	0	0	1	0	1	0	0	0	0	0	3755,FLNB;
1915	IPI00382699	2	0	0	0	0	1	0	1	0	0	0	0	0	3755,FLNB;
1916	IPI00413958	2	0	1	0	0	0	0	1	0	0	0	0	0	3756,FLNC;
1917	IPI00178352	2	0	1	0	0	0	0	1	0	0	0	0	0	3756,FLNC;
1918	IPI00027438	3	0	0	0	0	0	1	1	0	0	1	0	0	3757,FLOT1;
1919	IPI00894525	2	0	0	0	0	0	1	1	0	0	0	0	0	3757,FLOT1;
1920	IPI00793401	2	0	0	0	0	0	1	1	0	0	0	0	0	3757,FLOT1;
1921	IPI00827631	2	0	0	0	0	0	1	1	0	0	0	0	0	3757,FLOT1;
1922	IPI00892615	2	0	0	0	0	0	1	1	0	0	0	0	0	3757,FLOT1;
1923	IPI00892740	2	0	0	0	0	0	1	1	0	0	0	0	0	3757,FLOT1;
1924	IPI00894145	2	0	0	0	0	0	1	1	0	0	0	0	0	3757,FLOT1;
1925	IPI00791583	2	0	0	0	0	0	1	1	0	0	0	0	0	3757,FLOT1;
1926	IPI00893081	2	0	0	0	0	0	1	1	0	0	0	0	0	3757,FLOT1;
1927	IPI00792079	2	0	0	0	0	0	1	1	0	0	0	0	0	3757,FLOT1;
1928	IPI00893832	2	0	0	0	0	0	1	1	0	0	0	0	0	3757,FLOT1;
1929	IPI00892872	2	0	0	0	0	0	1	1	0	0	0	0	0	3757,FLOT1;
1930	IPI00894029	2	0	0	0	0	0	1	1	0	0	0	0	0	3757,FLOT1;
1931	IPI00893347	2	0	0	0	0	0	1	1	0	0	0	0	0	3757,FLOT1;
1932	IPI00893481	2	0	0	0	0	0	1	1	0	0	0	0	0	3757,FLOT1;
1933	IPI00941052	2	0	0	0	0	0	1	1	0	0	0	0	0	3757,FLOT1;
1934	IPI00967236	2	0	0	0	0	0	1	1	0	0	0	0	0	3757,FLOT1;
1935	IPI00789691	2	0	0	0	0	0	1	1	0	0	0	0	0	3757,FLOT1;
1936	IPI00892989	2	0	0	0	0	0	1	1	0	0	0	0	0	3757,FLOT1;
1937	IPI00894385	2	0	0	0	0	0	1	1	0	0	0	0	0	3757,FLOT1;
1938	IPI00795979	1	0	0	0	0	0	0	1	0	0	0	0	0	3758,FLOT2;
1939	IPI00789008	1	0	0	0	0	0	0	1	0	0	0	0	0	3758,FLOT2;
1940	IPI00872619	1	0	0	0	0	0	0	1	0	0	0	0	0	3758,FLOT2;
1941	IPI00922176	3	0	1	0	0	0	1	1	0	0	0	0	0	3771,FMO3;
1942	IPI00329033	3	0	1	0	0	0	1	1	0	0	0	0	0	3771,FMO3;
1943	IPI00022418	3	0	1	0	0	0	0	1	0	0	0	1	0	3778,FN1;
1944	IPI00845263	2	0	1	0	0	0	0	1	0	0	0	0	0	3778,FN1;
1945	IPI00855777	2	0	1	0	0	0	0	1	0	0	0	0	0	3778,FN1;
1946	IPI00855785	2	0	1	0	0	0	0	1	0	0	0	0	0	3778,FN1;
1947	IPI00339225	2	0	1	0	0	0	0	1	0	0	0	0	0	3778,FN1;
1948	IPI00414283	2	0	1	0	0	0	0	1	0	0	0	0	0	3778,FN1;
1949	IPI00339319	2	0	1	0	0	0	0	1	0	0	0	0	0	3778,FN1;
1950	IPI00339223	2	0	1	0	0	0	0	1	0	0	0	0	0	3778,FN1;
1951	IPI00339228	2	0	1	0	0	0	0	1	0	0	0	0	0	3778,FN1;
1952	IPI00339224	2	0	1	0	0	0	0	1	0	0	0	0	0	3778,FN1;
1953	IPI00867588	2	0	1	0	0	0	0	1	0	0	0	0	0	3778,FN1;
1954	IPI00479723	2	0	1	0	0	0	0	1	0	0	0	0	0	3778,FN1;
1955	IPI00922213	2	0	1	0	0	0	0	1	0	0	0	0	0	3778,FN1;
1956	IPI00873210	2	0	1	0	0	0	0	1	0	0	0	0	0	3778,FN1;
1957	IPI00411462	2	0	1	0	0	0	0	1	0	0	0	0	0	3778,FN1;
1958	IPI00339226	2	0	1	0	0	0	0	1	0	0	0	0	0	3778,FN1;
1959	IPI00339227	2	0	1	0	0	0	0	1	0	0	0	0	0	3778,FN1;
1960	IPI00220271	2	0	0	0	0	0	0	1	0	0	0	1	0	380,AKR1A1;
1961	IPI00647702	1	0	0	0	0	0	0	1	0	0	0	0	0	380,AKR1A1;
1962	IPI00413641	2	0	0	0	0	0	0	0	1	0	0	0	1	381,AKR1B1;
1963	IPI00926520	1	0	0	0	0	0	0	0	1	0	0	0	0	381,AKR1B1;
1964	IPI00556258	1	0	0	0	0	0	0	0	1	0	0	0	0	381,AKR1B1;
1965	IPI00105407	3	0	0	0	0	0	1	1	1	0	0	0	0	382,AKR1B10;
1966	IPI00642560	1	0	0	0	0	0	0	0	1	0	0	0	0	384,AKR1C1;
1967	IPI00514814	1	0	0	0	0	0	0	0	1	0	0	0	0	384,AKR1C1;
1968	IPI00029733	1	0	0	0	0	0	0	0	1	0	0	0	0	384,AKR1C1;
1969	IPI00455167	4	0	1	0	0	0	1	1	1	0	0	0	0	385,AKR1C2;
1970	IPI00887673	4	0	1	0	0	0	1	1	1	0	0	0	0	385,AKR1C2;
1971	IPI00005668	4	0	1	0	0	0	1	1	1	0	0	0	0	385,AKR1C2;
1972	IPI00910990	4	0	1	0	0	0	1	1	1	0	0	0	0	385,AKR1C2;
1973	IPI00291483	2	0	1	0	0	0	0	0	1	0	0	0	0	386,AKR1C3;
1974	IPI00289524	2	0	0	0	0	0	1	1	0	0	0	0	0	387,AKR1C4;
1975	IPI00871915	2	0	0	0	0	0	1	1	0	0	0	0	0	387,AKR1C4;
1976	IPI00000885	1	0	0	0	0	0	0	0	0	0	1	0	0	3955,FRK;
1977	IPI00921399	2	0	1	0	0	0	0	1	0	0	0	0	0	3974,FTCD;
1978	IPI00218978	2	0	1	0	0	0	0	1	0	0	0	0	0	3974,FTCD;
1979	IPI00792328	2	0	1	0	0	0	0	1	0	0	0	0	0	3974,FTCD;
1980	IPI00001441	2	0	1	0	0	0	0	1	0	0	0	0	0	3974,FTCD;
1981	IPI00218977	2	0	1	0	0	0	0	1	0	0	0	0	0	3974,FTCD;
1982	IPI00218976	2	0	1	0	0	0	0	1	0	0	0	0	0	3974,FTCD;
1983	IPI00554521	1	0	0	0	0	0	0	0	0	0	0	1	0	3976,FTH1;
1984	IPI00967821	1	0	0	0	0	0	0	1	0	0	0	0	0	3978,ALDH1L1;
1985	IPI00290553	1	0	0	0	0	0	0	1	0	0	0	0	0	3978,ALDH1L1;
1986	IPI00966217	1	0	0	0	0	0	0	1	0	0	0	0	0	3978,ALDH1L1;
1987	IPI00793673	1	0	0	0	0	0	0	1	0	0	0	0	0	3978,ALDH1L1;
1988	IPI00947516	1	0	0	0	0	0	0	1	0	0	0	0	0	3978,ALDH1L1;
1989	IPI00792950	1	0	0	0	0	0	0	1	0	0	0	0	0	3978,ALDH1L1;
1990	IPI00915423	1	0	0	0	0	0	0	1	0	0	0	0	0	3978,ALDH1L1;
1991	IPI00945327	1	0	0	0	0	0	0	1	0	0	0	0	0	3978,ALDH1L1;
1992	IPI00947009	1	0	0	0	0	0	0	1	0	0	0	0	0	3978,ALDH1L1;
1993	IPI00158280	1	0	0	0	0	0	0	1	0	0	0	0	0	3978,ALDH1L1;
1994	IPI00022434	4	0	1	0	0	0	1	1	0	0	0	1	0	399,ALB;
1995	IPI00216773	3	0	1	0	0	0	1	1	0	0	0	0	0	399,ALB;
1996	IPI00384697	3	0	1	0	0	0	1	1	0	0	0	0	0	399,ALB;
1997	IPI00965913	3	0	1	0	0	0	1	1	0	0	0	0	0	399,ALB;
1998	IPI00965074	3	0	1	0	0	0	1	1	0	0	0	0	0	399,ALB;
1999	IPI00953582	3	0	1	0	0	0	1	1	0	0	0	0	0	399,ALB;
[truncated: 1,354 more rows]

## Sheet: Sheet5
	1	2	3	4	5	6	7	8	9	10	11	12	13	14	15
	Symbol	ID	SUM	ICAT_01	ICAT_02	ITRAQ_01	ITRAQ_03	ITRAQ_04	ITRAQ_05b	ITRAQ_05c	SILAC_01	SILAC_02_a	SILAC_02_b	SILAC_03	SILAC_04
2255	1	A1BG	1	0	0	0	0	0	0	1	0	0	0	0	0
2256	1	A1BG	1	0	0	0	0	0	0	1	0	0	0	0	0
2257	1	A1BG	1	0	0	0	0	0	0	1	0	0	0	0	0
2733	2	A2M	2	0	0	0	0	0	0	1	0	0	0	1	0
2734	2	A2M	1	0	0	0	0	0	0	1	0	0	0	0	0
2735	2	A2M	1	0	0	0	0	0	0	1	0	0	0	0	0
815	12	SERPINA3	3	0	0	0	0	0	1	1	0	0	0	1	0
816	12	SERPINA3	2	0	0	0	0	0	1	1	0	0	0	0	0
817	12	SERPINA3	2	0	0	0	0	0	1	1	0	0	0	0	0
957	13	AADAC	1	0	0	0	0	0	0	0	0	0	1	0	0
1139	16	AARS	1	0	0	0	0	0	0	0	0	0	0	1	0
1323	18	ABAT	1	0	0	0	0	0	0	1	0	0	0	0	0
2990	30	ACAA1	2	0	0	0	0	0	1	1	0	0	0	0	0
2991	30	ACAA1	2	0	0	0	0	0	1	1	0	0	0	0	0
2992	30	ACAA1	2	0	0	0	0	0	1	1	0	0	0	0	0
2993	30	ACAA1	2	0	0	0	0	0	1	1	0	0	0	0	0
2994	30	ACAA1	2	0	0	0	0	0	1	1	0	0	0	0	0
2995	30	ACAA1	2	0	0	0	0	0	1	1	0	0	0	0	0
2996	30	ACAA1	2	0	0	0	0	0	1	1	0	0	0	0	0
2997	30	ACAA1	2	0	0	0	0	0	1	1	0	0	0	0	0
3099	34	ACADM	1	0	0	0	0	0	0	1	0	0	0	0	0
3100	34	ACADM	1	0	0	0	0	0	0	1	0	0	0	0	0
3101	34	ACADM	1	0	0	0	0	0	0	1	0	0	0	0	0
3148	36	ACADSB	1	0	0	0	0	0	0	1	0	0	0	0	0
3149	36	ACADSB	1	0	0	0	0	0	0	1	0	0	0	0	0
3154	37	ACADVL	3	0	0	0	0	0	0	1	0	0	1	1	0
3155	37	ACADVL	1	0	0	0	0	0	0	1	0	0	0	0	0
3156	37	ACADVL	1	0	0	0	0	0	0	1	0	0	0	0	0
3157	37	ACADVL	1	0	0	0	0	0	0	1	0	0	0	0	0
3158	37	ACADVL	1	0	0	0	0	0	0	1	0	0	0	0	0
3191	38	ACAT1	3	0	1	0	0	0	0	1	0	0	0	0	1
3192	38	ACAT1	2	0	1	0	0	0	0	1	0	0	0	0	0
3224	39	ACAT2	2	0	0	0	0	0	0	0	0	0	0	1	1
285	47	ACLY	2	0	0	0	0	0	0	0	0	0	0	1	1
295	48	ACO1	2	0	0	0	0	0	1	1	0	0	0	0	0
296	48	ACO1	2	0	0	0	0	0	1	1	0	0	0	0	0
297	48	ACO1	2	0	0	0	0	0	1	1	0	0	0	0	0
322	50	ACO2	1	0	0	0	0	0	0	1	0	0	0	0	0
323	50	ACO2	1	0	0	0	0	0	0	1	0	0	0	0	0
324	50	ACO2	1	0	0	0	0	0	0	1	0	0	0	0	0
325	50	ACO2	1	0	0	0	0	0	0	1	0	0	0	0	0
409	52	ACP1	1	0	0	0	0	0	0	0	0	0	0	1	0
589	60	ACTB	2	0	1	0	0	0	0	1	0	0	0	0	0
590	60	ACTB	2	0	1	0	0	0	0	0	0	0	1	0	0
591	60	ACTB	1	0	1	0	0	0	0	0	0	0	0	0	0
592	60	ACTB	1	0	1	0	0	0	0	0	0	0	0	0	0
593	60	ACTB	1	0	1	0	0	0	0	0	0	0	0	0	0
594	60	ACTB	1	0	1	0	0	0	0	0	0	0	0	0	0
595	60	ACTB	1	0	1	0	0	0	0	0	0	0	0	0	0
596	60	ACTB	1	0	1	0	0	0	0	0	0	0	0	0	0
696	70	ACTC1	1	0	0	0	0	0	0	1	0	0	0	0	0
697	70	ACTC1	1	0	0	0	0	0	0	1	0	0	0	0	0
597	71	ACTG1	1	0	1	0	0	0	0	0	0	0	0	0	0
704	71	ACTG1	1	0	0	0	0	0	0	1	0	0	0	0	0
705	71	ACTG1	1	0	0	0	0	0	0	1	0	0	0	0	0
876	81	ACTN4	1	0	0	0	0	0	0	1	0	0	0	0	0
877	81	ACTN4	1	0	0	0	0	0	0	1	0	0	0	0	0
878	81	ACTN4	1	0	0	0	0	0	0	1	0	0	0	0	0
879	81	ACTN4	1	0	0	0	0	0	0	1	0	0	0	0	0
880	81	ACTN4	1	0	0	0	0	0	0	1	0	0	0	0	0
1348	86	ACTL6A	1	0	1	0	0	0	0	0	0	0	0	0	0
1349	86	ACTL6A	1	0	1	0	0	0	0	0	0	0	0	0	0
1350	86	ACTL6A	1	0	1	0	0	0	0	0	0	0	0	0	0
1351	86	ACTL6A	1	0	1	0	0	0	0	0	0	0	0	0	0
860	87	ACTN1	2	0	0	0	0	0	0	1	0	0	0	1	0
861	87	ACTN1	1	0	0	0	0	0	0	1	0	0	0	0	0
862	87	ACTN1	1	0	0	0	0	0	0	1	0	0	0	0	0
863	87	ACTN1	1	0	0	0	0	0	0	1	0	0	0	0	0
1020	95	ACY1	3	0	0	0	0	0	1	1	1	0	0	0	0
1021	95	ACY1	3	0	0	0	0	0	1	1	1	0	0	0	0
1022	95	ACY1	3	0	0	0	0	0	1	1	1	0	0	0	0
1023	95	ACY1	3	0	0	0	0	0	1	1	1	0	0	0	0
1024	95	ACY1	3	0	0	0	0	0	1	1	1	0	0	0	0
1025	95	ACY1	3	0	0	0	0	0	1	1	1	0	0	0	0
1418	124	ADH1A	1	0	1	0	0	0	0	0	0	0	0	0	0
1421	125	ADH1B	3	0	1	0	0	0	1	1	0	0	0	0	0
1422	125	ADH1B	3	0	1	0	0	0	1	1	0	0	0	0	0
1423	125	ADH1B	3	0	1	0	0	0	1	1	0	0	0	0	0
1432	126	ADH1C	3	0	0	0	0	0	1	1	0	0	0	1	0
1434	127	ADH4	3	0	1	0	0	0	1	1	0	0	0	0	0
1435	127	ADH4	3	0	1	0	0	0	1	1	0	0	0	0	0
1436	127	ADH4	3	0	1	0	0	0	1	1	0	0	0	0	0
1437	127	ADH4	3	0	1	0	0	0	1	1	0	0	0	0	0
1438	127	ADH4	3	0	1	0	0	0	1	1	0	0	0	0	0
1439	127	ADH4	3	0	1	0	0	0	1	1	0	0	0	0	0
1450	128	ADH5	1	0	0	0	0	0	0	1	0	0	0	0	0
1451	128	ADH5	1	0	0	0	0	0	0	1	0	0	0	0	0
1452	128	ADH5	1	0	0	0	0	0	0	1	0	0	0	0	0
1453	128	ADH5	1	0	0	0	0	0	0	1	0	0	0	0	0
1454	128	ADH5	1	0	0	0	0	0	0	1	0	0	0	0	0
1524	142	PARP1	1	0	0	0	0	0	0	1	0	0	0	0	0
1525	142	PARP1	1	0	0	0	0	0	0	1	0	0	0	0	0
1526	142	PARP1	1	0	0	0	0	0	0	1	0	0	0	0	0
2435	161	AP2A2	1	0	0	0	0	0	0	1	0	0	0	0	0
2436	161	AP2A2	1	0	0	0	0	0	0	1	0	0	0	0	0
2437	161	AP2A2	1	0	0	0	0	0	0	1	0	0	0	0	0
2438	161	AP2A2	1	0	0	0	0	0	0	1	0	0	0	0	0
2439	161	AP2A2	1	0	0	0	0	0	0	1	0	0	0	0	0
2440	161	AP2A2	1	0	0	0	0	0	0	1	0	0	0	0	0
2441	163	AP2B1	1	0	0	0	0	0	0	1	0	0	0	0	0
2442	163	AP2B1	1	0	0	0	0	0	0	1	0	0	0	0	0
2443	163	AP2B1	1	0	0	0	0	0	0	1	0	0	0	0	0
2444	163	AP2B1	1	0	0	0	0	0	0	1	0	0	0	0	0
1701	173	AFM	0	0	0	0	0	0	0	0	0	0	0	0	0
1702	174	AFP	1	0	0	0	0	0	0	0	0	0	0	0	1
1708	178	AGL	1	0	0	0	0	0	0	1	0	0	0	0	0
1709	178	AGL	1	0	0	0	0	0	0	1	0	0	0	0	0
1710	178	AGL	1	0	0	0	0	0	0	1	0	0	0	0	0
1768	183	AGT	1	0	0	0	0	0	0	1	0	0	0	0	0
1769	183	AGT	1	0	0	0	0	0	0	1	0	0	0	0	0
1798	189	AGXT	3	0	1	0	0	0	1	1	0	0	0	0	0
1800	191	AHCY	2	1	0	0	0	0	0	1	0	0	0	0	0
1801	191	AHCY	1	0	0	0	0	0	0	1	0	0	0	0	0
1814	197	AHSG	2	0	0	0	0	0	1	1	0	0	0	0	0
1815	197	AHSG	2	0	0	0	0	0	1	1	0	0	0	0	0
1863	203	AK1	1	0	0	0	0	0	0	0	0	0	0	0	1
1865	205	AK4	1	0	0	0	0	0	0	0	0	0	0	0	1
1994	213	ALB	4	0	1	0	0	0	1	1	0	0	0	1	0
1995	213	ALB	3	0	1	0	0	0	1	1	0	0	0	0	0
1996	213	ALB	3	0	1	0	0	0	1	1	0	0	0	0	0
1997	213	ALB	3	0	1	0	0	0	1	1	0	0	0	0	0
1998	213	ALB	3	0	1	0	0	0	1	1	0	0	0	0	0
1999	213	ALB	3	0	1	0	0	0	1	1	0	0	0	0	0
2000	213	ALB	3	0	1	0	0	0	1	1	0	0	0	0	0
2001	213	ALB	3	0	1	0	0	0	1	1	0	0	0	0	0
2002	213	ALB	3	0	1	0	0	0	1	1	0	0	0	0	0
2003	213	ALB	3	0	1	0	0	0	1	1	0	0	0	0	0
2004	213	ALB	3	0	1	0	0	0	1	1	0	0	0	0	0
2005	213	ALB	3	0	1	0	0	0	1	1	0	0	0	0	0
2007	214	ALCAM	1	0	0	0	0	0	0	0	0	0	0	1	0
2009	216	ALDH1A1	2	0	0	0	0	0	1	1	0	0	0	0	0
2010	216	ALDH1A1	2	0	0	0	0	0	1	1	0	0	0	0	0
2011	216	ALDH1A1	2	0	0	0	0	0	1	1	0	0	0	0	0
2012	216	ALDH1A1	2	0	0	0	0	0	1	1	0	0	0	0	0
2013	216	ALDH1A1	2	0	0	0	0	0	1	1	0	0	0	0	0
2018	217	ALDH2	2	0	0	0	0	0	1	1	0	0	0	0	0
2019	217	ALDH2	2	0	0	0	0	0	1	1	0	0	0	0	0
2029	219	ALDH1B1	1	0	0	0	0	0	0	1	0	0	0	0	0
2030	223	ALDH9A1	1	0	0	0	0	0	0	1	0	0	0	0	0
2015	224	ALDH3A2	3	0	1	0	0	0	1	1	0	0	0	0	0
2016	224	ALDH3A2	3	0	1	0	0	0	1	1	0	0	0	0	0
2017	224	ALDH3A2	3	0	1	0	0	0	1	1	0	0	0	0	0
2035	226	ALDOA	1	0	0	0	0	0	0	1	0	0	0	0	0
2036	226	ALDOA	1	0	0	0	0	0	0	1	0	0	0	0	0
2044	229	ALDOB	3	0	1	0	0	0	1	1	0	0	0	0	0
2045	229	ALDOB	3	0	1	0	0	0	1	1	0	0	0	0	0
2046	229	ALDOB	3	0	1	0	0	0	1	1	0	0	0	0	0
2051	230	ALDOC	1	0	0	0	0	0	0	0	0	0	0	0	1
1962	231	AKR1B1	2	0	0	0	0	0	0	0	1	0	0	0	1
1963	231	AKR1B1	1	0	0	0	0	0	0	0	1	0	0	0	0
1964	231	AKR1B1	1	0	0	0	0	0	0	0	1	0	0	0	0
2152	259	AMBP	1	0	0	0	0	0	0	1	0	0	0	0	0
2258	290	ANPEP	1	0	0	0	0	0	0	0	0	0	0	1	0
208	292	SLC25A5	2	0	0	0	0	0	0	1	0	0	1	0	0
2386	301	ANXA1	2	0	0	0	0	0	0	1	1	0	0	0	0
2387	301	ANXA1	2	0	0	0	0	0	0	1	1	0	0	0	0
2388	301	ANXA1	2	0	0	0	0	0	0	1	1	0	0	0	0
2389	301	ANXA1	2	0	0	0	0	0	0	1	1	0	0	0	0
2391	302	ANXA2	2	0	0	0	0	1	0	1	0	0	0	0	0
2392	302	ANXA2	2	0	0	0	0	1	0	1	0	0	0	0	0
2393	302	ANXA2	2	0	0	0	0	1	0	1	0	0	0	0	0
2394	302	ANXA2	2	0	0	0	0	1	0	1	0	0	0	0	0
2412	306	ANXA3	1	0	0	0	0	0	0	0	1	0	0	0	0
2413	306	ANXA3	1	0	0	0	0	0	0	0	1	0	0	0	0
2414	306	ANXA3	1	0	0	0	0	0	0	0	1	0	0	0	0
2415	306	ANXA3	1	0	0	0	0	0	0	0	1	0	0	0	0
2416	306	ANXA3	1	0	0	0	0	0	0	0	1	0	0	0	0
2417	306	ANXA3	1	0	0	0	0	0	0	0	1	0	0	0	0
2419	307	ANXA4	2	0	0	0	0	0	0	1	1	0	0	0	0
2420	307	ANXA4	2	0	0	0	0	0	0	1	1	0	0	0	0
2421	308	ANXA5	3	0	0	0	0	0	0	1	1	0	0	1	0
2422	308	ANXA5	2	0	0	0	0	0	0	1	1	0	0	0	0
2423	308	ANXA5	2	0	0	0	0	0	0	1	1	0	0	0	0
2424	308	ANXA5	2	0	0	0	0	0	0	1	1	0	0	0	0
2425	308	ANXA5	2	0	0	0	0	0	0	1	1	0	0	0	0
2426	308	ANXA5	2	0	0	0	0	0	0	1	1	0	0	0	0
2427	309	ANXA6	2	0	0	0	0	0	0	1	1	0	0	0	0
2428	309	ANXA6	2	0	0	0	0	0	0	1	1	0	0	0	0
2429	309	ANXA6	2	0	0	0	0	0	0	1	1	0	0	0	0
2430	310	ANXA7	1	0	0	0	0	0	0	1	0	0	0	0	0
2431	310	ANXA7	1	0	0	0	0	0	0	1	0	0	0	0	0
2432	310	ANXA7	1	0	0	0	0	0	0	1	0	0	0	0	0
2446	328	APEX1	1	0	1	0	0	0	0	0	0	0	0	0	0
2447	328	APEX1	1	0	1	0	0	0	0	0	0	0	0	0	0
2450	335	APOA1	2	0	0	0	0	0	1	1	0	0	0	0	0
2451	335	APOA1	2	0	0	0	0	0	1	1	0	0	0	0	0
2452	336	APOA2	2	0	0	0	0	0	1	1	0	0	0	0	0
2453	336	APOA2	2	0	0	0	0	0	1	1	0	0	0	0	0
2454	337	APOA4	1	0	0	0	0	0	0	1	0	0	0	0	0
2455	338	APOB	1	0	0	0	0	0	0	1	0	0	0	0	0
2456	338	APOB	1	0	0	0	0	0	0	1	0	0	0	0	0
2476	345	APOC3	1	0	0	0	0	0	0	1	0	0	0	0	0
2477	345	APOC3	1	0	0	0	0	0	0	1	0	0	0	0	0
2478	345	APOC3	1	0	0	0	0	0	0	1	0	0	0	0	0
2481	347	APOD	0	0	0	0	0	0	0	0	0	0	0	0	0
2482	348	APOE	1	0	0	0	0	0	0	1	0	0	0	0	0
2483	348	APOE	1	0	0	0	0	0	0	1	0	0	0	0	0
2484	348	APOE	1	0	0	0	0	0	0	1	0	0	0	0	0
2485	348	APOE	1	0	0	0	0	0	0	1	0	0	0	0	0
2506	350	APOH	0	0	0	0	0	0	0	0	0	0	0	0	0
2602	372	ARCN1	1	0	0	0	0	0	0	0	0	0	0	0	1
2614	375	ARF1	1	0	0	0	0	0	0	1	0	0	0	0	0
2615	375	ARF1	1	0	0	0	0	0	0	1	0	0	0	0	0
2616	375	ARF1	1	0	0	0	0	0	0	1	0	0	0	0	0
2639	382	ARF6	1	0	0	0	0	0	0	1	0	0	0	0	0
2640	383	ARG1	2	0	0	0	0	0	1	1	0	0	0	0	0
2641	383	ARG1	2	0	0	0	0	0	1	1	0	0	0	0	0
2642	383	ARG1	2	0	0	0	0	0	1	1	0	0	0	0	0
2680	391	RHOG	1	0	0	0	0	0	0	0	0	0	1	0	0
2683	392	ARHGAP1	1	0	0	0	0	0	0	1	0	0	0	0	0
2684	392	ARHGAP1	1	0	0	0	0	0	0	1	0	0	0	0	0
2689	396	ARHGDIA	1	0	0	0	0	0	0	1	0	0	0	0	0
2690	396	ARHGDIA	1	0	0	0	0	0	0	1	0	0	0	0	0
2691	396	ARHGDIA	1	0	0	0	0	0	0	1	0	0	0	0	0
2692	396	ARHGDIA	1	0	0	0	0	0	0	1	0	0	0	0	0
2693	396	ARHGDIA	1	0	0	0	0	0	0	1	0	0	0	0	0
2694	397	ARHGDIB	1	0	0	0	0	0	0	1	0	0	0	0	0
2695	397	ARHGDIB	1	0	0	0	0	0	0	1	0	0	0	0	0
2696	397	ARHGDIB	1	0	0	0	0	0	0	1	0	0	0	0	0
2697	397	ARHGDIB	1	0	0	0	0	0	0	1	0	0	0	0	0
2698	397	ARHGDIB	1	0	0	0	0	0	0	1	0	0	0	0	0
2745	415	ARSE	1	0	0	0	0	0	0	0	0	0	1	0	0
2759	427	ASAH1	1	0	0	0	0	0	0	0	0	0	1	0	0
2760	427	ASAH1	1	0	0	0	0	0	0	0	0	0	0	1	0
2770	435	ASL	1	0	0	0	0	0	0	1	0	0	0	0	0
2771	435	ASL	1	0	0	0	0	0	0	1	0	0	0	0	0
2772	435	ASL	1	0	0	0	0	0	0	1	0	0	0	0	0
2773	435	ASL	1	0	0	0	0	0	0	1	0	0	0	0	0
2815	445	ASS1	3	0	1	0	0	0	1	1	0	0	0	0	0
2816	445	ASS1	3	0	1	0	0	0	1	1	0	0	0	0	0
2817	445	ASS1	3	0	1	0	0	0	1	1	0	0	0	0	0
2818	445	ASS1	3	0	1	0	0	0	1	1	0	0	0	0	0
2819	445	ASS1	3	0	1	0	0	0	1	1	0	0	0	0	0
2887	462	SERPINC1	0	0	0	0	0	0	0	0	0	0	0	0	0
2925	471	ATIC	2	0	0	0	0	0	0	1	0	0	0	1	0
2926	471	ATIC	1	0	0	0	0	0	0	1	0	0	0	0	0
2927	471	ATIC	1	0	0	0	0	0	0	1	0	0	0	0	0
2928	471	ATIC	1	0	0	0	0	0	0	1	0	0	0	0	0
2929	471	ATIC	1	0	0	0	0	0	0	1	0	0	0	0	0
2930	471	ATIC	1	0	0	0	0	0	0	1	0	0	0	0	0
2931	471	ATIC	1	0	0	0	0	0	0	1	0	0	0	0	0
2932	471	ATIC	1	0	0	0	0	0	0	1	0	0	0	0	0
2933	475	ATOX1	2	0	0	0	0	0	1	1	0	0	0	0	0
2935	476	ATP1A1	2	0	0	0	0	0	0	1	0	0	0	0	1
2936	476	ATP1A1	1	0	0	0	0	0	0	1	0	0	0	0	0
2937	476	ATP1A1	1	0	0	0	0	0	0	1	0	0	0	0	0
2938	476	ATP1A1	1	0	0	0	0	0	0	1	0	0	0	0	0
2939	476	ATP1A1	1	0	0	0	0	0	0	1	0	0	0	0	0
2941	481	ATP1B1	1	0	0	0	0	0	0	1	0	0	0	0	0
2942	481	ATP1B1	1	0	0	0	0	0	0	1	0	0	0	0	0
2956	488	ATP2A2	3	0	0	0	0	0	0	1	0	1	1	0	0
2957	488	ATP2A2	1	0	0	0	0	0	0	1	0	0	0	0	0
2958	488	ATP2A2	1	0	0	0	0	0	0	1	0	0	0	0	0
2959	488	ATP2A2	1	0	0	0	0	0	0	1	0	0	0	0	0
2960	488	ATP2A2	1	0	0	0	0	0	0	1	0	0	0	0	0
2981	493	ATP2B4	1	0	0	0	0	0	0	1	0	0	0	0	0
2982	493	ATP2B4	1	0	0	0	0	0	0	1	0	0	0	0	0
2983	493	ATP2B4	1	0	0	0	0	0	0	1	0	0	0	0	0
2984	493	ATP2B4	1	0	0	0	0	0	0	1	0	0	0	0	0
2985	493	ATP2B4	1	0	0	0	0	0	0	1	0	0	0	0	0
2986	493	ATP2B4	1	0	0	0	0	0	0	1	0	0	0	0	0
2987	493	ATP2B4	1	0	0	0	0	0	0	1	0	0	0	0	0
2988	493	ATP2B4	1	0	0	0	0	0	0	1	0	0	0	0	0
2989	493	ATP2B4	1	0	0	0	0	0	0	1	0	0	0	0	0
2998	498	ATP5A1	3	0	1	0	0	0	0	1	0	0	1	0	0
2999	498	ATP5A1	2	0	1	0	0	0	0	1	0	0	0	0	0
3000	498	ATP5A1	2	0	1	0	0	0	0	1	0	0	0	0	0
3001	498	ATP5A1	2	0	1	0	0	0	0	1	0	0	0	0	0
3002	498	ATP5A1	2	0	1	0	0	0	0	1	0	0	0	0	0
3004	506	ATP5B	3	0	0	0	0	0	0	1	1	0	1	0	0
3005	506	ATP5B	2	0	0	0	0	0	0	1	1	0	0	0	0
3006	506	ATP5B	2	0	0	0	0	0	0	1	1	0	0	0	0
3007	513	ATP5D	1	0	0	0	0	0	0	1	0	0	0	0	0
3008	515	ATP5F1	2	0	0	0	0	0	0	1	0	0	1	0	0
3009	515	ATP5F1	1	0	0	0	0	0	0	1	0	0	0	0	0
3020	526	ATP6V1B2	1	0	0	0	0	0	0	1	0	0	0	0	0
3021	526	ATP6V1B2	1	0	0	0	0	0	0	1	0	0	0	0	0
3022	526	ATP6V1B2	1	0	0	0	0	0	0	1	0	0	0	0	0
3027	528	ATP6V1C1	1	0	0	0	0	0	0	0	0	0	1	0	0
3013	539	ATP5O	2	0	0	0	0	0	0	1	0	0	1	0	0
3014	539	ATP5O	1	0	0	0	0	0	0	1	0	0	0	0	0
3015	539	ATP5O	1	0	0	0	0	0	0	1	0	0	0	0	0
3016	539	ATP5O	1	0	0	0	0	0	0	1	0	0	0	0	0
3017	539	ATP5O	1	0	0	0	0	0	0	1	0	0	0	0	0
3109	550	AUP1	1	0	0	0	0	0	0	0	0	0	1	0	0
3150	567	B2M	3	1	0	0	0	0	0	1	0	0	0	1	0
3151	567	B2M	1	0	0	0	0	0	0	1	0	0	0	0	0
3152	567	B2M	1	0	0	0	0	0	0	1	0	0	0	0	0
3153	567	B2M	1	0	0	0	0	0	0	1	0	0	0	0	0
3200	570	BAAT	1	0	0	0	0	0	0	1	0	0	0	0	0
3274	581	BAX	1	0	0	0	0	0	0	0	0	0	1	0	0
3275	581	BAX	1	0	0	0	0	0	0	0	0	0	0	0	1
1634	582	BBS1	1	0	0	0	0	0	0	1	0	0	0	0	0
1635	582	BBS1	1	0	0	0	0	0	0	1	0	0	0	0	0
3285	582	BBS1	1	0	0	0	0	0	0	1	0	0	0	0	0
3286	582	BBS1	1	0	0	0	0	0	0	1	0	0	0	0	0
3287	582	BBS1	1	0	0	0	0	0	0	1	0	0	0	0	0
3288	582	BBS1	1	0	0	0	0	0	0	1	0	0	0	0	0
3289	582	BBS1	1	0	0	0	0	0	0	1	0	0	0	0	0
3290	582	BBS1	1	0	0	0	0	0	0	1	0	0	0	0	0
3291	582	BBS1	1	0	0	0	0	0	0	1	0	0	0	0	0
4	622	BDH1	2	0	0	0	0	0	1	1	0	0	0	0	0
5	622	BDH1	2	0	0	0	0	0	1	1	0	0	0	0	0
6	622	BDH1	2	0	0	0	0	0	1	1	0	0	0	0	0
7	622	BDH1	2	0	0	0	0	0	1	1	0	0	0	0	0
8	622	BDH1	2	0	0	0	0	0	1	1	0	0	0	0	0
9	622	BDH1	2	0	0	0	0	0	1	1	0	0	0	0	0
10	622	BDH1	2	0	0	0	0	0	1	1	0	0	0	0	0
11	622	BDH1	2	0	0	0	0	0	1	1	0	0	0	0	0
52	629	CFB	3	0	1	0	0	0	1	1	0	0	0	0	0
53	629	CFB	3	0	1	0	0	0	1	1	0	0	0	0	0
54	629	CFB	3	0	1	0	0	0	1	1	0	0	0	0	0
111	633	BGN	1	0	0	0	0	0	0	1	0	0	0	0	0
112	633	BGN	1	0	0	0	0	0	0	1	0	0	0	0	0
113	633	BGN	1	0	0	0	0	0	0	1	0	0	0	0	0
114	633	BGN	1	0	0	0	0	0	0	1	0	0	0	0	0
115	633	BGN	1	0	0	0	0	0	0	1	0	0	0	0	0
116	633	BGN	1	0	0	0	0	0	0	1	0	0	0	0	0
1039	634	CEACAM1	1	0	0	0	0	0	0	0	0	0	1	0	0
128	635	BHMT	1	0	0	0	0	0	0	1	0	0	0	0	0
129	635	BHMT	1	0	0	0	0	0	0	1	0	0	0	0	0
130	635	BHMT	1	0	0	0	0	0	0	1	0	0	0	0	0
138	637	BID	1	0	0	0	0	0	0	1	0	0	0	0	0
139	637	BID	1	0	0	0	0	0	0	1	0	0	0	0	0
140	637	BID	1	0	0	0	0	0	0	1	0	0	0	0	0
141	637	BID	1	0	0	0	0	0	0	1	0	0	0	0	0
157	645	BLVRB	1	0	0	0	0	0	0	1	0	0	0	0	0
228	682	BSG	1	0	0	0	0	0	0	0	0	0	1	0	0
235	684	BST2	2	0	0	0	0	0	1	1	0	0	0	0	0
236	684	BST2	2	0	0	0	0	0	1	1	0	0	0	0	0
281	701	BUB1B	1	0	1	0	0	0	0	0	0	0	0	0	0
282	701	BUB1B	1	0	1	0	0	0	0	0	0	0	0	0	0
283	701	BUB1B	1	0	1	0	0	0	0	0	0	0	0	0	0
284	701	BUB1B	1	0	1	0	0	0	0	0	0	0	0	0	0
425	708	C1QBP	2	0	0	0	0	0	0	0	1	0	1	0	0
426	708	C1QBP	1	0	0	0	0	0	0	0	1	0	0	0	0
410	710	SERPING1	0	0	0	0	0	0	0	0	0	0	0	0	0
411	710	SERPING1	0	0	0	0	0	0	0	0	0	0	0	0	0
451	717	C2	3	0	1	0	0	0	1	1	0	0	0	0	0
452	717	C2	0	0	0	0	0	0	0	0	0	0	0	0	0
587	718	C3	1	0	0	0	0	0	0	1	0	0	0	0	0
588	718	C3	1	0	0	0	0	0	0	1	0	0	0	0	0
605	720	C4A	1	0	0	0	0	0	0	1	0	0	0	0	0
606	720	C4A	1	0	0	0	0	0	0	1	0	0	0	0	0
607	720	C4A	0	0	0	0	0	0	0	0	0	0	0	0	0
608	721	C4B	0	0	0	0	0	0	0	0	0	0	0	0	0
631	735	C9	2	0	0	0	0	0	1	1	0	0	0	0	0
305	740	MRPL49	1	0	0	0	0	0	0	0	0	0	1	0	0
688	788	SLC25A20	1	0	0	0	0	0	0	0	0	0	1	0	0
690	790	CAD	1	0	0	0	0	0	0	0	0	0	0	0	1
702	794	CALB2	1	0	0	0	0	0	0	0	0	0	0	1	0
706	800	CALD1	1	0	0	0	0	0	0	1	0	0	0	0	0
707	800	CALD1	1	0	0	0	0	0	0	1	0	0	0	0	0
708	800	CALD1	1	0	0	0	0	0	0	1	0	0	0	0	0
709	800	CALD1	1	0	0	0	0	0	0	1	0	0	0	0	0
710	800	CALD1	1	0	0	0	0	0	0	1	0	0	0	0	0
711	800	CALD1	1	0	0	0	0	0	0	1	0	0	0	0	0
712	800	CALD1	1	0	0	0	0	0	0	1	0	0	0	0	0
713	800	CALD1	1	0	0	0	0	0	0	1	0	0	0	0	0
714	800	CALD1	1	0	0	0	0	0	0	1	0	0	0	0	0
715	800	CALD1	1	0	0	0	0	0	0	1	0	0	0	0	0
716	800	CALD1	1	0	0	0	0	0	0	1	0	0	0	0	0
717	800	CALD1	1	0	0	0	0	0	0	1	0	0	0	0	0
718	808	CALM3	1	0	0	0	0	0	0	1	0	0	0	0	0
719	808	CALM3	1	0	0	0	0	0	0	1	0	0	0	0	0
720	808	CALM3	1	0	0	0	0	0	0	1	0	0	0	0	0
730	811	CALR	3	0	0	0	1	0	0	1	0	0	0	1	0
733	813	CALU	2	0	0	0	0	0	1	1	0	0	0	0	0
734	813	CALU	2	0	0	0	0	0	1	1	0	0	0	0	0
735	813	CALU	2	0	0	0	0	0	1	1	0	0	0	0	0
736	813	CALU	2	0	0	0	0	0	1	1	0	0	0	0	0
739	821	CANX	2	0	0	0	0	0	0	1	0	0	1	0	0
740	821	CANX	1	0	0	0	0	0	0	1	0	0	0	0	0
741	821	CANX	1	0	0	0	0	0	0	1	0	0	0	0	0
742	821	CANX	1	0	0	0	0	0	0	1	0	0	0	0	0
743	821	CANX	1	0	0	0	0	0	0	1	0	0	0	0	0
744	821	CANX	1	0	0	0	0	0	0	1	0	0	0	0	0
745	821	CANX	1	0	0	0	0	0	0	1	0	0	0	0	0
746	821	CANX	1	0	0	0	0	0	0	1	0	0	0	0	0
747	821	CANX	1	0	0	0	0	0	0	1	0	0	0	0	0
748	821	CANX	1	0	0	0	0	0	0	1	0	0	0	0	0
749	821	CANX	1	0	0	0	0	0	0	1	0	0	0	0	0
750	821	CANX	1	0	0	0	0	0	0	1	0	0	0	0	0
751	821	CANX	1	0	0	0	0	0	0	1	0	0	0	0	0
752	821	CANX	1	0	0	0	0	0	0	1	0	0	0	0	0
753	821	CANX	1	0	0	0	0	0	0	1	0	0	0	0	0
754	821	CANX	1	0	0	0	0	0	0	1	0	0	0	0	0
755	821	CANX	1	0	0	0	0	0	0	1	0	0	0	0	0
756	821	CANX	1	0	0	0	0	0	0	1	0	0	0	0	0
757	821	CANX	1	0	0	0	0	0	0	1	0	0	0	0	0
758	823	CAPN1	1	0	1	0	0	0	0	0	0	0	0	0	0
759	823	CAPN1	1	0	1	0	0	0	0	0	0	0	0	0	0
760	824	CAPN2	1	0	0	0	0	0	0	0	0	0	0	0	1
761	826	CAPNS1	2	0	0	0	0	0	0	1	1	0	0	0	0
764	829	CAPZA1	1	0	0	0	0	0	0	1	0	0	0	0	0
772	831	CAST	1	0	0	0	0	0	0	0	0	0	0	1	0
773	847	CAT	2	0	0	0	0	0	1	1	0	0	0	0	0
774	857	CAV1	1	0	0	0	0	0	0	1	0	0	0	0	0
775	857	CAV1	1	0	0	0	0	0	0	1	0	0	0	0	0
776	857	CAV1	1	0	0	0	0	0	0	1	0	0	0	0	0
777	857	CAV1	1	0	0	0	0	0	0	1	0	0	0	0	0
778	857	CAV1	1	0	0	0	0	0	0	1	0	0	0	0	0
779	857	CAV1	1	0	0	0	0	0	0	1	0	0	0	0	0
780	866	SERPINA6	0	0	0	0	0	0	0	0	0	0	0	0	0
782	871	SERPINH1	3	0	0	0	1	0	0	1	0	0	0	1	0
783	871	SERPINH1	2	0	0	0	1	0	0	1	0	0	0	0	0
784	873	CBR1	2	0	0	0	0	0	1	1	0	0	0	0	0
785	873	CBR1	2	0	0	0	0	0	1	1	0	0	0	0	0
786	873	CBR1	2	0	0	0	0	0	1	1	0	0	0	0	0
843	908	CCT6A	3	0	0	0	0	0	1	1	0	0	1	0	0
844	908	CCT6A	2	0	0	0	0	0	1	1	0	0	0	0	0
938	924	CD7	1	1	0	0	0	0	0	0	0	0	0	0	0
992	928	CD9	2	0	0	0	0	0	1	1	0	0	0	0	0
993	928	CD9	2	0	0	0	0	0	1	1	0	0	0	0	0
994	928	CD9	2	0	0	0	0	0	1	1	0	0	0	0	0
995	928	CD9	2	0	0	0	0	0	1	1	0	0	0	0	0
996	928	CD9	2	0	0	0	0	0	1	1	0	0	0	0	0
857	929	CD14	2	0	0	0	0	0	0	1	0	0	1	0	0
858	929	CD14	1	0	0	0	0	0	0	1	0	0	0	0	0
859	929	CD14	1	0	0	0	0	0	0	1	0	0	0	0	0
883	949	SCARB1	3	0	0	0	0	0	0	0	0	1	1	1	0
884	950	SCARB2	4	0	0	0	0	0	0	1	0	0	1	1	1
885	950	SCARB2	1	0	0	0	0	0	0	1	0	0	0	0	0
886	950	SCARB2	1	0	0	0	0	0	0	1	0	0	0	0	0
899	960	CD44	1	0	0	0	0	0	0	0	0	0	0	0	1
998	976	CD97	1	0	0	0	0	0	0	1	0	0	0	0	0
999	976	CD97	1	0	0	0	0	0	0	1	0	0	0	0	0
1000	976	CD97	1	0	0	0	0	0	0	1	0	0	0	0	0
1001	976	CD97	1	0	0	0	0	0	0	1	0	0	0	0	0
864	977	CD151	1	0	0	0	0	0	0	1	0	0	0	0	0
865	977	CD151	1	0	0	0	0	0	0	1	0	0	0	0	0
1010	998	CDC42	3	0	0	0	0	0	0	1	0	1	1	0	0
1011	998	CDC42	1	0	0	0	0	0	0	1	0	0	0	0	0
1012	998	CDC42	1	0	0	0	0	0	0	1	0	0	0	0	0
1013	998	CDC42	1	0	0	0	0	0	0	1	0	0	0	0	0
1017	1000	CDH2	1	0	0	0	0	0	0	0	0	0	1	0	0
1027	1018	CDK3	1	0	0	0	0	0	0	0	0	0	0	0	1
1028	1019	CDK4	1	0	0	0	0	0	0	0	0	0	0	1	0
1083	1066	CES1	2	0	0	0	0	0	1	1	0	0	0	0	0
1084	1066	CES1	2	0	0	0	0	0	1	1	0	0	0	0	0
1085	1066	CES1	2	0	0	0	0	0	1	1	0	0	0	0	0
1086	1066	CES1	2	0	0	0	0	0	1	1	0	0	0	0	0
1102	1072	CFL1	2	0	0	0	0	0	0	1	1	0	0	0	0
1974	1109	AKR1C4	2	0	0	0	0	0	1	1	0	0	0	0	0
1975	1109	AKR1C4	2	0	0	0	0	0	1	1	0	0	0	0	0
1127	1152	CKB	1	0	0	0	0	0	0	0	0	0	1	0	0
1211	1191	CLU	2	0	1	0	0	0	0	1	0	0	0	0	0
1212	1191	CLU	2	0	1	0	0	0	0	1	0	0	0	0	0
1213	1191	CLU	2	0	1	0	0	0	0	1	0	0	0	0	0
1214	1191	CLU	2	0	1	0	0	0	0	1	0	0	0	0	0
1215	1191	CLU	2	0	1	0	0	0	0	1	0	0	0	0	0
1170	1192	CLIC1	3	0	0	0	0	0	0	1	0	0	0	1	1
1180	1200	TPP1	1	0	0	0	0	0	0	0	0	0	1	0	0
1206	1209	CLPTM1	1	0	0	0	0	0	0	0	0	0	1	0	0
1208	1213	CLTC	2	0	0	0	0	0	0	1	0	0	0	1	0
1209	1213	CLTC	1	0	0	0	0	0	0	1	0	0	0	0	0
1210	1213	CLTC	1	0	0	0	0	0	0	1	0	0	0	0	0
1240	1266	CNN3	1	0	0	0	0	0	0	0	0	0	0	0	1
1241	1267	CNP	1	0	0	0	0	0	0	0	0	0	1	0	0
1271	1277	COL1A1	1	0	0	0	0	0	0	1	0	0	0	0	0
1272	1278	COL1A2	1	0	0	0	0	0	0	1	0	0	0	0	0
1273	1278	COL1A2	1	0	0	0	0	0	0	1	0	0	0	0	0
1274	1278	COL1A2	1	0	0	0	0	0	0	1	0	0	0	0	0
1275	1284	COL4A2	1	0	0	0	0	0	0	1	0	0	0	0	0
1276	1284	COL4A2	1	0	0	0	0	0	0	1	0	0	0	0	0
1277	1284	COL4A2	1	0	0	0	0	0	0	1	0	0	0	0	0
1278	1284	COL4A2	1	0	0	0	0	0	0	1	0	0	0	0	0
1279	1291	COL6A1	1	0	0	0	0	0	0	1	0	0	0	0	0
1280	1292	COL6A2	1	0	0	0	0	0	0	1	0	0	0	0	0
1281	1292	COL6A2	1	0	0	0	0	0	0	1	0	0	0	0	0
1282	1292	COL6A2	1	0	0	0	0	0	0	1	0	0	0	0	0
1283	1292	COL6A2	1	0	0	0	0	0	0	1	0	0	0	0	0
1284	1292	COL6A2	1	0	0	0	0	0	0	1	0	0	0	0	0
1285	1293	COL6A3	2	0	1	0	0	0	0	1	0	0	0	0	0
1286	1293	COL6A3	2	0	1	0	0	0	0	1	0	0	0	0	0
1287	1293	COL6A3	2	0	1	0	0	0	0	1	0	0	0	0	0
1288	1293	COL6A3	2	0	1	0	0	0	0	1	0	0	0	0	0
1289	1293	COL6A3	2	0	1	0	0	0	0	1	0	0	0	0	0
1290	1293	COL6A3	2	0	1	0	0	0	0	1	0	0	0	0	0
1291	1293	COL6A3	2	0	1	0	0	0	0	1	0	0	0	0	0
1292	1293	COL6A3	2	0	1	0	0	0	0	1	0	0	0	0	0
1293	1293	COL6A3	2	0	1	0	0	0	0	1	0	0	0	0	0
1251	1303	COL12A1	2	0	0	0	0	0	1	1	0	0	0	0	0
1252	1303	COL12A1	2	0	0	0	0	0	1	1	0	0	0	0	0
1253	1303	COL12A1	2	0	0	0	0	0	1	1	0	0	0	0	0
1254	1303	COL12A1	2	0	0	0	0	0	1	1	0	0	0	0	0
1255	1303	COL12A1	2	0	0	0	0	0	1	1	0	0	0	0	0
1256	1303	COL12A1	2	0	0	0	0	0	1	1	0	0	0	0	0
1257	1303	COL12A1	2	0	0	0	0	0	1	1	0	0	0	0	0
1258	1303	COL12A1	2	0	0	0	0	0	1	1	0	0	0	0	0
1259	1303	COL12A1	2	0	0	0	0	0	1	1	0	0	0	0	0
1294	1312	COMT	5	1	0	0	0	0	0	1	0	1	1	0	1
1295	1312	COMT	1	0	0	0	0	0	0	1	0	0	0	0	0
1296	1312	COMT	1	0	0	0	0	0	0	1	0	0	0	0	0
1297	1312	COMT	1	0	0	0	0	0	0	1	0	0	0	0	0
1298	1312	COMT	1	0	0	0	0	0	0	1	0	0	0	0	0
1299	1312	COMT	1	0	0	0	0	0	0	1	0	0	0	0	0
1300	1315	COPB1	2	0	0	0	0	0	0	1	0	0	1	0	0
1309	1327	COX4I1	2	0	0	0	0	0	0	1	0	0	1	0	0
1310	1327	COX4I1	1	0	0	0	0	0	0	1	0	0	0	0	0
1312	1345	COX6C	2	0	0	0	0	0	1	1	0	0	0	0	0
1308	1353	COX11	1	0	0	0	0	0	0	0	0	0	1	0	0
1315	1356	CP	1	0	0	0	0	0	0	1	0	0	0	0	0
1316	1356	CP	1	0	0	0	0	0	0	1	0	0	0	0	0
1317	1356	CP	1	0	0	0	0	0	0	1	0	0	0	0	0
1318	1356	CP	1	0	0	0	0	0	0	1	0	0	0	0	0
1319	1356	CP	1	0	0	0	0	0	0	1	0	0	0	0	0
1324	1361	CPB2	0	0	0	0	0	0	0	0	0	0	0	0	0
1325	1368	CPM	1	0	0	0	0	0	0	0	0	0	1	0	0
1327	1373	CPS1	3	0	0	0	0	1	1	1	0	0	0	0	0
1328	1373	CPS1	3	0	0	0	0	1	1	1	0	0	0	0	0
1329	1373	CPS1	3	0	0	0	0	1	1	1	0	0	0	0	0
1330	1373	CPS1	3	0	0	0	0	1	1	1	0	0	0	0	0
1333	1376	CPT2	3	0	0	0	0	0	1	1	0	0	1	0	0
1335	1382	CRABP2	1	0	0	0	0	0	0	0	0	0	0	1	0
1341	1410	CRYAB	1	0	0	0	0	0	0	1	0	0	0	0	0
1342	1410	CRYAB	1	0	0	0	0	0	0	1	0	0	0	0	0
1354	1429	CRYZ	2	0	0	0	0	0	0	1	0	0	0	0	1
1355	1429	CRYZ	1	0	0	0	0	0	0	1	0	0	0	0	0
1356	1429	CRYZ	1	0	0	0	0	0	0	1	0	0	0	0	0
1357	1429	CRYZ	1	0	0	0	0	0	0	1	0	0	0	0	0
1358	1429	CRYZ	1	0	0	0	0	0	0	1	0	0	0	0	0
1360	1431	CS	1	0	0	0	0	0	0	1	0	0	0	0	0
1361	1431	CS	1	0	0	0	0	0	0	1	0	0	0	0	0
1362	1431	CS	1	0	0	0	0	0	0	1	0	0	0	0	0
1363	1431	CS	1	0	0	0	0	0	0	1	0	0	0	0	0
1364	1431	CS	1	0	0	0	0	0	0	1	0	0	0	0	0
1365	1431	CS	1	0	0	0	0	0	0	1	0	0	0	0	0
1366	1431	CS	1	0	0	0	0	0	0	1	0	0	0	0	0
1367	1431	CS	1	0	0	0	0	0	0	1	0	0	0	0	0
1379	1434	CSE1L	1	0	0	0	0	0	0	0	0	0	1	0	0
1413	1476	CSTB	1	0	0	0	0	0	0	1	0	0	0	0	0
1424	1491	CTH	2	0	0	0	0	0	1	1	0	0	0	0	0
1425	1491	CTH	2	0	0	0	0	0	1	1	0	0	0	0	0
1426	1491	CTH	2	0	0	0	0	0	1	1	0	0	0	0	0
1428	1495	CTNNA1	2	0	0	0	0	0	0	1	0	0	1	0	0
1429	1495	CTNNA1	1	0	0	0	0	0	0	1	0	0	0	0	0
1430	1495	CTNNA1	1	0	0	0	0	0	0	1	0	0	0	0	0
1433	1500	CTNND1	1	0	0	0	0	0	0	0	0	0	1	0	0
1442	1508	CTSB	3	0	1	0	0	0	0	1	0	0	0	0	1
1443	1508	CTSB	2	0	1	0	0	0	0	1	0	0	0	0	0
1444	1508	CTSB	2	0	1	0	0	0	0	1	0	0	0	0	0
1445	1509	CTSD	4	0	0	0	0	0	1	1	0	0	1	0	1
1446	1509	CTSD	2	0	0	0	0	0	1	1	0	0	0	0	0
1447	1509	CTSD	2	0	0	0	0	0	1	1	0	0	0	0	0
1448	1509	CTSD	2	0	0	0	0	0	1	1	0	0	0	0	0
1449	1509	CTSD	2	0	0	0	0	0	1	1	0	0	0	0	0
1465	1525	CXADR	1	0	0	0	0	0	0	0	0	0	1	0	0
1466	1528	CYB5A	3	0	0	0	0	0	1	1	0	0	1	0	0
1467	1528	CYB5A	2	0	0	0	0	0	1	1	0	0	0	0	0
1468	1528	CYB5A	2	0	0	0	0	0	1	1	0	0	0	0	0
1469	1528	CYB5A	2	0	0	0	0	0	1	1	0	0	0	0	0
1470	1528	CYB5A	2	0	0	0	0	0	1	1	0	0	0	0	0
1471	1528	CYB5A	2	0	0	0	0	0	1	1	0	0	0	0	0
1473	1537	CYC1	2	0	0	0	0	0	0	1	0	0	1	0	0
1485	1559	CYP2C9	1	0	1	0	0	0	0	0	0	0	0	0	0
1487	1571	CYP2E1	3	0	1	0	0	0	1	1	0	0	0	0	0
1488	1571	CYP2E1	3	0	1	0	0	0	1	1	0	0	0	0	0
1489	1571	CYP2E1	3	0	1	0	0	0	1	1	0	0	0	0	0
1490	1571	CYP2E1	3	0	1	0	0	0	1	1	0	0	0	0	0
1491	1576	CYP3A4	2	0	0	0	0	0	1	1	0	0	0	0	0
1492	1576	CYP3A4	2	0	0	0	0	0	1	1	0	0	0	0	0
1493	1576	CYP3A4	2	0	0	0	0	0	1	1	0	0	0	0	0
1494	1576	CYP3A4	2	0	0	0	0	0	1	1	0	0	0	0	0
1495	1580	CYP4B1	1	0	1	0	0	0	0	0	0	0	0	0	0
1496	1580	CYP4B1	1	0	1	0	0	0	0	0	0	0	0	0	0
1497	1580	CYP4B1	1	0	1	0	0	0	0	0	0	0	0	0	0
1498	1580	CYP4B1	1	0	1	0	0	0	0	0	0	0	0	0	0
1500	1595	CYP51A1	1	0	0	0	0	0	0	0	0	0	1	0	0
1507	1622	DBI	2	0	0	0	0	0	1	1	0	0	0	0	0
1508	1622	DBI	2	0	0	0	0	0	1	1	0	0	0	0	0
1509	1622	DBI	2	0	0	0	0	0	1	1	0	0	0	0	0
1517	1627	DBN1	1	0	0	0	0	0	0	1	0	0	0	0	0
1518	1627	DBN1	1	0	0	0	0	0	0	1	0	0	0	0	0
1519	1627	DBN1	1	0	0	0	0	0	0	1	0	0	0	0	0
1520	1627	DBN1	1	0	0	0	0	0	0	1	0	0	0	0	0
1521	1627	DBN1	1	0	0	0	0	0	0	1	0	0	0	0	0
1522	1627	DBN1	1	0	0	0	0	0	0	1	0	0	0	0	0
1523	1627	DBN1	1	0	0	0	0	0	0	1	0	0	0	0	0
1527	1633	DCK	1	0	0	0	0	0	0	0	0	0	0	1	0
1528	1639	DCTN1	1	1	0	0	0	0	0	0	0	0	0	0	0
1966	1645	AKR1C1	1	0	0	0	0	0	0	0	1	0	0	0	0
1967	1645	AKR1C1	1	0	0	0	0	0	0	0	1	0	0	0	0
1968	1645	AKR1C1	1	0	0	0	0	0	0	0	1	0	0	0	0
1969	1646	AKR1C2	4	0	1	0	0	0	1	1	1	0	0	0	0
1970	1646	AKR1C2	4	0	1	0	0	0	1	1	1	0	0	0	0
1971	1646	AKR1C2	4	0	1	0	0	0	1	1	1	0	0	0	0
1972	1646	AKR1C2	4	0	1	0	0	0	1	1	1	0	0	0	0
1529	1650	DDOST	1	0	0	0	0	0	0	0	0	0	1	0	0
1530	1653	DDX1	3	0	1	0	0	0	0	1	0	0	0	1	0
1543	1654	DDX3X	1	0	0	0	0	1	0	0	0	0	0	0	0
1544	1654	DDX3X	1	0	0	0	0	1	0	0	0	0	0	0	0
1545	1654	DDX3X	1	0	0	0	0	1	0	0	0	0	0	0	0
1546	1654	DDX3X	1	0	0	0	0	1	0	0	0	0	0	0	0
1547	1660	DHX9	1	0	0	0	0	0	0	1	0	0	0	0	0
1548	1666	DECR1	2	0	0	0	0	0	1	1	0	0	0	0	0
1549	1666	DECR1	2	0	0	0	0	0	1	1	0	0	0	0	0
1550	1674	DES	2	0	0	0	0	0	1	1	0	0	0	0	0
1571	1717	DHCR7	1	0	0	0	0	0	0	0	0	0	1	0	0
1570	1718	DHCR24	1	0	0	0	0	0	0	0	0	0	1	0	0
1573	1723	DHODH	1	0	0	0	0	0	0	0	0	0	1	0	0
1575	1727	CYB5R3	3	0	0	0	0	0	0	1	0	0	1	0	1
1576	1727	CYB5R3	1	0	0	0	0	0	0	1	0	0	0	0	0
1577	1727	CYB5R3	1	0	0	0	0	0	0	1	0	0	0	0	0
1578	1727	CYB5R3	1	0	0	0	0	0	0	1	0	0	0	0	0
1579	1727	CYB5R3	1	0	0	0	0	0	0	1	0	0	0	0	0
1580	1727	CYB5R3	1	0	0	0	0	0	0	1	0	0	0	0	0
1581	1728	NQO1	1	0	0	0	1	0	0	0	0	0	0	0	0
1582	1728	NQO1	1	0	0	0	1	0	0	0	0	0	0	0	0
1583	1728	NQO1	1	0	0	0	1	0	0	0	0	0	0	0	0
1584	1728	NQO1	1	0	0	0	1	0	0	0	0	0	0	0	0
1591	1737	DLAT	2	0	0	0	0	0	0	1	0	0	0	0	1
1592	1737	DLAT	1	0	0	0	0	0	0	1	0	0	0	0	0
1595	1738	DLD	1	0	0	0	0	0	0	1	0	0	0	0	0
1596	1738	DLD	1	0	0	0	0	0	0	1	0	0	0	0	0
1597	1738	DLD	1	0	0	0	0	0	0	1	0	0	0	0	0
1598	1738	DLD	1	0	0	0	0	0	0	1	0	0	0	0	0
1599	1738	DLD	1	0	0	0	0	0	0	1	0	0	0	0	0
1600	1738	DLD	1	0	0	0	0	0	0	1	0	0	0	0	0
145	1757	SARDH	1	1	0	0	0	0	0	0	0	0	0	0	0
146	1757	SARDH	1	0	0	0	0	0	0	0	0	0	0	0	1
1614	1778	DYNC1H1	2	0	0	0	0	0	0	1	0	0	0	1	0
1636	1803	DPP4	2	0	0	0	0	0	0	0	0	1	1	0	0
1637	1808	DPYSL2	1	0	0	0	0	0	0	1	0	0	0	0	0
1638	1808	DPYSL2	1	0	0	0	0	0	0	1	0	0	0	0	0
1649	1820	ARID3A	1	0	0	0	0	0	0	0	0	0	0	0	1
1666	1829	DSG2	1	0	0	0	0	0	0	0	0	0	1	0	0
1668	1832	DSP	1	0	0	0	0	0	0	0	1	0	0	0	0
1669	1832	DSP	1	0	0	0	0	0	0	0	1	0	0	0	0
1670	1832	DSP	1	0	0	0	0	0	0	0	1	0	0	0	0
1671	1832	DSP	1	0	0	0	0	0	0	0	1	0	0	0	0
209	1836	SLC26A2	1	0	0	0	0	0	0	0	0	0	1	0	0
1672	1841	DTYMK	1	0	0	0	0	0	0	0	0	0	0	0	1
1680	1852	DUSP9	1	0	0	0	0	0	0	0	0	0	0	0	1
1681	1854	DUT	1	0	0	0	0	0	0	0	0	0	0	0	1
1691	1861	TOR1A	1	0	0	0	0	0	0	0	0	0	1	0	0
1692	1889	ECE1	1	0	0	0	0	0	0	0	0	0	0	0	1
1693	1890	TYMP	2	0	0	0	0	0	1	1	0	0	0	0	0
1694	1890	TYMP	2	0	0	0	0	0	1	1	0	0	0	0	0
1695	1890	TYMP	2	0	0	0	0	0	1	1	0	0	0	0	0
1696	1890	TYMP	2	0	0	0	0	0	1	1	0	0	0	0	0
1697	1890	TYMP	2	0	0	0	0	0	1	1	0	0	0	0	0
1698	1891	ECH1	2	0	1	0	1	0	0	0	0	0	0	0	0
1700	1892	ECHS1	5	0	1	0	0	0	1	1	1	0	0	0	1
1703	1915	EEF1A1	1	0	0	0	0	0	0	1	0	0	0	0	0
1704	1915	EEF1A1	1	0	0	0	0	0	0	1	0	0	0	0	0
1705	1915	EEF1A1	1	0	0	0	0	0	0	1	0	0	0	0	0
1706	1915	EEF1A1	1	0	0	0	0	0	0	1	0	0	0	0	0
1707	1917	EEF1A2	1	0	0	0	0	0	0	0	0	0	0	0	1
1483	1937	EEF1G	1	0	0	0	0	0	0	1	0	0	0	0	0
1711	1937	EEF1G	1	0	0	0	0	0	0	1	0	0	0	0	0
1712	1937	EEF1G	1	0	0	0	0	0	0	1	0	0	0	0	0
1713	1937	EEF1G	1	0	0	0	0	0	0	1	0	0	0	0	0
1714	1937	EEF1G	1	0	0	0	0	0	0	1	0	0	0	0	0
1715	1938	EEF2	2	0	0	0	0	0	0	1	0	0	1	0	0
1716	1938	EEF2	1	0	0	0	0	0	0	1	0	0	0	0	0
1727	1962	EHHADH	1	0	0	0	0	0	0	1	0	0	0	0	0
1728	1962	EHHADH	1	0	0	0	0	0	0	1	0	0	0	0	0
1729	1962	EHHADH	1	0	0	0	0	0	0	1	0	0	0	0	0
1731	1965	EIF2S1	1	0	0	0	0	0	0	0	0	0	0	0	1
1735	1973	EIF4A1	1	0	0	0	0	0	0	1	0	0	0	0	0
1736	1973	EIF4A1	1	0	0	0	0	0	0	1	0	0	0	0	0
1737	1973	EIF4A1	1	0	0	0	0	0	0	1	0	0	0	0	0
1816	1974	EIF4A2	1	0	0	0	0	0	0	1	0	0	0	0	0
1817	1974	EIF4A2	1	0	0	0	0	0	0	1	0	0	0	0	0
1818	1974	EIF4A2	1	0	0	0	0	0	0	1	0	0	0	0	0
1819	1974	EIF4A2	1	0	0	0	0	0	0	1	0	0	0	0	0
1820	1974	EIF4A2	1	0	0	0	0	0	0	1	0	0	0	0	0
1821	1974	EIF4A2	1	0	0	0	0	0	0	1	0	0	0	0	0
1822	1974	EIF4A2	1	0	0	0	0	0	0	1	0	0	0	0	0
1823	1974	EIF4A2	1	0	0	0	0	0	0	1	0	0	0	0	0
1824	1974	EIF4A2	1	0	0	0	0	0	0	1	0	0	0	0	0
1825	1974	EIF4A2	1	0	0	0	0	0	0	1	0	0	0	0	0
1761	1984	EIF5A	2	0	0	0	0	0	0	1	1	0	0	0	0
1762	1984	EIF5A	2	0	0	0	0	0	0	1	1	0	0	0	0
1763	1984	EIF5A	2	0	0	0	0	0	0	1	1	0	0	0	0
1771	2023	ENO1	2	0	0	0	0	0	0	1	1	0	0	0	0
1772	2023	ENO1	2	0	0	0	0	0	0	1	1	0	0	0	0
1773	2026	ENO2	1	0	0	0	0	0	0	0	0	0	0	0	1
1776	2037	EPB41L2	1	0	0	0	0	0	0	0	0	0	1	0	0
1777	2040	STOM	2	0	0	0	0	0	0	1	0	0	1	0	0
1778	2040	STOM	1	0	0	0	0	0	0	1	0	0	0	0	0
1779	2040	STOM	1	0	0	0	0	0	0	1	0	0	0	0	0
1780	2047	EPHB1	1	0	1	0	0	0	0	0	0	0	0	0	0
1781	2047	EPHB1	1	0	1	0	0	0	0	0	0	0	0	0	0
1782	2047	EPHB1	1	0	1	0	0	0	0	0	0	0	0	0	0
1783	2047	EPHB1	1	0	1	0	0	0	0	0	0	0	0	0	0
1784	2047	EPHB1	1	0	1	0	0	0	0	0	0	0	0	0	0
1785	2047	EPHB1	1	0	1	0	0	0	0	0	0	0	0	0	0
1786	2047	EPHB1	1	0	1	0	0	0	0	0	0	0	0	0	0
1787	2047	EPHB1	1	0	1	0	0	0	0	0	0	0	0	0	0
1788	2047	EPHB1	1	0	1	0	0	0	0	0	0	0	0	0	0
1789	2047	EPHB1	1	0	1	0	0	0	0	0	0	0	0	0	0
1795	2052	EPHX1	3	0	0	0	0	0	1	1	0	0	1	0	0
1796	2052	EPHX1	2	0	0	0	0	0	1	1	0	0	0	0	0
1797	2052	EPHX1	2	0	0	0	0	0	1	1	0	0	0	0	0
1799	2058	EPRS	1	0	0	0	0	0	0	0	0	0	0	0	1
1840	2091	FBL	1	0	0	0	0	0	0	1	0	0	0	0	0
1802	2098	ESD	2	0	0	0	0	0	1	1	0	0	0	0	0
1803	2098	ESD	2	0	0	0	0	0	1	1	0	0	0	0	0
1804	2098	ESD	2	0	0	0	0	0	1	1	0	0	0	0	0
1808	2108	ETFA	3	1	0	0	0	0	0	1	0	0	0	1	0
1809	2108	ETFA	1	0	0	0	0	0	0	1	0	0	0	0	0
1810	2108	ETFA	1	0	0	0	0	0	0	1	0	0	0	0	0
1811	2109	ETFB	1	0	0	0	0	0	0	1	0	0	0	0	0
1812	2109	ETFB	1	0	0	0	0	0	0	1	0	0	0	0	0
1813	2110	ETFDH	1	0	0	0	0	0	0	0	0	0	1	0	0
1826	2168	FABP1	2	0	0	0	0	0	1	1	0	0	0	0	0
1827	2168	FABP1	2	0	0	0	0	0	1	1	0	0	0	0	0
1828	2170	FABP3	1	0	0	0	0	0	0	0	0	0	0	1	0
1829	2180	ACSL1	4	0	1	0	0	0	1	1	0	0	0	1	0
1830	2180	ACSL1	3	0	1	0	0	0	1	1	0	0	0	0	0
1831	2180	ACSL1	3	0	1	0	0	0	1	1	0	0	0	0	0
1832	2180	ACSL1	3	0	1	0	0	0	1	1	0	0	0	0	0
1833	2180	ACSL1	3	0	1	0	0	0	1	1	0	0	0	0	0
1834	2180	ACSL1	3	0	1	0	0	0	1	1	0	0	0	0	0
1835	2180	ACSL1	3	0	1	0	0	0	1	1	0	0	0	0	0
1836	2180	ACSL1	3	0	1	0	0	0	1	1	0	0	0	0	0
1837	2181	ACSL3	1	0	0	0	0	0	0	0	0	0	0	1	0
1838	2182	ACSL4	2	0	0	0	0	0	0	0	0	0	1	1	0
1841	2192	FBLN1	1	0	0	0	0	0	0	1	0	0	0	0	0
1842	2192	FBLN1	1	0	0	0	0	0	0	1	0	0	0	0	0
1843	2192	FBLN1	1	0	0	0	0	0	0	1	0	0	0	0	0
1844	2192	FBLN1	1	0	0	0	0	0	0	1	0	0	0	0	0
1845	2192	FBLN1	1	0	0	0	0	0	0	1	0	0	0	0	0
1846	2192	FBLN1	1	0	0	0	0	0	0	1	0	0	0	0	0
1847	2192	FBLN1	1	0	0	0	0	0	0	1	0	0	0	0	0
1848	2192	FBLN1	1	0	0	0	0	0	0	1	0	0	0	0	0
1849	2192	FBLN1	1	0	0	0	0	0	0	1	0	0	0	0	0
1850	2192	FBLN1	1	0	0	0	0	0	0	1	0	0	0	0	0
1851	2192	FBLN1	1	0	0	0	0	0	0	1	0	0	0	0	0
1852	2192	FBLN1	1	0	0	0	0	0	0	1	0	0	0	0	0
1853	2192	FBLN1	1	0	0	0	0	0	0	1	0	0	0	0	0
1839	2194	FASN	3	1	0	0	0	0	0	1	0	0	0	1	0
1854	2200	FBN1	1	0	0	0	0	0	0	1	0	0	0	0	0
1855	2200	FBN1	1	0	0	0	0	0	0	1	0	0	0	0	0
1856	2201	FBN2	2	0	0	0	0	0	1	1	0	0	0	0	0
1857	2201	FBN2	2	0	0	0	0	0	1	1	0	0	0	0	0
1858	2201	FBN2	2	0	0	0	0	0	1	1	0	0	0	0	0
1859	2201	FBN2	2	0	0	0	0	0	1	1	0	0	0	0	0
1860	2201	FBN2	2	0	0	0	0	0	1	1	0	0	0	0	0
1861	2203	FBP1	2	0	0	0	0	0	1	1	0	0	0	0	0
1862	2203	FBP1	2	0	0	0	0	0	1	1	0	0	0	0	0
1864	2222	FDFT1	1	0	0	0	0	0	0	0	0	0	1	0	0
1866	2232	FDXR	1	0	0	0	0	0	0	0	0	0	0	0	1
1867	2243	FGA	3	0	1	0	0	0	1	1	0	0	0	0	0
1868	2243	FGA	3	0	1	0	0	0	1	1	0	0	0	0	0
1869	2243	FGA	3	0	1	0	0	0	1	1	0	0	0	0	0
1870	2244	FGB	2	0	0	0	0	0	1	1	0	0	0	0	0
1871	2244	FGB	2	0	0	0	0	0	1	1	0	0	0	0	0
1872	2244	FGB	2	0	0	0	0	0	1	1	0	0	0	0	0
1873	2244	FGB	2	0	0	0	0	0	1	1	0	0	0	0	0
1874	2266	FGG	3	0	1	0	0	0	1	1	0	0	0	0	0
1875	2266	FGG	3	0	1	0	0	0	1	1	0	0	0	0	0
1876	2266	FGG	3	0	1	0	0	0	1	1	0	0	0	0	0
1877	2266	FGG	3	0	1	0	0	0	1	1	0	0	0	0	0
1878	2266	FGG	3	0	1	0	0	0	1	1	0	0	0	0	0
1879	2266	FGG	3	0	1	0	0	0	1	1	0	0	0	0	0
1881	2271	FH	2	0	0	0	1	0	0	1	0	0	0	0	0
1882	2271	FH	2	0	0	0	1	0	0	1	0	0	0	0	0
1883	2273	FHL1	2	0	0	0	0	0	1	1	0	0	0	0	0
1884	2273	FHL1	2	0	0	0	0	0	1	1	0	0	0	0	0
1885	2273	FHL1	2	0	0	0	0	0	1	1	0	0	0	0	0
1886	2273	FHL1	2	0	0	0	0	0	1	1	0	0	0	0	0
1887	2273	FHL1	2	0	0	0	0	0	1	1	0	0	0	0	0
1888	2273	FHL1	2	0	0	0	0	0	1	1	0	0	0	0	0
1889	2273	FHL1	2	0	0	0	0	0	1	1	0	0	0	0	0
1890	2273	FHL1	2	0	0	0	0	0	1	1	0	0	0	0	0
1891	2273	FHL1	2	0	0	0	0	0	1	1	0	0	0	0	0
1892	2273	FHL1	2	0	0	0	0	0	1	1	0	0	0	0	0
1893	2273	FHL1	2	0	0	0	0	0	1	1	0	0	0	0	0
1894	2273	FHL1	2	0	0	0	0	0	1	1	0	0	0	0	0
1895	2273	FHL1	2	0	0	0	0	0	1	1	0	0	0	0	0
1896	2273	FHL1	2	0	0	0	0	0	1	1	0	0	0	0	0
1897	2316	FLNA	2	0	0	0	0	1	0	1	0	0	0	0	0
1898	2316	FLNA	2	0	0	0	0	1	0	1	0	0	0	0	0
1899	2316	FLNA	2	0	0	0	0	1	0	1	0	0	0	0	0
1900	2316	FLNA	2	0	0	0	0	1	0	1	0	0	0	0	0
1901	2316	FLNA	2	0	0	0	0	1	0	1	0	0	0	0	0
1902	2316	FLNA	2	0	0	0	0	1	0	1	0	0	0	0	0
1903	2316	FLNA	2	0	0	0	0	1	0	1	0	0	0	0	0
1904	2316	FLNA	2	0	0	0	0	1	0	1	0	0	0	0	0
1905	2316	FLNA	2	0	0	0	0	1	0	1	0	0	0	0	0
1906	2317	FLNB	2	0	0	0	0	1	0	1	0	0	0	0	0
1907	2317	FLNB	2	0	0	0	0	1	0	1	0	0	0	0	0
1908	2317	FLNB	2	0	0	0	0	1	0	1	0	0	0	0	0
1909	2317	FLNB	2	0	0	0	0	1	0	1	0	0	0	0	0
1910	2317	FLNB	2	0	0	0	0	1	0	1	0	0	0	0	0
1911	2317	FLNB	2	0	0	0	0	1	0	1	0	0	0	0	0
1912	2317	FLNB	2	0	0	0	0	1	0	1	0	0	0	0	0
1913	2317	FLNB	2	0	0	0	0	1	0	1	0	0	0	0	0
1914	2317	FLNB	2	0	0	0	0	1	0	1	0	0	0	0	0
1915	2317	FLNB	2	0	0	0	0	1	0	1	0	0	0	0	0
1916	2318	FLNC	2	0	1	0	0	0	0	1	0	0	0	0	0
1917	2318	FLNC	2	0	1	0	0	0	0	1	0	0	0	0	0
1938	2319	FLOT2	1	0	0	0	0	0	0	1	0	0	0	0	0
1939	2319	FLOT2	1	0	0	0	0	0	0	1	0	0	0	0	0
1940	2319	FLOT2	1	0	0	0	0	0	0	1	0	0	0	0	0
1941	2328	FMO3	3	0	1	0	0	0	1	1	0	0	0	0	0
1942	2328	FMO3	3	0	1	0	0	0	1	1	0	0	0	0	0
1943	2335	FN1	3	0	1	0	0	0	0	1	0	0	0	1	0
1944	2335	FN1	2	0	1	0	0	0	0	1	0	0	0	0	0
1945	2335	FN1	2	0	1	0	0	0	0	1	0	0	0	0	0
1946	2335	FN1	2	0	1	0	0	0	0	1	0	0	0	0	0
1947	2335	FN1	2	0	1	0	0	0	0	1	0	0	0	0	0
1948	2335	FN1	2	0	1	0	0	0	0	1	0	0	0	0	0
1949	2335	FN1	2	0	1	0	0	0	0	1	0	0	0	0	0
1950	2335	FN1	2	0	1	0	0	0	0	1	0	0	0	0	0
1951	2335	FN1	2	0	1	0	0	0	0	1	0	0	0	0	0
1952	2335	FN1	2	0	1	0	0	0	0	1	0	0	0	0	0
1953	2335	FN1	2	0	1	0	0	0	0	1	0	0	0	0	0
1954	2335	FN1	2	0	1	0	0	0	0	1	0	0	0	0	0
1955	2335	FN1	2	0	1	0	0	0	0	1	0	0	0	0	0
1956	2335	FN1	2	0	1	0	0	0	0	1	0	0	0	0	0
1957	2335	FN1	2	0	1	0	0	0	0	1	0	0	0	0	0
1958	2335	FN1	2	0	1	0	0	0	0	1	0	0	0	0	0
1959	2335	FN1	2	0	1	0	0	0	0	1	0	0	0	0	0
1976	2444	FRK	1	0	0	0	0	0	0	0	0	0	1	0	0
1983	2495	FTH1	1	0	0	0	0	0	0	0	0	0	0	1	0
2006	2512	FTL	1	0	0	0	0	0	0	0	0	0	0	1	0
2021	2547	XRCC6	2	0	0	0	0	0	0	1	1	0	0	0	0
2022	2547	XRCC6	2	0	0	0	0	0	0	1	1	0	0	0	0
2023	2547	XRCC6	2	0	0	0	0	0	0	1	1	0	0	0	0
2024	2547	XRCC6	2	0	0	0	0	0	0	1	1	0	0	0	0
2028	2548	GAA	1	0	0	0	0	0	0	1	0	0	0	0	0
2031	2590	GALNT2	1	0	0	0	0	0	0	0	0	0	1	0	0
2037	2597	GAPDH	4	0	1	0	0	0	0	1	1	0	1	0	0
2038	2597	GAPDH	3	0	1	0	0	0	0	1	1	0	0	0	0
2039	2597	GAPDH	3	0	1	0	0	0	0	1	1	0	0	0	0
2040	2597	GAPDH	3	0	1	0	0	0	0	1	1	0	0	0	0
2041	2597	GAPDH	3	0	1	0	0	0	0	1	1	0	0	0	0
2042	2597	GAPDH	3	0	1	0	0	0	0	1	1	0	0	0	0
2043	2597	GAPDH	3	0	1	0	0	0	0	1	1	0	0	0	0
2047	2628	GATM	2	0	0	0	0	0	1	1	0	0	0	0	0
2048	2628	GATM	2	0	0	0	0	0	1	1	0	0	0	0	0
2049	2628	GATM	2	0	0	0	0	0	1	1	0	0	0	0	0
2050	2629	GBA	1	0	0	0	0	0	0	0	0	0	1	0	0
2052	2633	GBP1	2	1	0	0	0	0	0	1	0	0	0	0	0
2053	2633	GBP1	1	0	0	0	0	0	0	1	0	0	0	0	0
2054	2634	GBP2	1	0	0	0	0	0	0	1	0	0	0	0	0
2055	2634	GBP2	1	0	0	0	0	0	0	1	0	0	0	0	0
2056	2638	GC	2	0	0	0	0	0	1	1	0	0	0	0	0
2057	2638	GC	2	0	0	0	0	0	1	1	0	0	0	0	0
2058	2638	GC	2	0	0	0	0	0	1	1	0	0	0	0	0
2059	2638	GC	2	0	0	0	0	0	1	1	0	0	0	0	0
2060	2638	GC	2	0	0	0	0	0	1	1	0	0	0	0	0
2062	2664	GDI1	1	0	0	0	0	0	0	1	0	0	0	0	0
2063	2664	GDI1	1	0	0	0	0	0	0	1	0	0	0	0	0
2064	2664	GDI1	1	0	0	0	0	0	0	1	0	0	0	0	0
2065	2664	GDI1	1	0	0	0	0	0	0	1	0	0	0	0	0
2066	2664	GDI1	1	0	0	0	0	0	0	1	0	0	0	0	0
2067	2665	GDI2	2	0	0	0	1	0	0	1	0	0	0	0	0
2068	2665	GDI2	2	0	0	0	1	0	0	1	0	0	0	0	0
2069	2665	GDI2	2	0	0	0	1	0	0	1	0	0	0	0	0
2070	2665	GDI2	2	0	0	0	1	0	0	1	0	0	0	0	0
2071	2665	GDI2	2	0	0	0	1	0	0	1	0	0	0	0	0
2072	2665	GDI2	2	0	0	0	1	0	0	1	0	0	0	0	0
2073	2677	GGCX	1	0	0	0	0	0	0	0	0	0	1	0	0
3181	2683	B4GALT1	1	0	0	0	0	0	0	0	0	0	1	0	0
2145	2719	GPC3	1	0	0	0	0	0	0	0	0	0	1	0	0
2075	2730	GCLM	1	0	0	0	0	0	0	0	0	0	0	0	1
2076	2734	GLG1	1	0	0	0	0	0	0	0	0	0	0	0	1
2077	2739	GLO1	1	0	0	0	0	0	0	1	0	0	0	0	0
2078	2745	GLRX	1	0	0	0	0	0	0	0	0	0	0	0	1
2079	2746	GLUD1	3	0	0	0	0	0	1	1	1	0	0	0	0
2080	2746	GLUD1	3	0	0	0	0	0	1	1	1	0	0	0	0
2081	2766	GMPR	1	0	1	0	0	0	0	0	0	0	0	0	0
2084	2771	GNAI2	3	0	0	0	0	0	1	1	0	0	1	0	0
2085	2771	GNAI2	2	0	0	0	0	0	1	1	0	0	0	0	0
2086	2771	GNAI2	2	0	0	0	0	0	1	1	0	0	0	0	0
2087	2771	GNAI2	2	0	0	0	0	0	1	1	0	0	0	0	0
2088	2771	GNAI2	2	0	0	0	0	0	1	1	0	0	0	0	0
2089	2771	GNAI2	2	0	0	0	0	0	1	1	0	0	0	0	0
2090	2771	GNAI2	2	0	0	0	0	0	1	1	0	0	0	0	0
2091	2773	GNAI3	1	0	0	0	0	0	0	0	0	0	1	0	0
2092	2776	GNAQ	1	0	0	0	0	0	0	0	0	0	1	0	0
2093	2778	GNAS	1	0	0	0	0	0	0	1	0	0	0	0	0
2094	2778	GNAS	1	0	0	0	0	0	0	1	0	0	0	0	0
2095	2778	GNAS	1	0	0	0	0	0	0	1	0	0	0	0	0
2096	2778	GNAS	1	0	0	0	0	0	0	1	0	0	0	0	0
2097	2778	GNAS	1	0	0	0	0	0	0	1	0	0	0	0	0
2098	2778	GNAS	1	0	0	0	0	0	0	1	0	0	0	0	0
2099	2778	GNAS	1	0	0	0	0	0	0	1	0	0	0	0	0
2100	2778	GNAS	1	0	0	0	0	0	0	1	0	0	0	0	0
2101	2778	GNAS	1	0	0	0	0	0	0	1	0	0	0	0	0
2102	2778	GNAS	1	0	0	0	0	0	0	1	0	0	0	0	0
2103	2778	GNAS	1	0	0	0	0	0	0	1	0	0	0	0	0
2104	2778	GNAS	1	0	0	0	0	0	0	1	0	0	0	0	0
2105	2778	GNAS	1	0	0	0	0	0	0	1	0	0	0	0	0
2106	2778	GNAS	1	0	0	0	0	0	0	1	0	0	0	0	0
2107	2778	GNAS	1	0	0	0	0	0	0	1	0	0	0	0	0
2108	2778	GNAS	1	0	0	0	0	0	0	1	0	0	0	0	0
2109	2782	GNB1	1	1	0	0	0	0	0	0	0	0	0	0	0
2110	2783	GNB2	3	0	0	0	0	0	1	1	0	0	1	0	0
2111	2783	GNB2	2	0	0	0	0	0	1	1	0	0	0	0	0
2112	2783	GNB2	2	0	0	0	0	0	1	1	0	0	0	0	0
2113	2783	GNB2	2	0	0	0	0	0	1	1	0	0	0	0	0
2114	2783	GNB2	2	0	0	0	0	0	1	1	0	0	0	0	0
2115	2783	GNB2	2	0	0	0	0	0	1	1	0	0	0	0	0
2143	2805	GOT1	2	0	0	0	0	0	1	1	0	0	0	0	0
2144	2806	GOT2	1	0	0	0	0	0	0	0	0	0	0	0	1
179	2810	SFN	1	0	0	0	0	0	0	0	0	0	0	0	1
2147	2821	GPI	2	0	0	0	0	0	1	1	0	0	0	0	0
2148	2821	GPI	2	0	0	0	0	0	1	1	0	0	0	0	0
2149	2821	GPI	2	0	0	0	0	0	1	1	0	0	0	0	0
2150	2821	GPI	2	0	0	0	0	0	1	1	0	0	0	0	0
2153	2873	GPS1	1	1	0	0	0	0	0	0	0	0	0	0	0
2158	2923	PDIA3	2	0	0	0	0	0	0	1	0	0	0	0	1
2159	2923	PDIA3	1	0	0	0	0	0	0	1	0	0	0	0	0
2160	2923	PDIA3	1	0	0	0	0	0	0	1	0	0	0	0	0
2161	2923	PDIA3	1	0	0	0	0	0	0	1	0	0	0	0	0
2162	2923	PDIA3	1	0	0	0	0	0	0	1	0	0	0	0	0
2163	2923	PDIA3	1	0	0	0	0	0	0	1	0	0	0	0	0
2164	2934	GSN	2	0	0	0	0	0	0	1	0	0	0	1	0
2165	2934	GSN	1	0	0	0	0	0	0	1	0	0	0	0	0
2166	2934	GSN	1	0	0	0	0	0	0	1	0	0	0	0	0
2167	2934	GSN	1	0	0	0	0	0	0	1	0	0	0	0	0
2168	2934	GSN	1	0	0	0	0	0	0	1	0	0	0	0	0
2169	2934	GSN	1	0	0	0	0	0	0	1	0	0	0	0	0
2170	2938	GSTA1	3	0	0	0	0	0	1	1	0	0	0	1	0
2171	2944	GSTM1	2	0	0	0	0	0	1	1	0	0	0	0	0
2172	2944	GSTM1	2	0	0	0	0	0	1	1	0	0	0	0	0
2173	2944	GSTM1	2	0	0	0	0	0	1	1	0	0	0	0	0
2174	2944	GSTM1	2	0	0	0	0	0	1	1	0	0	0	0	0
2175	2946	GSTM2	3	0	0	0	0	0	1	1	0	0	0	0	1
2176	2946	GSTM2	2	0	0	0	0	0	1	1	0	0	0	0	0
2177	2946	GSTM2	2	0	0	0	0	0	1	1	0	0	0	0	0
2178	2946	GSTM2	2	0	0	0	0	0	1	1	0	0	0	0	0
2179	2946	GSTM2	2	0	0	0	0	0	1	1	0	0	0	0	0
2180	2950	GSTP1	1	0	0	0	0	0	0	1	0	0	0	0	0
2181	2950	GSTP1	1	0	0	0	0	0	0	1	0	0	0	0	0
2188	3005	H1F0	1	0	0	0	0	0	0	1	0	0	0	0	0
2190	3006	HIST1H1C	1	0	0	0	0	0	0	0	1	0	0	0	0
2191	3008	HIST1H1E	1	0	0	0	0	0	0	1	0	0	0	0	0
2195	3014	H2AFX	1	0	0	0	0	0	0	1	0	0	0	0	0
2189	3024	HIST1H1A	1	0	0	0	0	0	0	0	0	0	0	1	0
2214	3028	HSD17B10	3	0	1	0	0	0	0	1	0	0	0	0	1
2215	3028	HSD17B10	2	0	1	0	0	0	0	1	0	0	0	0	0
2216	3028	HSD17B10	2	0	1	0	0	0	0	1	0	0	0	0	0
2220	3029	HAGH	1	0	0	0	0	0	0	1	0	0	0	0	0
2221	3029	HAGH	1	0	0	0	0	0	0	1	0	0	0	0	0
2222	3029	HAGH	1	0	0	0	0	0	0	1	0	0	0	0	0
2217	3030	HADHA	2	0	0	0	0	0	0	1	1	0	0	0	0
2218	3030	HADHA	2	0	0	0	0	0	0	1	1	0	0	0	0
2219	3032	HADHB	1	0	0	0	0	0	0	0	0	0	0	0	1
2210	3033	HADH	1	0	0	0	0	0	0	1	0	0	0	0	0
2211	3033	HADH	1	0	0	0	0	0	0	1	0	0	0	0	0
2212	3033	HADH	1	0	0	0	0	0	0	1	0	0	0	0	0
2213	3033	HADH	1	0	0	0	0	0	0	1	0	0	0	0	0
2224	3040	HBA2	2	0	1	0	0	0	0	1	0	0	0	0	0
2225	3040	HBA2	2	0	1	0	0	0	0	1	0	0	0	0	0
2226	3043	HBB	2	0	1	0	0	0	0	1	0	0	0	0	0
2227	3043	HBB	2	0	1	0	0	0	0	1	0	0	0	0	0
2228	3043	HBB	2	0	1	0	0	0	0	1	0	0	0	0	0
2229	3045	HBD	1	0	1	0	0	0	0	0	0	0	0	0	0
2230	3045	HBD	1	0	1	0	0	0	0	0	0	0	0	0	0
2231	3045	HBD	1	0	1	0	0	0	0	0	0	0	0	0	0
2232	3045	HBD	1	0	1	0	0	0	0	0	0	0	0	0	0
2233	3045	HBD	1	0	1	0	0	0	0	0	0	0	0	0	0
2234	3045	HBD	1	0	1	0	0	0	0	0	0	0	0	0	0
2235	3052	HCCS	1	0	0	0	0	0	0	0	0	0	1	0	0
2236	3053	SERPIND1	0	0	0	0	0	0	0	0	0	0	0	0	0
2237	3069	HDLBP	2	0	0	0	0	0	0	0	0	0	0	1	1
2238	3075	CFH	1	0	0	0	0	0	0	1	0	0	0	0	0
2239	3075	CFH	1	0	0	0	0	0	0	1	0	0	0	0	0
2240	3075	CFH	1	0	0	0	0	0	0	1	0	0	0	0	0
2241	3075	CFH	1	0	0	0	0	0	0	1	0	0	0	0	0
2245	3105	HLA-A	1	0	0	0	0	0	0	1	0	0	0	0	0
2246	3105	HLA-A	1	0	0	0	0	0	0	1	0	0	0	0	0
2247	3105	HLA-A	1	0	0	0	0	0	0	1	0	0	0	0	0
2248	3105	HLA-A	1	0	0	0	0	0	0	1	0	0	0	0	0
2249	3105	HLA-A	1	0	0	0	0	0	0	1	0	0	0	0	0
2250	3105	HLA-A	1	0	0	0	0	0	0	1	0	0	0	0	0
2251	3122	HLA-DRA	1	0	0	0	0	0	0	1	0	0	0	0	0
2252	3122	HLA-DRA	1	0	0	0	0	0	0	1	0	0	0	0	0
2253	3122	HLA-DRA	1	0	0	0	0	0	0	1	0	0	0	0	0
2254	3122	HLA-DRA	1	0	0	0	0	0	0	1	0	0	0	0	0
2259	3155	HMGCL	3	0	1	0	0	0	1	1	0	0	0	0	0
2260	3155	HMGCL	3	0	1	0	0	0	1	1	0	0	0	0	0
2261	3155	HMGCL	3	0	1	0	0	0	1	1	0	0	0	0	0
2262	3155	HMGCL	3	0	1	0	0	0	1	1	0	0	0	0	0
2263	3155	HMGCL	3	0	1	0	0	0	1	1	0	0	0	0	0
2264	3158	HMGCS2	3	0	1	0	0	0	1	1	0	0	0	0	0
2266	3162	HMOX1	1	0	0	0	0	0	0	0	0	0	1	0	0
2267	3163	HMOX2	1	0	0	0	0	0	0	0	0	0	1	0	0
2268	3170	FOXA2	1	1	0	0	0	0	0	0	0	0	0	0	0
2269	3176	HNMT	1	0	0	0	0	0	0	1	0	0	0	0	0
2270	3176	HNMT	1	0	0	0	0	0	0	1	0	0	0	0	0
2271	3176	HNMT	1	0	0	0	0	0	0	1	0	0	0	0	0
2273	3181	HNRNPA2B1	1	0	0	0	0	0	0	0	0	0	0	0	1
2274	3182	HNRNPAB	1	0	0	0	0	0	0	0	0	0	0	1	0
2275	3183	HNRNPC	1	0	0	0	0	0	0	0	0	0	0	0	1
2276	3184	HNRNPD	1	0	0	0	1	0	0	0	0	0	0	0	0
2277	3184	HNRNPD	1	0	0	0	1	0	0	0	0	0	0	0	0
2278	3184	HNRNPD	1	0	0	0	1	0	0	0	0	0	0	0	0
2279	3184	HNRNPD	1	0	0	0	1	0	0	0	0	0	0	0	0
2280	3184	HNRNPD	1	0	0	0	1	0	0	0	0	0	0	0	0
2281	3184	HNRNPD	1	0	0	0	1	0	0	0	0	0	0	0	0
2282	3184	HNRNPD	1	0	0	0	1	0	0	0	0	0	0	0	0
2283	3184	HNRNPD	1	0	0	0	1	0	0	0	0	0	0	0	0
2284	3184	HNRNPD	1	0	0	0	1	0	0	0	0	0	0	0	0
2285	3184	HNRNPD	1	0	0	0	1	0	0	0	0	0	0	0	0
2286	3184	HNRNPD	1	0	0	0	1	0	0	0	0	0	0	0	0
2287	3187	HNRNPH1	1	0	0	0	0	0	1	0	0	0	0	0	0
2288	3187	HNRNPH1	1	0	0	0	0	0	1	0	0	0	0	0	0
2289	3187	HNRNPH1	1	0	0	0	0	0	1	0	0	0	0	0	0
2290	3187	HNRNPH1	1	0	0	0	0	0	1	0	0	0	0	0	0
2291	3187	HNRNPH1	1	0	0	0	0	0	1	0	0	0	0	0	0
2292	3187	HNRNPH1	1	0	0	0	0	0	1	0	0	0	0	0	0
2293	3187	HNRNPH1	1	0	0	0	0	0	1	0	0	0	0	0	0
2294	3187	HNRNPH1	1	0	0	0	0	0	1	0	0	0	0	0	0
2295	3187	HNRNPH1	1	0	0	0	0	0	1	0	0	0	0	0	0
2296	3187	HNRNPH1	1	0	0	0	0	0	1	0	0	0	0	0	0
2297	3187	HNRNPH1	1	0	0	0	0	0	1	0	0	0	0	0	0
2298	3187	HNRNPH1	1	0	0	0	0	0	1	0	0	0	0	0	0
2299	3187	HNRNPH1	1	0	0	0	0	0	1	0	0	0	0	0	0
2300	3187	HNRNPH1	1	0	0	0	0	0	1	0	0	0	0	0	0
2301	3187	HNRNPH1	1	0	0	0	0	0	1	0	0	0	0	0	0
2302	3189	HNRNPH3	1	0	0	0	0	0	0	0	0	0	0	0	1
2303	3190	HNRNPK	1	0	0	0	0	0	0	0	0	0	1	0	0
2305	3240	HP	2	0	0	0	0	0	1	1	0	0	0	0	0
2306	3240	HP	2	0	0	0	0	0	1	1	0	0	0	0	0
2307	3240	HP	2	0	0	0	0	0	1	1	0	0	0	0	0
2308	3240	HP	2	0	0	0	0	0	1	1	0	0	0	0	0
2309	3241	HPCAL1	1	0	0	0	0	0	0	0	0	0	0	1	0
2310	3242	HPD	2	0	0	0	0	0	1	1	0	0	0	0	0
2311	3242	HPD	2	0	0	0	0	0	1	1	0	0	0	0	0
2312	3248	HPGD	1	0	0	0	0	0	0	0	0	0	0	1	0
2313	3251	HPRT1	1	0	0	0	0	0	0	1	0	0	0	0	0
2314	3251	HPRT1	1	0	0	0	0	0	0	1	0	0	0	0	0
2315	3263	HPX	1	0	0	0	0	0	0	1	0	0	0	0	0
2316	3273	HRG	1	0	0	0	0	0	0	1	0	0	0	0	0
2326	3283	HSD3B1	1	0	1	0	0	0	0	0	0	0	0	0	0
2327	3283	HSD3B1	1	0	1	0	0	0	0	0	0	0	0	0	0
2317	3291	HSD11B2	1	0	0	0	0	0	0	0	0	0	1	0	0
2318	3294	HSD17B2	2	0	0	0	0	0	0	0	0	0	1	1	0
2319	3295	HSD17B4	2	0	1	0	0	0	0	1	0	0	0	0	0
2320	3295	HSD17B4	2	0	1	0	0	0	0	1	0	0	0	0	0
2321	3295	HSD17B4	2	0	1	0	0	0	0	1	0	0	0	0	0
2322	3295	HSD17B4	2	0	1	0	0	0	0	1	0	0	0	0	0
2323	3295	HSD17B4	2	0	1	0	0	0	0	1	0	0	0	0	0
2324	3295	HSD17B4	2	0	1	0	0	0	0	1	0	0	0	0	0
2325	3295	HSD17B4	2	0	1	0	0	0	0	1	0	0	0	0	0
2328	3301	DNAJA1	2	0	0	0	0	0	0	1	0	0	1	0	0
2329	3304	HSPA1B	2	0	0	0	0	0	0	1	1	0	0	0	0
2330	3304	HSPA1B	2	0	0	0	0	0	0	1	1	0	0	0	0
2331	3305	HSPA1L	1	0	0	0	0	0	0	0	1	0	0	0	0
2332	3305	HSPA1L	1	0	0	0	0	0	0	0	1	0	0	0	0
2333	3308	HSPA4	1	0	0	0	0	0	0	0	0	0	1	0	0
2334	3309	HSPA5	3	0	0	0	0	0	0	1	0	0	1	0	1
2335	3312	HSPA8	2	0	0	0	0	0	0	1	0	0	1	0	0
2336	3312	HSPA8	1	0	0	0	0	0	0	1	0	0	0	0	0
2337	3312	HSPA8	1	0	0	0	0	0	0	1	0	0	0	0	0
2338	3312	HSPA8	1	0	0	0	0	0	0	1	0	0	0	0	0
2339	3313	HSPA9	1	0	0	0	0	0	0	1	0	0	0	0	0
2340	3313	HSPA9	1	0	0	0	0	0	0	1	0	0	0	0	0
2341	3313	HSPA9	1	0	0	0	0	0	0	1	0	0	0	0	0
2342	3313	HSPA9	1	0	0	0	0	0	0	1	0	0	0	0	0
2343	3313	HSPA9	1	0	0	0	0	0	0	1	0	0	0	0	0
2344	3313	HSPA9	1	0	0	0	0	0	0	1	0	0	0	0	0
2345	3315	HSPB1	3	0	0	0	0	0	0	1	0	0	1	0	1
2346	3315	HSPB1	1	0	0	0	0	0	0	1	0	0	0	0	0
2347	3315	HSPB1	1	0	0	0	0	0	0	1	0	0	0	0	0
2348	3320	HSP90AA1	2	0	0	0	0	0	0	1	1	0	0	0	0
2349	3320	HSP90AA1	2	0	0	0	0	0	0	1	1	0	0	0	0
2350	3320	HSP90AA1	2	0	0	0	0	0	0	1	1	0	0	0	0
2351	3320	HSP90AA1	2	0	0	0	0	0	0	1	1	0	0	0	0
2352	3324	HSP90AA2	2	0	0	0	0	0	0	1	1	0	0	0	0
2353	3326	HSP90AB1	1	0	0	0	0	0	0	1	0	0	0	0	0
2354	3326	HSP90AB1	1	0	0	0	0	0	0	1	0	0	0	0	0
2355	3326	HSP90AB1	1	0	0	0	0	0	0	1	0	0	0	0	0
2356	3326	HSP90AB1	1	0	0	0	0	0	0	1	0	0	0	0	0
2357	3326	HSP90AB1	1	0	0	0	0	0	0	1	0	0	0	0	0
2358	3329	HSPD1	3	0	0	0	1	0	0	1	1	0	0	0	0
2359	3329	HSPD1	3	0	0	0	1	0	0	1	1	0	0	0	0
2360	3329	HSPD1	3	0	0	0	1	0	0	1	1	0	0	0	0
2361	3329	HSPD1	3	0	0	0	1	0	0	1	1	0	0	0	0
2362	3329	HSPD1	3	0	0	0	1	0	0	1	1	0	0	0	0
2363	3329	HSPD1	3	0	0	0	1	0	0	1	1	0	0	0	0
2364	3329	HSPD1	3	0	0	0	1	0	0	1	1	0	0	0	0
2365	3336	HSPE1	2	0	0	0	0	0	0	1	0	0	0	0	1
2366	3336	HSPE1	1	0	0	0	0	0	0	1	0	0	0	0	0
2367	3336	HSPE1	1	0	0	0	0	0	0	1	0	0	0	0	0
2368	3337	DNAJB1	2	1	0	0	0	0	0	0	0	0	0	0	1
2369	3339	HSPG2	2	0	0	0	0	0	1	1	0	0	0	0	0
2370	3339	HSPG2	2	0	0	0	0	0	1	1	0	0	0	0	0
2371	3339	HSPG2	2	0	0	0	0	0	1	1	0	0	0	0	0
2372	3339	HSPG2	2	0	0	0	0	0	1	1	0	0	0	0	0
2373	3339	HSPG2	2	0	0	0	0	0	1	1	0	0	0	0	0
2374	3339	HSPG2	2	0	0	0	0	0	1	1	0	0	0	0	0
2375	3339	HSPG2	2	0	0	0	0	0	1	1	0	0	0	0	0
2376	3339	HSPG2	2	0	0	0	0	0	1	1	0	0	0	0	0
2377	3339	HSPG2	2	0	0	0	0	0	1	1	0	0	0	0	0
2378	3339	HSPG2	2	0	0	0	0	0	1	1	0	0	0	0	0
2379	3371	TNC	1	0	0	0	0	0	0	1	0	0	0	0	0
2380	3371	TNC	1	0	0	0	0	0	0	1	0	0	0	0	0
2381	3371	TNC	1	0	0	0	0	0	0	1	0	0	0	0	0
2382	3371	TNC	1	0	0	0	0	0	0	1	0	0	0	0	0
2383	3371	TNC	1	0	0	0	0	0	0	1	0	0	0	0	0
2384	3371	TNC	1	0	0	0	0	0	0	1	0	0	0	0	0
2385	3371	TNC	1	0	0	0	0	0	0	1	0	0	0	0	0
2390	3383	ICAM1	1	0	0	0	0	0	0	0	0	0	0	0	1
2395	3417	IDH1	3	0	0	0	0	0	1	1	1	0	0	0	0
2396	3417	IDH1	3	0	0	0	0	0	1	1	1	0	0	0	0
2397	3417	IDH1	3	0	0	0	0	0	1	1	1	0	0	0	0
2398	3417	IDH1	3	0	0	0	0	0	1	1	1	0	0	0	0
2399	3417	IDH1	3	0	0	0	0	0	1	1	1	0	0	0	0
2400	3417	IDH1	3	0	0	0	0	0	1	1	1	0	0	0	0
2401	3417	IDH1	3	0	0	0	0	0	1	1	1	0	0	0	0
2402	3418	IDH2	1	0	0	0	0	0	0	1	0	0	0	0	0
2403	3419	IDH3A	1	0	0	0	0	0	0	1	0	0	0	0	0
2404	3419	IDH3A	1	0	0	0	0	0	0	1	0	0	0	0	0
2405	3419	IDH3A	1	0	0	0	0	0	0	1	0	0	0	0	0
2406	3419	IDH3A	1	0	0	0	0	0	0	1	0	0	0	0	0
2407	3419	IDH3A	1	0	0	0	0	0	0	1	0	0	0	0	0
2408	3422	IDI1	1	0	0	0	0	0	0	0	0	0	0	1	0
2410	3430	IFI35	1	1	0	0	0	0	0	0	0	0	0	0	0
2411	3434	IFIT1	3	1	0	0	0	0	1	1	0	0	0	0	0
2418	3437	IFIT3	2	1	0	0	0	0	0	1	0	0	0	0	0
2433	3482	IGF2R	1	0	0	0	0	0	0	0	0	0	0	0	1
2449	3606	IL18	1	0	0	0	0	0	0	0	1	0	0	0	0
2457	3608	ILF2	1	0	0	0	0	0	0	1	0	0	0	0	0
2458	3608	ILF2	1	0	0	0	0	0	0	1	0	0	0	0	0
2459	3608	ILF2	1	0	0	0	0	0	0	1	0	0	0	0	0
2460	3609	ILF3	2	0	0	0	0	0	0	1	0	0	0	1	0
2461	3609	ILF3	1	0	0	0	0	0	0	1	0	0	0	0	0
2462	3609	ILF3	1	0	0	0	0	0	0	1	0	0	0	0	0
2463	3609	ILF3	1	0	0	0	0	0	0	1	0	0	0	0	0
2464	3609	ILF3	1	0	0	0	0	0	0	1	0	0	0	0	0
2465	3609	ILF3	1	0	0	0	0	0	0	1	0	0	0	0	0
2466	3611	ILK	1	0	0	0	0	0	0	1	0	0	0	0	0
2475	3632	INPP5A	1	0	0	0	0	0	0	0	0	0	1	0	0
2487	3655	ITGA6	1	0	0	0	0	0	0	0	0	0	1	0	0
2486	3675	ITGA3	1	0	0	0	0	0	0	0	0	0	0	0	1
2488	3688	ITGB1	1	0	0	0	0	0	0	1	0	0	0	0	0
2489	3688	ITGB1	1	0	0	0	0	0	0	1	0	0	0	0	0
2490	3688	ITGB1	1	0	0	0	0	0	0	1	0	0	0	0	0
2491	3688	ITGB1	1	0	0	0	0	0	0	1	0	0	0	0	0
2492	3688	ITGB1	1	0	0	0	0	0	0	1	0	0	0	0	0
2493	3688	ITGB1	1	0	0	0	0	0	0	1	0	0	0	0	0
2494	3688	ITGB1	1	0	0	0	0	0	0	1	0	0	0	0	0
2495	3688	ITGB1	1	0	0	0	0	0	0	1	0	0	0	0	0
2496	3688	ITGB1	1	0	0	0	0	0	0	1	0	0	0	0	0
2497	3688	ITGB1	1	0	0	0	0	0	0	1	0	0	0	0	0
2498	3688	ITGB1	1	0	0	0	0	0	0	1	0	0	0	0	0
2499	3688	ITGB1	1	0	0	0	0	0	0	1	0	0	0	0	0
2500	3692	EIF6	2	0	0	0	0	0	0	1	0	0	0	0	1
2501	3692	EIF6	1	0	0	0	0	0	0	1	0	0	0	0	0
2502	3692	EIF6	1	0	0	0	0	0	0	1	0	0	0	0	0
2503	3692	EIF6	1	0	0	0	0	0	0	1	0	0	0	0	0
2504	3692	EIF6	1	0	0	0	0	0	0	1	0	0	0	0	0
2505	3692	EIF6	1	0	0	0	0	0	0	1	0	0	0	0	0
2507	3698	ITIH2	2	0	0	0	0	0	1	1	0	0	0	0	0
2508	3698	ITIH2	2	0	0	0	0	0	1	1	0	0	0	0	0
2509	3698	ITIH2	2	0	0	0	0	0	1	1	0	0	0	0	0
2510	3698	ITIH2	2	0	0	0	0	0	1	1	0	0	0	0	0
2511	3700	ITIH4	2	0	0	0	0	0	1	1	0	0	0	0	0
2512	3700	ITIH4	2	0	0	0	0	0	1	1	0	0	0	0	0
2513	3700	ITIH4	2	0	0	0	0	0	1	1	0	0	0	0	0
2514	3700	ITIH4	2	0	0	0	0	0	1	1	0	0	0	0	0
2515	3700	ITIH4	2	0	0	0	0	0	1	1	0	0	0	0	0
2516	3700	ITIH4	2	0	0	0	0	0	1	1	0	0	0	0	0
2517	3712	IVD	1	0	0	0	0	0	0	1	0	0	0	0	0
2518	3712	IVD	1	0	0	0	0	0	0	1	0	0	0	0	0
2519	3712	IVD	1	0	0	0	0	0	0	1	0	0	0	0	0
2520	3712	IVD	1	0	0	0	0	0	0	1	0	0	0	0	0
2524	3795	KHK	1	0	0	0	0	0	0	1	0	0	0	0	0
2525	3795	KHK	1	0	0	0	0	0	0	1	0	0	0	0	0
2526	3795	KHK	1	0	0	0	0	0	0	1	0	0	0	0	0
2527	3827	KNG1	1	0	0	0	0	0	0	1	0	0	0	0	0
2528	3827	KNG1	1	0	0	0	0	0	0	1	0	0	0	0	0
2529	3827	KNG1	1	0	0	0	0	0	0	1	0	0	0	0	0
2530	3827	KNG1	1	0	0	0	0	0	0	1	0	0	0	0	0
2531	3831	KLC1	1	1	0	0	0	0	0	0	0	0	0	0	0
2533	3837	KPNB1	2	0	0	0	0	0	0	1	0	0	1	0	0
2532	3840	KPNA4	1	0	0	0	0	0	0	0	0	0	1	0	0
2534	3843	IPO5	1	0	0	0	0	0	0	1	0	0	0	0	0
2535	3843	IPO5	1	0	0	0	0	0	0	1	0	0	0	0	0
2536	3843	IPO5	1	0	0	0	0	0	0	1	0	0	0	0	0
2537	3843	IPO5	1	0	0	0	0	0	0	1	0	0	0	0	0
2538	3843	IPO5	1	0	0	0	0	0	0	1	0	0	0	0	0
2539	3843	IPO5	1	0	0	0	0	0	0	1	0	0	0	0	0
2540	3843	IPO5	1	0	0	0	0	0	0	1	0	0	0	0	0
2541	3843	IPO5	1	0	0	0	0	0	0	1	0	0	0	0	0
2542	3843	IPO5	1	0	0	0	0	0	0	1	0	0	0	0	0
2543	3843	IPO5	1	0	0	0	0	0	0	1	0	0	0	0	0
2544	3843	IPO5	1	0	0	0	0	0	0	1	0	0	0	0	0
2545	3843	IPO5	1	0	0	0	0	0	0	1	0	0	0	0	0
2546	3843	IPO5	1	0	0	0	0	0	0	1	0	0	0	0	0
2547	3843	IPO5	1	0	0	0	0	0	0	1	0	0	0	0	0
2548	3843	IPO5	1	0	0	0	0	0	0	1	0	0	0	0	0
2549	3843	IPO5	1	0	0	0	0	0	0	1	0	0	0	0	0
2550	3843	IPO5	1	0	0	0	0	0	0	1	0	0	0	0	0
2551	3843	IPO5	1	0	0	0	0	0	0	1	0	0	0	0	0
2552	3843	IPO5	1	0	0	0	0	0	0	1	0	0	0	0	0
2553	3843	IPO5	1	0	0	0	0	0	0	1	0	0	0	0	0
2554	3843	IPO5	1	0	0	0	0	0	0	1	0	0	0	0	0
2555	3848	KRT1	1	0	0	0	0	0	0	0	0	0	1	0	0
2566	3849	KRT2	1	0	0	0	0	0	0	0	0	0	1	0	0
2567	3855	KRT7	1	0	0	0	0	0	0	1	0	0	0	0	0
2568	3855	KRT7	1	0	0	0	0	0	0	1	0	0	0	0	0
2569	3855	KRT7	1	0	0	0	0	0	0	1	0	0	0	0	0
2570	3855	KRT7	1	0	0	0	0	0	0	1	0	0	0	0	0
2571	3855	KRT7	1	0	0	0	0	0	0	1	0	0	0	0	0
2572	3856	KRT8	3	0	0	0	0	0	1	1	1	0	0	0	0
2573	3856	KRT8	3	0	0	0	0	0	1	1	1	0	0	0	0
2574	3856	KRT8	3	0	0	0	0	0	1	1	1	0	0	0	0
2575	3856	KRT8	3	0	0	0	0	0	1	1	1	0	0	0	0
2576	3856	KRT8	3	0	0	0	0	0	1	1	1	0	0	0	0
2577	3856	KRT8	3	0	0	0	0	0	1	1	1	0	0	0	0
2578	3857	KRT9	1	0	0	0	0	0	0	0	0	0	1	0	0
2556	3858	KRT10	1	0	0	0	0	0	0	0	0	0	1	0	0
2557	3872	KRT17	1	0	0	0	0	0	0	0	0	0	0	0	1
2558	3875	KRT18	3	0	0	0	0	0	1	1	1	0	0	0	0
2559	3875	KRT18	3	0	0	0	0	0	1	1	1	0	0	0	0
2560	3875	KRT18	3	0	0	0	0	0	1	1	1	0	0	0	0
2561	3875	KRT18	3	0	0	0	0	0	1	1	1	0	0	0	0
2562	3875	KRT18	3	0	0	0	0	0	1	1	1	0	0	0	0
2563	3880	KRT19	2	0	0	0	0	0	0	0	1	0	0	1	0
2564	3880	KRT19	1	0	0	0	0	0	0	0	1	0	0	0	0
2565	3880	KRT19	1	0	0	0	0	0	0	0	1	0	0	0	0
2579	3895	KTN1	2	0	0	0	0	0	1	1	0	0	0	0	0
2580	3895	KTN1	2	0	0	0	0	0	1	1	0	0	0	0	0
2581	3895	KTN1	2	0	0	0	0	0	1	1	0	0	0	0	0
2582	3895	KTN1	2	0	0	0	0	0	1	1	0	0	0	0	0
2584	3910	LAMA4	1	0	0	0	0	0	0	1	0	0	0	0	0
2585	3910	LAMA4	1	0	0	0	0	0	0	1	0	0	0	0	0
2586	3910	LAMA4	1	0	0	0	0	0	0	1	0	0	0	0	0
2587	3910	LAMA4	1	0	0	0	0	0	0	1	0	0	0	0	0
2588	3910	LAMA4	1	0	0	0	0	0	0	1	0	0	0	0	0
2589	3910	LAMA4	1	0	0	0	0	0	0	1	0	0	0	0	0
2590	3911	LAMA5	1	0	0	0	0	0	0	1	0	0	0	0	0
2591	3911	LAMA5	1	0	0	0	0	0	0	1	0	0	0	0	0
2592	3911	LAMA5	1	0	0	0	0	0	0	1	0	0	0	0	0
2593	3911	LAMA5	1	0	0	0	0	0	0	1	0	0	0	0	0
2594	3912	LAMB1	2	1	0	0	0	0	0	1	0	0	0	0	0
2595	3912	LAMB1	1	0	0	0	0	0	0	1	0	0	0	0	0
2596	3912	LAMB1	1	0	0	0	0	0	0	1	0	0	0	0	0
2597	3912	LAMB1	1	0	0	0	0	0	0	1	0	0	0	0	0
2598	3912	LAMB1	1	0	0	0	0	0	0	1	0	0	0	0	0
2599	3912	LAMB1	1	0	0	0	0	0	0	1	0	0	0	0	0
2600	3913	LAMB2	1	0	0	0	0	0	0	1	0	0	0	0	0
2601	3913	LAMB2	1	0	0	0	0	0	0	1	0	0	0	0	0
2603	3915	LAMC1	2	0	1	0	0	0	0	1	0	0	0	0	0
2604	3916	LAMP1	1	0	0	0	0	0	0	1	0	0	0	0	0
2605	3916	LAMP1	1	0	0	0	0	0	0	1	0	0	0	0	0
2606	3920	LAMP2	1	0	0	0	0	0	0	0	0	0	0	0	1
2612	3925	STMN1	1	0	0	0	0	0	0	0	0	0	0	1	0
2613	3927	LASP1	1	0	0	0	0	0	0	0	0	0	0	0	1
2617	3934	LCN2	1	0	0	0	0	0	0	0	0	0	0	1	0
2618	3936	LCP1	1	0	0	0	0	0	0	1	0	0	0	0	0
2619	3936	LCP1	1	0	0	0	0	0	0	1	0	0	0	0	0
2620	3936	LCP1	1	0	0	0	0	0	0	1	0	0	0	0	0
2621	3936	LCP1	1	0	0	0	0	0	0	1	0	0	0	0	0
2622	3939	LDHA	2	0	0	0	0	0	1	1	0	0	0	0	0
2623	3939	LDHA	2	0	0	0	0	0	1	1	0	0	0	0	0
2624	3939	LDHA	2	0	0	0	0	0	1	1	0	0	0	0	0
2625	3939	LDHA	2	0	0	0	0	0	1	1	0	0	0	0	0
2626	3939	LDHA	2	0	0	0	0	0	1	1	0	0	0	0	0
2627	3939	LDHA	2	0	0	0	0	0	1	1	0	0	0	0	0
2628	3939	LDHA	2	0	0	0	0	0	1	1	0	0	0	0	0
2629	3939	LDHA	2	0	0	0	0	0	1	1	0	0	0	0	0
2630	3945	LDHB	2	0	0	0	0	1	0	1	0	0	0	0	0
2631	3945	LDHB	2	0	0	0	0	1	0	1	0	0	0	0	0
2632	3945	LDHB	2	0	0	0	0	1	0	1	0	0	0	0	0
2633	3956	LGALS1	1	0	0	0	0	0	0	1	0	0	0	0	0
2634	3956	LGALS1	1	0	0	0	0	0	0	1	0	0	0	0	0
2635	3956	LGALS1	1	0	0	0	0	0	0	1	0	0	0	0	0
2636	3958	LGALS3	2	0	0	0	0	0	0	1	0	0	0	0	1
2637	3958	LGALS3	1	0	0	0	0	0	0	1	0	0	0	0	0
2638	3960	LGALS4	1	0	0	0	0	0	0	0	0	0	0	1	0
2643	3998	LMAN1	2	0	0	0	0	0	0	1	0	0	1	0	0
2644	4000	LMNA	4	0	0	0	0	0	0	1	1	0	0	1	1
2645	4000	LMNA	2	0	0	0	0	0	0	1	1	0	0	0	0
2646	4000	LMNA	2	0	0	0	0	0	0	1	1	0	0	0	0
2647	4000	LMNA	2	0	0	0	0	0	0	1	1	0	0	0	0
2648	4000	LMNA	2	0	0	0	0	0	0	1	1	0	0	0	0
2649	4000	LMNA	2	0	0	0	0	0	0	1	1	0	0	0	0
2650	4000	LMNA	2	0	0	0	0	0	0	1	1	0	0	0	0
2651	4000	LMNA	2	0	0	0	0	0	0	1	1	0	0	0	0
2652	4000	LMNA	2	0	0	0	0	0	0	1	1	0	0	0	0
2653	4000	LMNA	2	0	0	0	0	0	0	1	1	0	0	0	0
2654	4000	LMNA	2	0	0	0	0	0	0	1	1	0	0	0	0
2655	4000	LMNA	2	0	0	0	0	0	0	1	1	0	0	0	0
2656	4000	LMNA	2	0	0	0	0	0	0	1	1	0	0	0	0
2657	4001	LMNB1	1	0	0	0	0	0	0	1	0	0	0	0	0
2658	4001	LMNB1	1	0	0	0	0	0	0	1	0	0	0	0	0
2659	4026	LPP	1	0	0	0	0	0	0	1	0	0	0	0	0
2660	4026	LPP	1	0	0	0	0	0	0	1	0	0	0	0	0
2661	4026	LPP	1	0	0	0	0	0	0	1	0	0	0	0	0
2662	4026	LPP	1	0	0	0	0	0	0	1	0	0	0	0	0
2663	4026	LPP	1	0	0	0	0	0	0	1	0	0	0	0	0
2664	4026	LPP	1	0	0	0	0	0	0	1	0	0	0	0	0
2665	4026	LPP	1	0	0	0	0	0	0	1	0	0	0	0	0
2666	4026	LPP	1	0	0	0	0	0	0	1	0	0	0	0	0
2667	4026	LPP	1	0	0	0	0	0	0	1	0	0	0	0	0
2668	4026	LPP	1	0	0	0	0	0	0	1	0	0	0	0	0
2669	4035	LRP1	1	0	0	0	0	0	0	1	0	0	0	0	0
2670	4035	LRP1	1	0	0	0	0	0	0	1	0	0	0	0	0
2671	4035	LRP1	1	0	0	0	0	0	0	1	0	0	0	0	0
2672	4035	LRP1	1	0	0	0	0	0	0	1	0	0	0	0	0
2677	4043	LRPAP1	2	0	0	0	0	0	1	1	0	0	0	0	0
2678	4043	LRPAP1	2	0	0	0	0	0	1	1	0	0	0	0	0
2679	4047	LSS	1	0	0	0	0	0	0	0	0	0	0	1	0
1499	4051	CYP4F3	1	0	0	0	0	0	0	0	0	0	1	0	0
2681	4059	BCAM	1	0	0	0	0	0	0	0	0	0	1	0	0
2682	4060	LUM	0	0	0	0	0	0	0	0	0	0	0	0	0
2686	4069	LYZ	1	0	0	0	0	0	0	0	0	0	0	0	1
286	4072	EPCAM	1	0	0	0	0	0	0	0	0	0	1	0	0
2687	4074	M6PR	1	0	0	0	0	0	0	0	0	0	1	0	0
2688	4082	MARCKS	2	0	0	0	0	0	0	1	0	0	0	1	0
2699	4128	MAOA	1	0	0	0	0	0	0	1	0	0	0	0	0
2700	4129	MAOB	2	0	0	0	0	0	0	1	0	0	1	0	0
2701	4131	MAP1B	1	0	0	0	0	0	0	1	0	0	0	0	0
2702	4131	MAP1B	1	0	0	0	0	0	0	1	0	0	0	0	0
2703	4131	MAP1B	1	0	0	0	0	0	0	1	0	0	0	0	0
2704	4131	MAP1B	1	0	0	0	0	0	0	1	0	0	0	0	0
2705	4131	MAP1B	1	0	0	0	0	0	0	1	0	0	0	0	0
2709	4143	MAT1A	2	0	0	0	0	0	1	1	0	0	0	0	0
2710	4143	MAT1A	2	0	0	0	0	0	1	1	0	0	0	0	0
2711	4147	MATN2	2	0	1	0	0	0	0	1	0	0	0	0	0
2712	4147	MATN2	2	0	1	0	0	0	0	1	0	0	0	0	0
2713	4147	MATN2	2	0	1	0	0	0	0	1	0	0	0	0	0
2714	4147	MATN2	2	0	1	0	0	0	0	1	0	0	0	0	0
2715	4162	MCAM	1	0	0	0	0	0	0	1	0	0	0	0	0
2716	4162	MCAM	1	0	0	0	0	0	0	1	0	0	0	0	0
2717	4171	MCM2	1	0	0	0	0	0	0	0	0	0	0	0	1
2718	4173	MCM4	1	0	0	0	0	0	0	0	0	0	0	0	1
2719	4175	MCM6	1	0	0	0	0	0	0	0	0	0	0	0	1
2720	4176	MCM7	1	0	0	0	0	0	0	0	0	0	0	0	1
2722	4190	MDH1	1	0	0	0	0	0	0	1	0	0	0	0	0
2723	4190	MDH1	1	0	0	0	0	0	0	1	0	0	0	0	0
2724	4190	MDH1	1	0	0	0	0	0	0	1	0	0	0	0	0
2725	4190	MDH1	1	0	0	0	0	0	0	1	0	0	0	0	0
2726	4190	MDH1	1	0	0	0	0	0	0	1	0	0	0	0	0
2727	4190	MDH1	1	0	0	0	0	0	0	1	0	0	0	0	0
2728	4190	MDH1	1	0	0	0	0	0	0	1	0	0	0	0	0
2729	4190	MDH1	1	0	0	0	0	0	0	1	0	0	0	0	0
2730	4191	MDH2	1	0	0	0	0	0	0	1	0	0	0	0	0
2731	4191	MDH2	1	0	0	0	0	0	0	1	0	0	0	0	0
2732	4191	MDH2	1	0	0	0	0	0	0	1	0	0	0	0	0
2736	4218	RAB8A	1	0	0	0	0	0	0	0	0	0	1	0	0
2737	4239	MFAP4	1	0	0	0	0	0	0	1	0	0	0	0	0
2738	4239	MFAP4	1	0	0	0	0	0	0	1	0	0	0	0	0
2739	4240	MFGE8	2	0	0	0	0	0	1	1	0	0	0	0	0
2740	4240	MFGE8	2	0	0	0	0	0	1	1	0	0	0	0	0
2741	4240	MFGE8	2	0	0	0	0	0	1	1	0	0	0	0	0
2742	4241	MFI2	1	0	0	0	0	0	0	0	0	0	1	0	0
2743	4282	MIF	2	0	1	0	0	0	0	0	1	0	0	0	0
2744	4329	ALDH6A1	1	0	0	0	0	0	0	1	0	0	0	0	0
2746	4357	MPST	1	0	0	0	0	0	0	0	0	0	0	0	1
2747	4358	MPV17	1	0	0	0	0	0	0	1	0	0	0	0	0
2748	4358	MPV17	1	0	0	0	0	0	0	1	0	0	0	0	0
2749	4358	MPV17	1	0	0	0	0	0	0	1	0	0	0	0	0
2750	4358	MPV17	1	0	0	0	0	0	0	1	0	0	0	0	0
2751	4358	MPV17	1	0	0	0	0	0	0	1	0	0	0	0	0
2752	4358	MPV17	1	0	0	0	0	0	0	1	0	0	0	0	0
2753	4358	MPV17	1	0	0	0	0	0	0	1	0	0	0	0	0
2754	4358	MPV17	1	0	0	0	0	0	0	1	0	0	0	0	0
2755	4358	MPV17	1	0	0	0	0	0	0	1	0	0	0	0	0
2756	4358	MPV17	1	0	0	0	0	0	0	1	0	0	0	0	0
2757	4358	MPV17	1	0	0	0	0	0	0	1	0	0	0	0	0
2758	4358	MPV17	1	0	0	0	0	0	0	1	0	0	0	0	0
2833	4430	MYO1B	1	0	0	0	0	0	0	0	0	0	1	0	0
2761	4478	MSN	2	0	0	0	0	0	0	1	0	0	0	0	1
2762	4507	MTAP	1	0	0	0	0	0	0	1	0	0	0	0	0
2763	4507	MTAP	1	0	0	0	0	0	0	1	0	0	0	0	0
2764	4507	MTAP	1	0	0	0	0	0	0	1	0	0	0	0	0
2765	4507	MTAP	1	0	0	0	0	0	0	1	0	0	0	0	0
2766	4507	MTAP	1	0	0	0	0	0	0	1	0	0	0	0	0
2768	4522	MTHFD1	3	0	1	0	0	0	1	1	0	0	0	0	0
2769	4522	MTHFD1	3	0	1	0	0	0	1	1	0	0	0	0	0
2774	4547	MTTP	1	0	0	0	0	0	0	1	0	0	0	0	0
2775	4547	MTTP	1	0	0	0	0	0	0	1	0	0	0	0	0
2776	4547	MTTP	1	0	0	0	0	0	0	1	0	0	0	0	0
2777	4547	MTTP	1	0	0	0	0	0	0	1	0	0	0	0	0
2778	4547	MTTP	1	0	0	0	0	0	0	1	0	0	0	0	0
2779	4547	MTTP	1	0	0	0	0	0	0	1	0	0	0	0	0
2780	4547	MTTP	1	0	0	0	0	0	0	1	0	0	0	0	0
2781	4547	MTTP	1	0	0	0	0	0	0	1	0	0	0	0	0
2782	4547	MTTP	1	0	0	0	0	0	0	1	0	0	0	0	0
2783	4547	MTTP	1	0	0	0	0	0	0	1	0	0	0	0	0
2784	4580	MTX1	1	0	0	0	0	0	0	0	0	0	1	0	0
2786	4594	MUT	1	0	0	0	0	0	0	1	0	0	0	0	0
2787	4599	MX1	2	0	0	0	0	0	1	1	0	0	0	0	0
2788	4599	MX1	2	0	0	0	0	0	1	1	0	0	0	0	0
2789	4599	MX1	2	0	0	0	0	0	1	1	0	0	0	0	0
2790	4599	MX1	2	0	0	0	0	0	1	1	0	0	0	0	0
2791	4599	MX1	2	0	0	0	0	0	1	1	0	0	0	0	0
2792	4599	MX1	2	0	0	0	0	0	1	1	0	0	0	0	0
2793	4599	MX1	2	0	0	0	0	0	1	1	0	0	0	0	0
2794	4599	MX1	2	0	0	0	0	0	1	1	0	0	0	0	0
2810	4627	MYH9	2	0	0	0	0	0	0	1	0	0	0	1	0
2811	4627	MYH9	1	0	0	0	0	0	0	1	0	0	0	0	0
2812	4627	MYH9	1	0	0	0	0	0	0	1	0	0	0	0	0
2813	4627	MYH9	1	0	0	0	0	0	0	1	0	0	0	0	0
2814	4627	MYH9	1	0	0	0	0	0	0	1	0	0	0	0	0
2801	4628	MYH10	2	0	0	0	0	0	0	1	0	0	0	1	0
2802	4628	MYH10	1	0	0	0	0	0	0	1	0	0	0	0	0
2803	4628	MYH10	1	0	0	0	0	0	0	1	0	0	0	0	0
2804	4628	MYH10	1	0	0	0	0	0	0	1	0	0	0	0	0
2805	4629	MYH11	1	0	0	0	0	0	0	1	0	0	0	0	0
2806	4629	MYH11	1	0	0	0	0	0	0	1	0	0	0	0	0
2807	4629	MYH11	1	0	0	0	0	0	0	1	0	0	0	0	0
2808	4629	MYH11	1	0	0	0	0	0	0	1	0	0	0	0	0
2809	4629	MYH11	1	0	0	0	0	0	0	1	0	0	0	0	0
2820	4637	MYL6	1	0	0	0	0	0	0	1	0	0	0	0	0
2821	4637	MYL6	1	0	0	0	0	0	0	1	0	0	0	0	0
2822	4637	MYL6	1	0	0	0	0	0	0	1	0	0	0	0	0
2823	4638	MYLK	2	0	0	0	0	0	1	1	0	0	0	0	0
2824	4638	MYLK	2	0	0	0	0	0	1	1	0	0	0	0	0
2825	4638	MYLK	2	0	0	0	0	0	1	1	0	0	0	0	0
2826	4638	MYLK	2	0	0	0	0	0	1	1	0	0	0	0	0
2827	4638	MYLK	2	0	0	0	0	0	1	1	0	0	0	0	0
2828	4638	MYLK	2	0	0	0	0	0	1	1	0	0	0	0	0
2829	4638	MYLK	2	0	0	0	0	0	1	1	0	0	0	0	0
2830	4638	MYLK	2	0	0	0	0	0	1	1	0	0	0	0	0
2831	4638	MYLK	2	0	0	0	0	0	1	1	0	0	0	0	0
2834	4641	MYO1C	3	0	0	0	0	0	1	1	0	0	1	0	0
2835	4641	MYO1C	2	0	0	0	0	0	1	1	0	0	0	0	0
2836	4641	MYO1C	2	0	0	0	0	0	1	1	0	0	0	0	0
2837	4641	MYO1C	2	0	0	0	0	0	1	1	0	0	0	0	0
2832	4651	MYO10	1	0	0	0	0	0	0	0	0	0	0	0	1
2838	4659	PPP1R12A	1	0	0	0	0	0	0	0	0	0	0	1	0
2839	4666	NACA	1	0	0	0	0	0	0	1	0	0	0	0	0
2840	4666	NACA	1	0	0	0	0	0	0	1	0	0	0	0	0
2841	4673	NAP1L1	2	0	0	0	0	0	0	1	0	0	1	0	0
2842	4673	NAP1L1	1	0	0	0	0	0	0	1	0	0	0	0	0
2843	4673	NAP1L1	1	0	0	0	0	0	0	1	0	0	0	0	0
2844	4673	NAP1L1	1	0	0	0	0	0	0	1	0	0	0	0	0
2845	4676	NAP1L4	1	0	0	0	0	0	0	0	0	0	1	0	0
2846	4684	NCAM1	1	0	0	0	0	0	0	1	0	0	0	0	0
2847	4684	NCAM1	1	0	0	0	0	0	0	1	0	0	0	0	0
2848	4684	NCAM1	1	0	0	0	0	0	0	1	0	0	0	0	0
2849	4684	NCAM1	1	0	0	0	0	0	0	1	0	0	0	0	0
2850	4684	NCAM1	1	0	0	0	0	0	0	1	0	0	0	0	0
2851	4684	NCAM1	1	0	0	0	0	0	0	1	0	0	0	0	0
2852	4684	NCAM1	1	0	0	0	0	0	0	1	0	0	0	0	0
2853	4684	NCAM1	1	0	0	0	0	0	0	1	0	0	0	0	0
2854	4684	NCAM1	1	0	0	0	0	0	0	1	0	0	0	0	0
2855	4684	NCAM1	1	0	0	0	0	0	0	1	0	0	0	0	0
2856	4691	NCL	2	0	0	0	0	0	0	1	0	0	0	0	1
2857	4691	NCL	1	0	0	0	0	0	0	1	0	0	0	0	0
2858	4691	NCL	1	0	0	0	0	0	0	1	0	0	0	0	0
2859	4691	NCL	1	0	0	0	0	0	0	1	0	0	0	0	0
2860	4691	NCL	1	0	0	0	0	0	0	1	0	0	0	0	0
2861	4691	NCL	1	0	0	0	0	0	0	1	0	0	0	0	0
2862	4691	NCL	1	0	0	0	0	0	0	1	0	0	0	0	0
2866	4701	NDUFA7	1	0	0	0	0	0	0	0	0	0	0	1	0
2867	4702	NDUFA8	1	0	0	0	0	0	0	0	0	0	1	0	0
2868	4704	NDUFA9	2	0	0	0	0	0	0	0	0	0	1	0	1
2870	4712	NDUFB6	1	0	0	0	0	0	0	0	0	0	1	0	0
2869	4716	NDUFB10	1	0	0	0	0	0	0	1	0	0	0	0	0
2871	4719	NDUFS1	3	0	0	0	0	0	0	1	0	0	0	1	1
2872	4719	NDUFS1	1	0	0	0	0	0	0	1	0	0	0	0	0
2873	4719	NDUFS1	1	0	0	0	0	0	0	1	0	0	0	0	0
2874	4719	NDUFS1	1	0	0	0	0	0	0	1	0	0	0	0	0
2875	4719	NDUFS1	1	0	0	0	0	0	0	1	0	0	0	0	0
2876	4719	NDUFS1	1	0	0	0	0	0	0	1	0	0	0	0	0
2877	4719	NDUFS1	1	0	0	0	0	0	0	1	0	0	0	0	0
2878	4719	NDUFS1	1	0	0	0	0	0	0	1	0	0	0	0	0
2879	4720	NDUFS2	1	0	0	0	0	0	0	1	0	0	0	0	0
2880	4720	NDUFS2	1	0	0	0	0	0	0	1	0	0	0	0	0
2881	4722	NDUFS3	1	0	0	0	0	0	0	0	0	0	1	0	0
2882	4728	NDUFS8	1	0	0	0	0	0	0	0	0	0	0	0	1
2883	4729	NDUFV2	1	0	0	0	0	0	0	0	0	0	0	1	0
1646	4733	DRG1	1	1	0	0	0	0	0	0	0	0	0	0	0
2884	4735	2011-09-02	1	0	0	0	0	0	0	0	0	0	1	0	0
13	4736	RPL10A	1	0	0	0	0	0	0	1	0	0	0	0	0
2885	4752	NEK3	1	0	1	0	0	0	0	0	0	0	0	0	0
2886	4752	NEK3	1	0	1	0	0	0	0	0	0	0	0	0	0
2891	4811	NID1	2	0	0	0	0	0	1	1	0	0	0	0	0
2892	4811	NID1	2	0	0	0	0	0	1	1	0	0	0	0	0
2893	4811	NID1	2	0	0	0	0	0	1	1	0	0	0	0	0
2895	4831	NME2	1	0	0	0	0	0	0	1	0	0	0	0	0
2896	4831	NME2	1	0	0	0	0	0	0	1	0	0	0	0	0
2897	4831	NME2	1	0	0	0	0	0	0	1	0	0	0	0	0
2898	4831	NME2	1	0	0	0	0	0	0	1	0	0	0	0	0
2899	4831	NME2	1	0	0	0	0	0	0	1	0	0	0	0	0
2900	4831	NME2	1	0	0	0	0	0	0	1	0	0	0	0	0
2902	4835	NQO2	3	0	0	0	0	0	1	1	0	0	0	0	1
2903	4835	NQO2	2	0	0	0	0	0	1	1	0	0	0	0	0
2904	4835	NQO2	2	0	0	0	0	0	1	1	0	0	0	0	0
2905	4835	NQO2	2	0	0	0	0	0	1	1	0	0	0	0	0
2906	4837	NNMT	1	0	0	0	0	0	0	1	0	0	0	0	0
2913	4841	NONO	1	0	0	0	0	0	0	1	0	0	0	0	0
2914	4841	NONO	1	0	0	0	0	0	0	1	0	0	0	0	0
2915	4841	NONO	1	0	0	0	0	0	0	1	0	0	0	0	0
2916	4841	NONO	1	0	0	0	0	0	0	1	0	0	0	0	0
2917	4841	NONO	1	0	0	0	0	0	0	1	0	0	0	0	0
2918	4841	NONO	1	0	0	0	0	0	0	1	0	0	0	0	0
2919	4841	NONO	1	0	0	0	0	0	0	1	0	0	0	0	0
2920	4864	NPC1	1	0	0	0	0	0	0	0	0	0	0	1	0
2921	4869	NPM1	1	0	0	0	0	0	0	1	0	0	0	0	0
2922	4869	NPM1	1	0	0	0	0	0	0	1	0	0	0	0	0
2923	4869	NPM1	1	0	0	0	0	0	0	1	0	0	0	0	0
2924	4869	NPM1	1	0	0	0	0	0	0	1	0	0	0	0	0
2934	4893	NRAS	2	0	0	0	0	0	0	0	0	1	1	0	0
2940	4907	NT5E	1	0	0	0	0	0	0	0	0	0	1	0	0
2943	4924	NUCB1	1	0	0	0	0	0	0	1	0	0	0	0	0
2944	4924	NUCB1	1	0	0	0	0	0	0	1	0	0	0	0	0
2945	4924	NUCB1	1	0	0	0	0	0	0	1	0	0	0	0	0
2946	4924	NUCB1	1	0	0	0	0	0	0	1	0	0	0	0	0
2947	4924	NUCB1	1	0	0	0	0	0	0	1	0	0	0	0	0
2948	4924	NUCB1	1	0	0	0	0	0	0	1	0	0	0	0	0
2950	4926	NUMA1	1	0	0	0	0	0	0	1	0	0	0	0	0
2951	4926	NUMA1	1	0	0	0	0	0	0	1	0	0	0	0	0
2952	4926	NUMA1	1	0	0	0	0	0	0	1	0	0	0	0	0
2953	4926	NUMA1	1	0	0	0	0	0	0	1	0	0	0	0	0
2954	4940	OAS3	1	1	0	0	0	0	0	0	0	0	0	0	0
2955	4942	OAT	1	1	0	0	0	0	0	0	0	0	0	0	0
2961	4967	OGDH	2	0	0	0	0	0	0	1	0	0	0	1	0
2962	4967	OGDH	1	0	0	0	0	0	0	1	0	0	0	0	0
2963	4967	OGDH	1	0	0	0	0	0	0	1	0	0	0	0	0
2964	4967	OGDH	1	0	0	0	0	0	0	1	0	0	0	0	0
2965	4967	OGDH	1	0	0	0	0	0	0	1	0	0	0	0	0
2966	4967	OGDH	1	0	0	0	0	0	0	1	0	0	0	0	0
2967	4967	OGDH	1	0	0	0	0	0	0	1	0	0	0	0	0
2968	4967	OGDH	1	0	0	0	0	0	0	1	0	0	0	0	0
2969	4969	OGN	1	0	0	0	0	0	0	1	0	0	0	0	0
2970	4969	OGN	1	0	0	0	0	0	0	1	0	0	0	0	0
2971	4976	OPA1	1	0	0	0	0	0	0	1	0	0	0	0	0
2972	4976	OPA1	1	0	0	0	0	0	0	1	0	0	0	0	0
[truncated: 1,829 more rows]

## Sheet: summary
1	2	3	4	5	6	7	8	9	10	11	12	13	14	15
[truncated: 1,384 more rows]

[truncated: 6 more sheets: Global data mining, Proteomics, cDNA microarray, Copy number variation, Epigenetics, Somatic mutation]
