# Supplementary material for: Development of Biomarkers for Screening Hepatocellular Carcinoma Using Global Data Mining and Multiple Reaction Monitoring
Source: PLoS One. 2013 May 22;8(5):e63468. doi: 10.1371/journal.pone.0063468 (PMC3661589; doi:10.1371/journal.pone.0063468)
Supplement: Table S3 — The list of potential biomarkers was filtered step by step per the verification steps. (XLSX) [file pone.0063468.s005.xlsx]

## Sheet: Supplementary Table S3
Supplementary Table S3. The list of potential biomarkers was filtered step by step per the verification steps.
Serial No.	Gene ID	Gene symbol	Protein name	Uniprot ID	Uniprot Entry	1st Screening Step (28 Proteins)	2nd Screening Step (19 Proteins)	3rd Screening Step (9 Proteins)	HCC Serum Protein Biomarker (4 Proteins)
1	5825	ABCD3	ATP-binding cassette sub-family D member 3	ABCD3	P28288	O	X	X	X
2	37	ACADVL	Very long-chain specific acyl-CoA dehydrogenase, mitochondrial	ACADV	P49748	O	O	O	X
3	173	AFM	Afamin	AFAM	P43652	O	X	X	X
4	174	AFP	Alpha-fetoprotein	FETA	P02771	O	O	O	O
5	213	ALB	Serum albumin	ALBU	P02768	O	O	X	X
6	8659	ALDH4A1	Delta-1-pyrroline-5-carboxylate dehydrogenase, mitochondrial	AL4A1	P30038	O	X	X	X
7	54443	ANLN	Actin-binding protein anillin	ANLN	Q9NQW6	O	O	O	O
8	336	APOA2	Apolipoprotein A-II	APOA2	P02652	O	O	X	X
9	397	ARHGDIB	Rho GDP-dissociation inhibitor 2	GDIR2	P52566	X	X	X	X
10	10409	BASP1	Brain acid soluble protein 1	BASP1	P80723	O	O	O	X
11	718	C3	Complement C3	CO3	P01024	O	O	X	X
12	720	C4A	Complement C4-A	CO4A	P0C0L4	O	O	O	O
13	735	C9	Complement component C9	CO9	P02748	O	X	X	X
14	800	CALD1	Caldesmon	CALD1	Q05682	X	X	X	X
15	823	CAPN1	Calpain-1 catalytic subunit	CAN1	P07384	O	O	O	X
16	960	CD44	CD44 antigen	CD44	P16070	X	X	X	X
17	3075	CFH	Complement factor H	CFAH	P08603	X	X	X	X
18	23155	CLCC1	Chloride channel CLIC-like protein 1	CLCC1	Q96S66	X	X	X	X
19	80781	COL18A1	Collagen alpha-1(XVIII) chain	COIA1	P39060	X	X	X	X
20	1278	COL1A2	Collagen alpha-2(I) chain	COL1A2	P08123	X	X	X	X
21	1508	CTSB	Cathepsin B	CATB	P07858	X	X	X	X
22	1571	CYP2E1	Cytochrome P450 2E1	CP2E1	P05181	X	X	X	X
23	1653	DDX1	ATP-dependent RNA helicase DDX1	DDX1	Q92499	O	O	X	X
24	1717	DHCR7	7-dehydrocholesterol reductase	DHCR7	Q9UBM7	X	X	X	X
25	51635	DHRS7	Dehydrogenase/reductase SDR family member 7	DHRS7	Q9Y394	X	X	X	X
26	1738	DLD	Dihydrolipoyl dehydrogenase, mitochondrial	DLDH	P09622	X	X	X	X
27	2203	FBP1	Fructose-1,6-bisphosphatase 1	F16P1	P09467	O	X	X	X
28	2317	FLNB	Filamin-B	FLNB	O75369	O	O	O	O
29	2533	FYB	FYN-binding protein	FYB	O15117	O	X	X	X
30	3304	HSPA1B	Heat shock 70 kDa protein 1A/1B	HSP71	P08107	X	X	X	X
31	3329	HSPD1	60 kDa heat shock protein, mitochondrial	CH60	P10809	O	O	X	X
32	3688	ITGB1	Integrin beta-1	ITB1	Q9GLP0	X	X	X	X
33	79888	LPCAT1	Lysophosphatidylcholine acyltransferase 1	PCAT1	Q8NF37	X	X	X	X
34	4318	MMP9	Matrix metalloproteinase-9	P14780	P14780	O	X	X	X
35	4522	MTHFD1	C-1-tetrahydrofolate synthase, cytoplasmic	C1TC	P11586	O	O	O	X
36	4651	MYO10	Unconventionnal myosin-X	MYO10	Q9HD67	X	X	X	X
37	4811	NID1	Nidogen-1	NID1	P14543	X	X	X	X
38	4942	OAT	Ornithine aminotransferase, mitochondrial	OAT	P04181	X	X	X	X
39	26986	PABPC1	Polyadenylate-binding protein 1	PABP1	P11940	O	O	O	X
40	5230	PGK1	Phosphoglycerate kinase 1	PGK1	P00558	O	O	X	X
41	26227	PHGDH	D-3-phosphoglycerate dehydrogenase	SERA	O43175	X	X	X	X
42	5340	PLG	Plasminogen	PLMN	P00747	O	X	X	X
43	5589	PRKCSH	PRKCSH protein	A2VCQ4	A2VCQ4	O	O	X	X
44	5770	PTPN1	Tyrosine-protein phosphatase non-receptor type 1	PTN1	P18031	O	O	X	X
45	710	SERPING1	Plasma protease C1 inhibitor	IC1	P05155	X	X	X	X
46	6542	SLC7A2	Low affinity cationic amino acid transporter 2	CTR2	P52569	O	O	X	X
47	8878	SQSTM1	Sequestosome-1	SQSTM	Q13501	X	X	X	X
48	8407	TAGLN	Transgelin	TAGL	Q01995	O	O	X	X
49	7277	TUBA4A	Tubulin alpha-4A chain	TBA4A	P68366	O	X	X	X
50	7448	VTN	Vitronectin	VTNC	P04004	X	X	X	X
