# Supplementary material for: Development of Biomarkers for Screening Hepatocellular Carcinoma Using Global Data Mining and Multiple Reaction Monitoring
Source: PLoS One. 2013 May 22;8(5):e63468. doi: 10.1371/journal.pone.0063468 (PMC3661589; doi:10.1371/journal.pone.0063468)
Supplement: Table S4 — Results of technical reproducibility was examined using pooled serum. Also see Figure S1. (XLSX) [file pone.0063468.s006.xlsx]

## Sheet: Supplementary Table S4
Supplementary Table S4. Results of technical reproducibility was examined using pooled serum.
Also see Supplementary Figure S1.
Serial No.	Gene ID	Gene symbol	Protein name	Peptide sequence	Pooled healthy control group						Pooled before HCC treatment group						Pooled after HCC treatment group
					Normalized conc. (fmol)			Retention time (min)			Normalized conc. (fmol)			Retention time (min)			Normalized conc. (fmol)			Retention time (min)
					Average Conc. (fmol)	STDEV	CV (%)	RT (min)	STDEV	CV (%)	Average Conc. (fmol)	STDEV	CV (%)	RT (min)	STDEV	CV (%)	Average Conc. (fmol)	STDEV	CV (%)	RT (min)	STDEV	CV (%)
1	37	ACADVL	Very long-chain specific acyl-coA dehydrogenase, mitochondrial	ASNTAEVFFDGVR	5.83641	0.72384	12.4021	39.8743	0.423472	1.06202	8.89309	0.293143	3.2963	37.7033	0.402426	1.06735	4.46136	0.887083	19.8837	38.8171	0.38569	0.993609
2	174	AFP	Alpha-fetoprotein	GYQELLEK	0.393043	0.0358152	9.11229	37.2011	0.646789	1.73863	5.07017	0.579628	11.4321	36.9467	0.369662	1.00053	0.466275	0.0709974	15.2265	36.295	0.569185	1.56822
3	213	ALB	Serum albumin	DLGEENFK	13.0971	4.00366	30.5691	9.05286	1.19834	13.2372	11.2365	2.68093	23.8592	9.50429	0.79812	8.39747	17.3027	2.14236	12.3816	9.93	1.30432	13.1351
				VPQVSTPTLVEVSR	30.0077	7.42123	24.7311	21.748	0.49691	2.28486	26.5094	6.44858	24.3257	19.1571	0.487911	2.54689	17.1218	3.55147	20.7424	20.4983	0.573635	2.79845
4	54443	ANLN	Actin-binding protein Anillin	TQSLPVTEK	0.187133	0.0442372	23.6395	7.69143	0.0491354	0.638833	0.818302	0.0304656	3.72303	7.62714	0.137443	1.80202	0.734715	0.214275	29.1643	7.7	0.128323	1.66653
5	336	APOA2	Apolipoprotein A-Ⅱ	EQLTPLIK	4.22287	0.529155	12.5307	15.0712	0.417285	2.76875	2.6607	0.565633	21.2588	13.8944	0.647285	4.65859	2.64936	0.357836	13.5065	15.88	0.365148	2.29942
6	10409	BASP1	Brain acid soluble protein 1	AEGAATEEEGTPK	107.178	5.2462	4.89487	27.5929	0.412945	1.49657	24.8404	3.75652	15.1226	25.1013	0.280022	1.11557	8.62935	0.786806	9.11779	27.2344	0.374303	1.37437
				TEAPAAPAAQETK	0.397041	0.0245728	6.18899	22.6011	0.449429	1.98852	0.259543	0.0248228	9.56406	20.0186	0.433683	2.1664	0	0	0	0	0	0
7	718	C3	Complement C3	QELSEAEQATR	0	0	0	0	0	0	0.630527	0.0646627	10.2553	25.4143	0.294157	1.15745	0.357762	0.0307165	8.58575	27.4737	0.434871	1.58286
				SGSDEVQVGQQR	1.11698	0.326194	29.2033	7.79	0.10583	1.35854	1.37977	0.329679	23.8938	7.73714	0.151846	1.96256	0.652466	0.141398	21.6714	7.79571	0.148083	1.89954
				SSLSVPYVIVPLK	4.53698	0.257191	5.66877	23.9478	0.422516	1.76432	7.25567	0.492119	6.78254	21.77	0.521664	2.39625	4.05593	0.723008	17.8259	23.3429	0.390927	1.67472
8	720	C4A	Complement C4-A	DSSTWLTAFVLK	2.58387	0.224277	8.67987	45.3912	0.250681	0.552268	1.64796	0.262481	15.9277	42.955	0.387853	0.902929	0.818446	0.104926	12.8202	43.9786	0.344162	0.782568
				VGDTLNLNLR	7.21433	0.56246	7.79643	21.36	0.402161	1.88278	4.60812	1.25981	27.3388	18.645	0.341101	1.82945	1.40867	0.0832832	5.9122	19.9229	0.736585	3.69718
9	823	CAPN1	Calpain-1 catalytic subunit	YLGQDYEQLR	1.06852	0.0825245	7.72326	22.6133	0.475605	2.10321	0.640286	0.096025	14.9972	20.0129	0.436261	2.1799	0.316379	0.0151476	4.78781	21.8686	0.39604	1.811
10	1653	DDX1	ATP-dependent RNA helicase DDX1	DGFVALSK	0.0737992	0.0171146	23.1908	10.8714	0.55478	5.1031	0.0949578	0.019451	20.4839	10.62	0.569693	5.36434	0.0934577	0.0218633	23.3938	11.0043	0.37872	3.44157
				ELAEQTLNNIK	0.485487	0.0746912	15.3848	31.26	0.284404	0.909802	1.83525	0.556114	30.3018	28.5775	0.347388	1.2156	1.41076	0.10073	7.14014	30.1025	0.350337	1.16381
11	2317	FLNB	Filamin-B	APLNVQFNSPLPGDAVK	0.222079	0.019667	8.85583	32.2333	0.33712	1.04587	0.282709	0.0160082	5.66242	29.6437	0.355445	1.19906	0.150879	0.01768	11.718	31.3643	0.446276	1.42288
				EAGAGGLSIAVEGPSK	0.218251	0.0347094	15.9034	26.2712	0.347869	1.32414	0.571755	0.0619211	10.83	23.5675	0.31454	1.33464	0.122326	0.0292227	23.8893	25.02	0.162481	0.649404
				TGEEVGFVVDAK	1.06057	0.0923242	8.70519	22.3129	0.329227	1.4755	2.07594	0.414582	19.9708	19.325	0.308638	1.59709	0.602517	0.0852609	14.1508	20.8163	0.559105	2.68591
12	3329	HSPD1	60kDa heat shock protein, mitochondrial	VGEVIVTK	0.0558967	0.0106287	19.015	26.5911	0.414531	1.55891	0.358261	0.100522	28.0582	23.855	0.270093	1.13223	0.468704	0.131222	27.9967	25.5314	0.195229	0.764661
				VGLQVVAVK	0.218056	0.0065397	2.99908	31.9378	0.342483	1.07234	0.232616	0.0358645	15.4179	28.94	0.258457	0.893079	0.157372	0.0292901	18.612	30.665	0.493645	1.6098
13	4522	MTHFD1	C-1-tetrahydrofolate synthase, cytoplasmic	AAQAPSSFQLLYDLK	0.0966013	0.00542789	5.61886	46.5283	0.441154	0.94814	0.220317	0.0282382	12.8171	44.1925	0.303539	0.686856	0	0	0	0	0	0
				GVPTGFILPIR	3.53529	0.240333	6.79812	29.3157	0.366918	1.25161	5.78589	0.397078	6.86287	26.1313	0.27242	1.04251	3.42463	0.219491	6.40919	28.2644	0.38549	1.36387
				TDTESELDLISR	0.267578	0.0207459	7.75322	40.9289	0.455012	1.11171	9.35917	0.978077	10.4505	38.84	0.287352	0.739836	5.49077	1.3067	23.7982	40.1943	0.275914	0.686451
14	26986	PABPC1	Polyadenylate-binding protein 1	EFSPFGTITSAK	2.38414	0.164335	6.89284	22.9056	0.342239	1.49413	1.72878	0.228394	13.2113	20.115	0.312714	1.55463	0.647986	0.079722	12.303	21.7338	0.412689	1.89884
15	5230	PGK1	Phosphoglycerate kinase 1	YSLEPVAVELK	0.72687	0.0244314	3.36118	9.17875	1.15869	12.6236	1.12127	0.183372	16.3539	9.535	0.896387	9.40102	0.134152	0.0203161	15.1441	10.5186	0.482888	4.59081
16	5589	PRKCSH	PRKCSH protein	LIELQAGK	2.03887	0.465594	22.8358	13.64	0.946195	6.93692	1.33544	0.398707	29.8559	12.975	0.543498	4.18881	1.79179	0.299288	16.7032	14.5014	1.32223	9.1179
17	5770	PTPN1	Tyrosine-protein phosphatase non-receptor type 1	GEPSLPEK	0.555921	0.149639	26.9173	11.8788	0.508848	4.28369	0.626395	0.104353	16.6592	11.29	0.405265	3.5896	0.981682	0.189855	19.3398	12.4386	0.519789	4.17885
18	6542	SLC7A2	Low affinity cationic amino acid transporter 2	AWSGTFDELLSK	0.0902925	0.0255736	28.3231	22.6871	0.384869	1.69642	0.509273	0.058935	11.5724	19.9733	0.336313	1.68381	0.152761	0.0181675	11.8928	21.78	0.304357	1.39742
19	8407	TAGLN	Transgelin	EFTESQLQEGK	5.06837	1.2016	23.7079	11.7533	0.467306	3.97595	3.53927	0.50783	14.3484	11.5583	0.404842	3.50259	1.844	0.168439	9.13442	12.8643	0.59332	4.61215
