# Supplementary material for: Development of Biomarkers for Screening Hepatocellular Carcinoma Using Global Data Mining and Multiple Reaction Monitoring
Source: PLoS One. 2013 May 22;8(5):e63468. doi: 10.1371/journal.pone.0063468 (PMC3661589; doi:10.1371/journal.pone.0063468)
Supplement: Table S5 — List of peptides and fragment ions for the analyzed proteins. (XLSX) [file pone.0063468.s007.xlsx]

## Sheet: Supplementary Table S5
Supplementary Table S5. List of peptides and fragment ions for the analyzed proteins
Serial No.	Gene ID	Gene symbol	Protein Name	Peptide Sequence	Residues Position	Precursor (m/z)	Charge	Product (m/z)	Retention Time (min)	Product ion Type	Light / Heavy	Declustering Potential (V)	Collision Energy (V)
1	37	ACADVL	Very long-chain specific acyl-CoA dehydrogenase, mitochondrial	ASNTAEVFFDGVR	304-316	706.844	2	1039.52	38.91	y9	Light	82.6	36
						706.844	2	968.484	38.91	y8	Light	82.6	36
						706.844	2	740.373	38.91	y6	Light	82.6	36
2	174	AFP	Alpha-fetoprotein	GYQELLEK	376-383	490.258	2	922.488	36.82	y7	Light	66.9	23.7
						490.258	2	759.425	36.82	y6	Light	66.9	23.7
						490.258	2	502.324	36.82	y4	Light	66.9	23.7
3	213	ALB	Serum albumin	DLGEENFK	37-44	476.225	2	723.331	9.59	y6	Light	65.8	22.9
						476.225	2	666.309	9.59	y5	Light	65.8	22.9
						476.225	2	537.267	9.59	y4	Light	65.8	22.9
				VPQVSTPTLVEVSR	439-452	756.425	2	1088.59	20.47	y10	Light	86.3	38.9
						756.425	2	1001.56	20.47	y9	Light	86.3	38.9
						756.425	2	900.515	20.47	y8	Light	86.3	38.9
4	54443	ANLN	Actin-binding protein anillin	TQSLPVTEK	483-491	501.777	2	901.499	7.69	y8	Light	67.7	24.3
						501.777	2	773.44	7.69	y7	Light	67.7	24.3
						501.777	2	686.408	7.69	y6	Light	67.7	24.3
5	336	APOA2	Apolipoprotein A-II	EQLTPLIK	70-77	471.287	2	684.465	14.95	y6	Light	65.5	22.6
						471.287	2	571.381	14.95	y5	Light	65.5	22.6
						471.287	2	470.334	14.95	y4	Light	65.5	22.6
6	10409	BASP1	Brain acid soluble protein 1	AEGAATEEEGTPK	26-38	645.296	2	890.41	26.63	y8	Light	78.2	32.5
						645.296	2	789.362	26.63	y7	Light	78.2	32.5
						645.296	2	660.32	26.63	y6	Light	78.2	32.5
				TEAPAAPAAQETK	151-163	642.825	2	815.426	21.39	y8	Light	78	32.4
						642.825	2	744.389	21.39	y7	Light	78	32.4
						642.825	2	647.336	21.39	y6	Light	78	32.4
7	718	C3	Complement C3	QELSEAEQATR	429-439	631.305	2	891.417	26.42	y8	Light	77.1	31.7
						631.305	2	804.385	26.42	y7	Light	77.1	31.7
						631.305	2	675.342	26.42	y6	Light	77.1	31.7
				SGSDEVQVGQQR	1571-1582	645.308	2	1058.52	7.78	y9	Light	78.2	32.5
						645.308	2	814.453	7.78	y7	Light	78.2	32.5
						645.308	2	715.385	7.78	y6	Light	78.2	32.5
				SSLSVPYVIVPLK	892-904	701.421	2	928.587	23.03	y8	Light	82.3	35.7
						701.421	2	831.534	23.03	y7	Light	82.3	35.7
						701.421	2	357.25	23.03	y3	Light	82.3	35.7
8	720	C4A	Complement C4-A	DSSTWLTAFVLK	1073-1084	684.364	2	1078.63	44.15	y9	Light	81	34.7
						684.364	2	977.582	44.15	y8	Light	81	34.7
						684.364	2	791.503	44.15	y7	Light	81	34.7
				VGDTLNLNLR	485-494	557.814	2	843.505	20.05	y7	Light	71.8	27.5
						557.814	2	742.457	20.05	y6	Light	71.8	27.5
						557.814	2	629.373	20.05	y5	Light	71.8	27.5
9	823	CAPN1	Calpain-1 catalytic subunit	YLGQDYEQLR	37-46	642.815	2	1008.47	21.53	y8	Light	78	32.4
						642.815	2	951.453	21.53	y7	Light	78	32.4
						642.815	2	823.394	21.53	y6	Light	78	32.4
10	1653	DDX1	ATP-dependent RNA helicase DDX1	DGFVALSK	253-260	418.729	2	721.424	10.81	y7	Light	61.6	19.6
						418.729	2	664.403	10.81	y6	Light	61.6	19.6
						418.729	2	517.334	10.81	y5	Light	61.6	19.6
				ELAEQTLNNIK	297-307	636.843	2	1030.55	29.98	y9	Light	77.5	32
						636.843	2	830.473	29.98	y7	Light	77.5	32
						636.843	2	702.414	29.98	y6	Light	77.5	32
11	2317	FLNB	Filamin-B	APLNVQFNSPLPGDAVK	878-894	883.975	2	1371.73	31.09	y13	Light	95.6	46.1
						883.975	2	1272.66	31.09	y12	Light	95.6	46.1
						883.975	2	586.32	31.09	y6	Light	95.6	46.1
				TGEEVGFVVDAK	1630-1641	625.817	2	834.472	20.86	y8	Light	76.7	31.4
						625.817	2	735.404	20.86	y7	Light	76.7	31.4
						625.817	2	678.382	20.86	y6	Light	76.7	31.4
				EAGAGGLSIAVEGPSK	2220-2235	721.878	2	1000.57	24.99	y10	Light	83.7	36.9
						721.878	2	887.483	24.99	y9	Light	83.7	36.9
						721.878	2	331.198	24.99	y3	Light	83.7	36.9
12	3329	HSPD1	60 kDa heat shock protein, mitochondrial	VGLQVVAVK	293-301	456.797	2	756.498	30.53	y7	Light	64.4	21.8
						456.797	2	643.414	30.53	y6	Light	64.4	21.8
						456.797	2	515.355	30.53	y5	Light	64.4	21.8
				VGEVIVTK	345-352	422.761	2	745.445	25.43	y7	Light	61.9	19.8
						422.761	2	688.424	25.43	y6	Light	61.9	19.8
						422.761	2	460.313	25.43	y4	Light	61.9	19.8
13	4522	MTHFD1	C-1-tetrahydrofolate synthase, cytoplasmic	TDTESELDLISR	761-772	689.838	2	932.505	40.06	y8	Light	81.4	35.1
						689.838	2	845.473	40.06	y7	Light	81.4	35.1
						689.838	2	716.43	40.06	y6	Light	81.4	35.1
				AAQAPSSFQLLYDLK	805-819	826.438	2	1126.61	45.63	y9	Light	91.4	42.8
						826.438	2	1039.58	45.63	y8	Light	91.4	42.8
						826.438	2	892.514	45.63	y7	Light	91.4	42.8
				GVPTGFILPIR	879-889	585.356	2	758.492	27.89	y6	Light	73.8	29.1
						585.356	2	611.424	27.89	y5	Light	73.8	29.1
						585.356	2	385.256	27.89	y3	Light	73.8	29.1
14	26986	PABPC1	Polyadenylate-binding protein 1	EFSPFGTITSAK	313-320	642.827	2	921.504	21.61	y9	Light	78	32.4
						642.827	2	824.451	21.61	y8	Light	78	32.4
						642.827	2	677.383	21.61	y7	Light	78	32.4
15	5230	PGK1	Phosphoglycerate kinase 1	YSLEPVAVELK	75-86	624.348	2	997.593	48.55	y9	Light	76.6	31.3
						624.348	2	755.466	48.55	y7	Light	76.6	31.3
						624.348	2	658.413	48.55	y6	Light	76.6	31.3
16	5589	PRKCSH	PRKCSH protein	LIELQAGK	72-79	436.266	2	758.441	13.71	y7	Light	62.9	20.6
						436.266	2	645.357	13.71	y6	Light	62.9	20.6
						436.266	2	516.314	13.71	y5	Light	62.9	20.6
17	5770	PTPN1	Tyrosine-protein phosphatase non-receptor type 1	GEPSLPEK	390-397	428.724	2	573.324	11.68	y5	Light	62.4	20.2
						428.724	2	486.292	11.68	y4	Light	62.4	20.2
						428.724	2	373.208	11.68	y3	Light	62.4	20.2
18	6542	SLC7A2	Low affinity cationic amino acid transporter 2	AWSGTFDELLSK	133-144	677.338	2	1009.52	21.38	y9	Light	80.5	34.3
						677.338	2	952.499	21.38	y8	Light	80.5	34.3
						677.338	2	704.382	21.38	y6	Light	80.5	34.3
19	8407	TAGLN	Transgelin	EFTESQLQEGK	162-172	648.309	2	918.453	11.95	y8	Light	78.4	32.7
						648.309	2	789.41	11.95	y7	Light	78.4	32.7
						648.309	2	702.378	11.95	y6	Light	78.4	32.7
	1660	DHX9	ATP-dependent RNA helicase A	ELDALDANDELTPLGR	838-853	876.438	2	1210.59	27.26	y11	Heavy	94.6	45.4
						876.438	2	1095.57	27.26	y10	Heavy	94.6	45.4
						876.438	2	452.286	27.26	y4	Heavy	94.6	45.4
