# Supplementary material for: Development of Biomarkers for Screening Hepatocellular Carcinoma Using Global Data Mining and Multiple Reaction Monitoring
Source: PLoS One. 2013 May 22;8(5):e63468. doi: 10.1371/journal.pone.0063468 (PMC3661589; doi:10.1371/journal.pone.0063468)
Supplement: Table S6 — Tolerances and Variance inflation factors (VIFs) of collinearity analysis for 2 models. (XLSX) [file pone.0063468.s008.xlsx]

## Sheet: Supplementary Table S6
	Supplementary Table S6. Tolerances and Variance inflation factors (VIFs) of collinearity analysis for 2 models
4-protein model		Collinearity Statistics
		Tolerance	VIF
Alpha-fetoprotein_GYQELLEK_2+_y6		0.0267563	37.3743
Actin-binding protein anillin_TQSLPVTEK_2+_y8		0.0345801	28.9184
Complement C4-A_VGDTLNLNLR_2+_y5		0.176511	5.66537
Filamin-B_APLNVQFNSPLPGDAVK_2+_y13		0.025329	39.4804
2-protein model		Collinearity Statistics
		Tolerance	VIF
Actin-binding protein anillin_TQSLPVTEK_2+_y8		0.151712	6.59143
Filamin-B_APLNVQFNSPLPGDAVK_2+_y13		0.151712	6.59143
