# Supplementary material for: Development of Biomarkers for Screening Hepatocellular Carcinoma Using Global Data Mining and Multiple Reaction Monitoring
Source: PLoS One. 2013 May 22;8(5):e63468. doi: 10.1371/journal.pone.0063468 (PMC3661589; doi:10.1371/journal.pone.0063468)
Supplement: Table S7 — Classification tables from logistic regression models (Cross validated, Leave-one out). (XLSX) [file pone.0063468.s009.xlsx]

## Sheet: Supplementary Table S7
	Supplementary Table S7. Classification tables from logistic regression models (Cross validated, Leave-one out)
	A. Before HCC treatment group vs Healthy control group
	AFP	Predicted group		Percent correct		2-protein panel	Predicted group		Percent correct
		Healthy control group (36)	Before HCC treatment group (18)				Healthy control group (36)	Before HCC treatment group (18)
	Healthy control group (36)	29	7	0.8056		Healthy control group (36)	33	3	0.9167
	Before HCC treatment group (18)	11	7	0.3889		Before HCC treatment group (18)	4	14	0.7778
	Accuracy			0.6667		Accuracy			0.8704
	* Area under an ROC curve (AUC) : 0.724					* Area under an ROC curve (AUC) : 0.887
	B. Before HCC treatment group vs After HCC treatment group
	AFP	Predicted group		Percent correct		2-protein panel	Predicted group		Percent correct
		Before HCC treatment group (18)	After HCC treatmet group (18)				Before HCC treatment group (18)	After HCC treatment group (18)
	Before HCC treatment group (18)	9	9	0.5		Before HCC treatment group (18)	12	6	0.6667
	After HCC treatment group (18)	6	12	0.6667		After HCC treatment group (18)	5	13	0.7222
	Accuracy			0.5833		Accuracy			0.6944
	* Area under an ROC curve (AUC) : 0.682					* Area under an ROC curve (AUC) : 0.830
	C. Healthy control group + After HCC treatment group vs Before HCC treatment group
	AFP	Predicted group		Percent correct		2-protein panel	Predicted group		Percent correct
		Healthy control group (36) + After HCC treatment group (18)	Before HCC treatment group (18)				Healthy control group (36) + After HCC treatment group (18)	Before HCC treatment group (18)
	Healthy control group group (36) + After HCC treatment group (18)	50	4	0.9259		Healthy control group (36) + After HCC treatment group (18)	48	6	0.8889
	Before HCC treatment group (18)	16	2	0.1111		Before HCC treatment group (18)	9	9	0.5
	Accuracy			0.7222		Accuracy			0.7917
	* Area under an ROC curve (AUC) : 0.720					* Area under an ROC curve (AUC) : 0.864
